# Supplementary material for: TGFβ-Associated Signature Predicts Prognosis and Tumor Microenvironment Infiltration Characterization in Gastric Carcinoma
Source: Front Genet. 2022 May 18;13:818378. doi: 10.3389/fgene.2022.818378 (PMC9157556; doi:10.3389/fgene.2022.818378)
Supplement: Supplementary file 1 [file Table2.XLSX]

## Sheet: TGFβ-pathway-related genes
Fifty-four TGFβ-pathway-related genes were identified from the MSigDB
TGFBR1
SMAD7
TGFB1
SMURF2
SMURF1
BMPR2
SKIL
SKI
ACVR1
PMEPA1
NCOR2
SERPINE1
JUNB
SMAD1
SMAD6
PPP1R15A
TGIF1
FURIN
SMAD3
FKBP1A
MAP3K7
BMPR1A
CTNNB1
HIPK2
KLF10
BMP2
ENG
APC
PPM1A
XIAP
CDH1
ID1
LEFTY2
CDKN1C
TRIM33
RAB31
TJP1
SLC20A1
CDK9
ID3
NOG
ARID4B
IFNGR2
ID2
PPP1CA
SPTBN1
WWTR1
BCAR3
THBS1
FNTA
HDAC1
UBE2D3
LTBP2
RHOA
