# Supplementary material for: TGFβ-Associated Signature Predicts Prognosis and Tumor Microenvironment Infiltration Characterization in Gastric Carcinoma
Source: Front Genet. 2022 May 18;13:818378. doi: 10.3389/fgene.2022.818378 (PMC9157556; doi:10.3389/fgene.2022.818378)
Supplement: Supplementary file 5 [file Table9.XLSX]

## Sheet: genes for risk score
Univariate Cox regression analysis of four genes selected for developing risk score
Symbol	Hazard.Ratio	CI	P.Value
KCND2	1.043	1.018 - 1.069	0.001
RNF144A	1.018	1.007 - 1.03	0.002
SDC2	1.013	1.005 - 1.022	0.003
SERPINE1	1.011	1.005 - 1.016	0
