# Supplementary material for: TGFβ-Associated Signature Predicts Prognosis and Tumor Microenvironment Infiltration Characterization in Gastric Carcinoma
Source: Front Genet. 2022 May 18;13:818378. doi: 10.3389/fgene.2022.818378 (PMC9157556; doi:10.3389/fgene.2022.818378)
Supplement: Supplementary file 6 [file DataSheet1.ZIP › rawdata.txt]

TCGA-STAD: https://xenabrowser.net
GSE15459: https://www.ncbi.nlm.nih.gov/geo/query/acc.cgi?acc=GSE15459
GSE84437: https://www.ncbi.nlm.nih.gov/geo/query/acc.cgi?acc=GSE84437

We have uploaded all the rawdata on Google drive, the downloading link is as follow:
https://drive.google.com/file/d/1Nm_ABLoh3kkObpzHwb-U1nxKZMx0o8Aj/view?usp=sharing
