# Supplementary material for: TGFβ-Associated Signature Predicts Prognosis and Tumor Microenvironment Infiltration Characterization in Gastric Carcinoma
Source: Front Genet. 2022 May 18;13:818378. doi: 10.3389/fgene.2022.818378 (PMC9157556; doi:10.3389/fgene.2022.818378)
Supplement: Supplementary file 7 [file Table6.XLSX]

## Sheet: KEGG
KEGG analysis of the TGFβ-pathway-related genes in the magenta module
ID	Description	GeneRatio	BgRatio	pvalue	p.adjust	qvalue	geneID	Count
hsa04974	Protein digestion and absorption	15/85	103/8095	1.12702e-13	1.73561e-11	1.53038e-11	1292/1281/1293/1278/1289/1290/1277/1303/1291/80781/1295/50509/1307/1300/1301	15
hsa04512	ECM-receptor interaction	11/85	88/8095	1.46452e-09	1.12768e-07	9.94331e-08	7057/1292/1293/1278/1277/1291/2335/7058/22801/3693/1311	11
hsa05205	Proteoglycans in cancer	15/85	205/8095	2.55564e-09	1.3119e-07	1.15676e-07	7057/4313/1278/1277/2335/4060/7040/1634/6383/3693/7291/8321/5328/7472/8325	15
hsa04510	Focal adhesion	14/85	201/8095	1.73632e-08	6.68482e-07	5.89433e-07	7057/1292/5159/1293/1278/1277/1291/2335/7424/7058/22801/3693/56034/1311	14
hsa05165	Human papillomavirus infection	17/85	331/8095	4.20133e-08	1.29401e-06	1.14099e-06	7057/1292/5159/1293/1278/1277/1291/2335/7058/22801/4854/26508/3693/8321/7472/1311/8325	17
hsa04933	AGE-RAGE signaling pathway in diabetic complications	9/85	100/8095	8.82182e-07	2.26427e-05	1.99652e-05	1281/4313/1278/5054/1277/2335/7424/7040/50507	9
hsa04151	PI3K-Akt signaling pathway	14/85	354/8095	1.62645e-05	0.000357818	0.000315506	7057/1292/5159/1293/1278/1277/1291/2335/7424/7058/22801/3693/56034/1311	14
hsa05144	Malaria	5/85	50/8095	0.000165726	0.00319022	0.00281298	7057/7040/7058/6383/1311	5
hsa04926	Relaxin signaling pathway	7/85	129/8095	0.000390093	0.00667493	0.00588562	1281/4313/1278/1277/7424/7040/2771	7
hsa04350	TGF-beta signaling pathway	6/85	94/8095	0.000436752	0.00672598	0.00593063	7057/2200/7040/1634/3624/353500	6
hsa04145	Phagosome	7/85	152/8095	0.00103952	0.0143679	0.0126689	7057/9902/715/7846/7058/3693/1311	7
hsa00532	Glycosaminoglycan biosynthesis - chondroitin sulfate / dermatan sulfate	3/85	20/8095	0.00111958	0.0143679	0.0126689	337876/55454/22856	3
hsa04390	Hippo signaling pathway	7/85	157/8095	0.00125579	0.0148763	0.0131171	5054/7040/6591/8321/353500/7472/8325	7
hsa04610	Complement and coagulation cascades	5/85	85/8095	0.00192567	0.0211824	0.0186776	5054/715/716/710/5328	5
hsa05146	Amoebiasis	5/85	102/8095	0.00425631	0.0436981	0.0385308	1281/1278/1277/2335/7040	5
