# Supplementary material for: TGFβ-Associated Signature Predicts Prognosis and Tumor Microenvironment Infiltration Characterization in Gastric Carcinoma
Source: Front Genet. 2022 May 18;13:818378. doi: 10.3389/fgene.2022.818378 (PMC9157556; doi:10.3389/fgene.2022.818378)
Supplement: Supplementary file 8 [file Table11.XLSX]

## Sheet: anti-cancer immune response
The correlations between the cancer immunity cycles and the risk score
risk.score	anti-cancer immune response	r	p.value	relation
risk.score	Step1	0.424766	0	1.Positive Relation
risk.score	Step2	0.00962094	0.857662	1.Positive Relation
risk.score	Step3	0.0481281	0.369349	1.Positive Relation
risk.score	Step4.T cell.recruiting	0.145419	0.00642418	1.Positive Relation
risk.score	Step4.CD4 T cell.recruiting	0.193298	0.00027508	1.Positive Relation
risk.score	Step4.CD8 T cell.recruiting	0.0539641	0.31408	1.Positive Relation
risk.score	Step4.Th1 cell.recruiting	0.0396058	0.460152	1.Positive Relation
risk.score	Step4.Dendritic cell.recruiting	0.0628865	0.240615	1.Positive Relation
risk.score	Step4.Th22 cell.recruiting	-0.125485	0.0188493	2.Negative Relation
risk.score	Step4.Macrophage.recruiting	0.358446	4.74598e-12	1.Positive Relation
risk.score	Step4.Monocyte.recruiting	0.010244	0.848552	1.Positive Relation
risk.score	Step4.Neutrophil.recruiting	0.0793232	0.1386	1.Positive Relation
risk.score	Step4.NK cell.recruiting	0.0753081	0.159771	1.Positive Relation
risk.score	Step4.Eosinophil.recruiting	0.130184	0.014802	1.Positive Relation
risk.score	Step4.Basophil.recruiting	0.0392042	0.464718	1.Positive Relation
risk.score	Step4.Th17 cell.recruiting	0.25952	8.54868e-07	1.Positive Relation
risk.score	Step4.B cell.recruiting	-0.066964	0.211408	2.Negative Relation
risk.score	Step4.Th2 cell.recruiting	0.0412341	0.441901	1.Positive Relation
risk.score	Step4.Treg cell.recruiting	-0.0289445	0.589419	2.Negative Relation
risk.score	Step4.MDSC.recruiting	0.101465	0.0579148	1.Positive Relation
risk.score	Step5	0.213242	5.7837e-05	1.Positive Relation
risk.score	Step6	-0.0813932	0.12856	2.Negative Relation
risk.score	Step7	0.042781	0.424951	1.Positive Relation
