# Supplementary material for: TGFβ-Associated Signature Predicts Prognosis and Tumor Microenvironment Infiltration Characterization in Gastric Carcinoma
Source: Front Genet. 2022 May 18;13:818378. doi: 10.3389/fgene.2022.818378 (PMC9157556; doi:10.3389/fgene.2022.818378)
Supplement: Supplementary file 9 [file Table4.XLSX]

## Sheet: GO
GO enrichment pathways between Cluster 1 and Cluster 2
ID	Description	setSize	enrichmentScore	NES	pvalue	p.adjust	qvalues	rank	leading_edge	core_enrichment
GO_ACTIN_BINDING	GO_ACTIN_BINDING	413	0.443971	1.86383	1e-10	2.94e-09	1.71e-09	3519	tags=33%, list=18%, signal=27%	CNN1/XIRP1/MYH11/FLNC/TAGLN/KCNMA1/LMOD1/KLHL4/PDLIM3/SYNPO2/ANTXR1/CTNNA3/MYLK/TNS1/MYL3/FLNA/MAP1A/ANXA8/FERMT2/MAP1B/PDLIM7/DAAM2/PALLD/CALD1/LDB3/TPM2/ANXA6/ABLIM3/PDLIM4/TMOD1/NEXN/FHOD3/SYNE1/SORBS1/EPB41L3/SNCA/MYH10/CORO2B/PKNOX2/MSN/LRRK2/DIXDC1/CAP2/WIPF1/FAM107A/PPP1R18/FSCN1/SMTN/SYNPO/ACTN1/TNNT3/FMNL3/CNN3/ADD2/MYOZ2/SVIL/LSP1/GSN/MYO5A/MYL4/FHL3/TNS4/MEFV/AFAP1/VASH1/CFL2/PARVA/MIC…
GO_ACTIN_CYTOSKELETON	GO_ACTIN_CYTOSKELETON	490	0.43407	1.85224	1e-10	2.94e-09	1.71e-09	4322	tags=37%, list=22%, signal=30%	XIRP1/MYH11/ACTG2/LMOD1/PDLIM3/SYNPO2/MYL9/DDR2/CRYAB/DPYSL3/MYLK/ACTA2/MYL3/PGM5/FLNA/CDH2/NOX4/FERMT2/AXL/CALB2/PDLIM7/PALLD/SH3PXD2B/CALD1/LDB3/TPM2/DLC1/ABLIM3/PDLIM4/TMOD1/JAM3/NEXN/FHOD3/SORBS1/FILIP1/EPHA3/ACTBL2/SNCA/CLIC4/LURAP1/MYH10/ACTC1/CORO2B/CORIN/ARC/PKNOX2/VCAM1/NOTCH3/CDC42EP3/CLDN5/CAP2/HCK/ANXA1/WIPF1/FAM107A/TEK/AMPH/FSCN1/ILK/SMTN/SYNPO/PKD2/ACTN1/TNNT3/CNN3/ADD2/MYOZ2/SVIL/…
GO_ACTIN_FILAMENT_ORGANIZATION	GO_ACTIN_FILAMENT_ORGANIZATION	368	0.472845	1.97107	1e-10	2.94e-09	1.71e-09	4100	tags=36%, list=21%, signal=29%	SFRP1/MYOC/XIRP1/SLIT2/MAGEL2/LMOD1/RGS4/PDLIM3/SYNPO2/DPYSL3/TGFB3/FLNA/CCL21/NOX4/CCL11/ELN/SHANK1/EFS/PHLDB2/TAC1/SH3PXD2B/CXCL12/TPM2/DLC1/TMOD1/FHOD3/SORBS1/RHOJ/ACTC1/CORO2B/RHOB/ICAM1/S1PR1/TMEFF2/NRP1/ARHGEF15/CDC42EP3/CAP2/HCK/WIPF1/FAM107A/FSCN1/PLEK/SYNPO/LPAR1/ACTN1/ADD2/GSN/CCR7/KANK3/NCKAP1L/CFL2/CSF3/CASS4/KANK4/RHOBTB3/MICAL2/AIF1/DBN1/HCLS1/ESAM/WASF3/ZYX/SPIRE1/CCL26/ITGB5/WAS/S…
GO_ADAPTIVE_IMMUNE_RESPONSE	GO_ADAPTIVE_IMMUNE_RESPONSE	396	0.487978	2.04781	1e-10	2.94e-09	1.71e-09	4545	tags=46%, list=23%, signal=36%	CLC/C7/IL6/CLEC4G/C1S/C1R/CCL19/CLEC4D/SERPING1/C4A/C3/IL1R1/IL10/TLR8/C4B/IL33/LILRA1/CCR2/JAM3/PDCD1LG2/GAPT/C1QC/C1QB/NLRP3/TLR4/FCGR1B/FGL2/CD209/LILRB2/IL31RA/LILRB4/KLRC4-KLRK1/TNFSF4/ICAM1/C1QA/FGL1/RFTN1/TGFB1/CLEC10A/LAIR1/GPR183/SLC11A1/HAVCR2/LILRA6/ANXA1/SIGLEC10/CR1/HLA-DQA1/CTSL/CD86/FCGR2B/LILRB5/PIK3CG/CD4/MEF2C/IL7R/FCER1G/CD79A/IL27/HLA-DOA/CD84/HLX/CD1C/IFNE/DUSP10/CLEC6A/LOXL3…
GO_ADAPTIVE_IMMUNE_RESPONSE_BASED_ON_SOMATIC_RECOMBINATION_OF_IMMUNE_RECEPTORS_BUILT_FROM_IMMUNOGLOBULIN_SUPERFAMILY_DOMAINS	GO_ADAPTIVE_IMMUNE_RESPONSE_BASED_ON_SOMATIC_RECOMBINATION_OF_IMMUNE_RECEPTORS_BUILT_FROM_IMMUNOGLOBULIN_SUPERFAMILY_DOMAINS	244	0.497973	2.00211	1e-10	2.94e-09	1.71e-09	4431	tags=45%, list=22%, signal=35%	CLC/C7/IL6/CLEC4G/C1S/C1R/CCL19/SERPING1/C4A/C3/IL1R1/IL10/TLR8/C4B/IL33/CCR2/GAPT/C1QC/C1QB/NLRP3/TLR4/FGL2/IL31RA/TNFSF4/ICAM1/C1QA/RFTN1/TGFB1/SLC11A1/HAVCR2/ANXA1/CR1/FCGR2B/CD4/MEF2C/IL7R/FCER1G/IL27/HLX/CD1C/LOXL3/IGLL5/GZMM/SASH3/PTPRC/WAS/IL1RL1/PRF1/SMAD7/CFI/MYO1G/LILRB1/CD1E/CXCL13/CD8A/CD1D/BACH2/RSAD2/IL1B/KLHL6/IL12B/BTK/IL18BP/CD80/BCL6/RORA/CD274/P2RX7/CD28/SPN/TNFAIP3/LEF1/IGLL1/…
GO_AMEBOIDAL_TYPE_CELL_MIGRATION	GO_AMEBOIDAL_TYPE_CELL_MIGRATION	376	0.565988	2.36132	1e-10	2.94e-09	1.71e-09	4196	tags=47%, list=21%, signal=37%	HAND2/GREM1/MEOX2/FAP/HAS1/THBS1/CYP1B1/SLIT2/FN1/FGF10/FGF7/AKAP12/DDR2/TWIST1/SERPINF1/TNS1/SCG2/DCN/SRPX2/SPARC/NRP2/SMOC2/FOXC2/FGFR1/AKT3/PRKD1/FGF2/PTGS2/SYDE1/TAC1/BMPER/EGR3/TGFB1I1/STC1/GJA1/VEGFC/SEMA6B/ZEB2/HTR2B/AMOTL1/ITGB3/FGF1/KANK2/LOXL2/RHOJ/ITGB2/HAS2/SEMA7A/PTPRM/RHOB/AGTR2/TGFB2/MMRN2/PECAM1/SOX17/MCC/TIMP1/GLIPR2/TGFB1/NRP1/APOE/P2RY12/ITGA4/ANXA1/TEK/ARSB/ILK/KIT/CLEC14A/SEM…
GO_AMINOGLYCAN_BIOSYNTHETIC_PROCESS	GO_AMINOGLYCAN_BIOSYNTHETIC_PROCESS	113	0.622085	2.32946	1e-10	2.94e-09	1.71e-09	3737	tags=46%, list=19%, signal=38%	KERA/PRELP/HAS1/OMD/OGN/VCAN/BGN/DCN/LUM/PDGFRB/HS3ST3A1/GPC6/DSEL/CHST3/HS3ST2/CEMIP/CHSY3/CSPG4/CHST1/CHST11/HSPG2/HAS2/FMOD/SDC2/CHST15/TGFB1/ACAN/DSE/ST3GAL4/PDGFB/CHST7/SDC3/GPC1/HS3ST3B1/CHST2/NDST1/CSGALNACT2/ST3GAL1/B3GNT9/CSGALNACT1/IL1B/XYLT1/CHSY1/ST3GAL3/CHPF/EGF/UST/ANGPT1/CHST6/CHPF2/CHST14/GPC3
GO_AXON_EXTENSION	GO_AXON_EXTENSION	121	0.602956	2.26918	1e-10	2.94e-09	1.71e-09	3462	tags=45%, list=18%, signal=37%	SLIT2/FN1/PLXNA4/DCLK1/SLIT3/NRP2/NDN/L1CAM/NTRK3/MAP1B/CXCL12/NTN1/SEMA6B/ISLR2/PTPRS/SEMA7A/NRP1/APOE/ILK/MAP2/SEMA3A/LRP1/TNFRSF12A/SEMA3G/LAMB2/OLFM1/NKX6-1/DBN1/HCLS1/SEMA3C/TRPV2/ITGB1/TNR/WNT5A/POU4F3/MACF1/VCL/SEMA4C/SEMA3D/SEMA6D/MAPT/MEGF8/SEMA5B/POU4F2/NLGN3/ABL1/BMPR2/SEMA3E/DPYSL2/AUTS2/ULK2/SRF/CDKL5/SEMA5A
GO_BASEMENT_MEMBRANE	GO_BASEMENT_MEMBRANE	93	0.678423	2.48859	1e-10	2.94e-09	1.71e-09	2896	tags=56%, list=15%, signal=48%	THBS4/COL8A1/THBS2/CCDC80/TIMP3/TNC/FN1/FBN1/COL5A1/FBLN1/LAMA2/SERPINF1/HMCN1/COL8A2/SPARC/SMOC2/NID2/ADAMTS1/COL15A1/EFEMP2/TMEFF1/TGFBI/COL18A1/NTN1/LAMA4/LOXL1/LOXL2/HSPG2/COL4A2/COL7A1/TMEFF2/MMRN2/TIMP1/COL4A4/ACAN/COL4A1/P3H2/NID1/LAMC1/LAMB2/NTN3/PTN/LAMB1/DST/COL23A1/EGFLAM/LAMC2/HMCN2/FREM1/COL4A6/LAMA3/NPNT
GO_BONE_DEVELOPMENT	GO_BONE_DEVELOPMENT	211	0.569919	2.2579	1e-10	2.94e-09	1.71e-09	3077	tags=40%, list=16%, signal=34%	SFRP2/SFRP4/GREM1/MYOC/SULF1/COMP/EPYC/COL1A1/IGF1/COL14A1/FBN1/LOX/TWIST1/BGN/COL6A3/COL12A1/TGFB3/GLI3/COL6A2/SPARC/TMEM119/MMP13/MMP16/BMPR1B/GPR68/LRRC17/COL6A1/SH3PXD2B/RAB23/MMP14/STC1/RANBP3L/ANXA6/DCHS1/GJA1/BMP6/FAT4/FAM20C/HAS2/COL7A1/TYROBP/THPO/SCARA3/PDGFC/MATN3/TEK/KIT/ENG/MEF2C/FLI1/SERPINH1/LEP/LTBP3/MEIS1/PTPRC/NOTCH2/LILRB1/P3H1/SULF2/PTGER4/TIFAB/SH2B3/CSGALNACT1/WNT1/TRPV4/SLC…
GO_BRANCHING_MORPHOGENESIS_OF_AN_EPITHELIAL_TUBE	GO_BRANCHING_MORPHOGENESIS_OF_AN_EPITHELIAL_TUBE	151	0.567945	2.18032	1e-10	2.94e-09	1.71e-09	3369	tags=42%, list=17%, signal=35%	SFRP2/GREM1/TNC/SLIT2/FGF10/WNT2/AR/ADAMTS16/GLI3/NOG/WNT9B/FOXC2/CCL11/EDNRA/GLI2/FGF2/PGR/RSPO2/TCF21/MMP14/DCHS1/FAT4/FGF1/SIX2/FOXF1/CLIC4/AGTR2/NFATC4/NRP1/EYA1/COL4A1/ILK/PKD2/ENG/RASIP1/PLXND1/NOTCH4/SMO/ESR1/EDN1/WNT5A/WNT6/CSF1/PKD1/BCL2/WNT1/WT1/WNT2B/PGF/TGFBR2/PBX1/NPNT/LEF1/TBX20/ACVR1/AGT/ABL1/SEMA3E/AREG/DLL4/EGF/SRF/VDR/MAGED1
GO_CALCIUM_MEDIATED_SIGNALING	GO_CALCIUM_MEDIATED_SIGNALING	212	0.525052	2.0781	1e-10	2.94e-09	1.71e-09	4017	tags=47%, list=20%, signal=38%	AGTR1/PLN/IGF1/ATP1A2/CASQ2/JPH2/SGCD/SELP/TMEM100/FPR2/TREM2/SELE/PTGFR/ANK2/CXCR5/CCR2/HTR2B/CACNA1C/SPHK1/CCR8/AVPR1A/LMCD1/CMKLR1/CXCR1/ACKR3/NFATC4/C10orf71/VCAM1/LRRK2/P2RY12/CCR1/RCAN2/PLEK/ATP2B4/PKD2/SLC8A1/CXCL8/ITPR1/CCL4/CCL3/XCR1/HOMER3/MYOZ2/AKAP6/MYO5A/CCR7/CD4/MCTP1/JPH3/CCR4/CX3CR1/PDE4D/CXCR4/CDH13/NFATC1/AZU1/EDN1/PTPRC/PRNP/CCR5/P2RY6/JPH4/CASQ1/RYR2/RCAN1/GRIN2A/NMUR1/BST1/DM…
GO_CARBOHYDRATE_BINDING	GO_CARBOHYDRATE_BINDING	260	0.524	2.12217	1e-10	2.94e-09	1.71e-09	4251	tags=46%, list=22%, signal=36%	CLC/CNTN1/GALNT15/VCAN/COLEC12/CLEC4G/MRC2/OLR1/NPTX2/PTX3/P4HA3/FCN1/CLEC11A/SELP/CD248/MRC1/SIGLEC14/CLEC4D/LAYN/LGALS12/SELE/SIGLEC6/SIGLEC7/SIGLEC1/CD93/PRG4/P3H3/C4B/SLC2A3/CLEC5A/LGALS1/GALNT13/LOXL2/CD209/PPP1R3C/SIGLEC8/KLRC4-KLRK1/CLEC4E/SIGLEC9/KRT1/ACAN/CLEC10A/CHI3L1/SIGLEC5/PAM/KLRC3/P3H2/CD33/SIGLEC10/CD34/CLEC14A/CHI3L2/ENG/HK3/CD69/CLEC9A/PYGL/GALNT16/SLC2A5/CLEC6A/PLOD2/CLEC12A/S…
GO_CARTILAGE_DEVELOPMENT	GO_CARTILAGE_DEVELOPMENT	199	0.617825	2.44109	1e-10	2.94e-09	1.71e-09	3077	tags=46%, list=16%, signal=39%	SFRP2/HAND2/GDF6/COL11A1/GREM1/CHRDL2/SULF1/COMP/EPYC/COL1A1/PRRX1/COL14A1/NKX3-2/ADAMTS12/ROR2/BGN/COL6A3/COL12A1/GLI3/NOG/CYTL1/MGP/WNT9A/COL6A2/EFEMP1/EVC/LUM/MMP13/FGFR1/ZBTB16/GLI2/BMPR1B/TGFBI/FGF2/CTSK/SNAI2/PTHLH/COL6A1/PTH1R/RSPO2/ECM1/STC1/ANXA6/BMP6/CHST11/LOXL2/SIX2/BMP8A/ZEB1/COL7A1/TRPS1/TIMP1/TGFB1/ADAMTS7/ACAN/SCARA3/CHI3L1/MATN3/MAF/GDF5/BMP3/ACVRL1/SNAI1/HOXD3/WNT7B/MEF2C/FRZB/O…
GO_CATALYTIC_ACTIVITY_ACTING_ON_DNA	GO_CATALYTIC_ACTIVITY_ACTING_ON_DNA	198	-0.500469	-2.28252	1e-10	2.94e-09	1.71e-09	6597	tags=59%, list=33%, signal=39%	PRIMPOL/POLE3/CHD6/POLD1/ALKBH1/CHD2/SETMAR/METTL4/NTHL1/HFM1/POLE4/ALKBH4/LIG1/HMGA1/TDP1/POLA1/TDG/RBBP8/MBD4/POLB/EXO5/ALKBH3/THAP10/LIG4/ATRX/GTF2F2/TREX2/MCM2/ALKBH2/POLD2/MGMT/CHD1L/POLI/SLX1A/RPS3/APTX/FEN1/RECQL5/POLM/CHRAC1/POLA2/DNTT/RFC5/DFFB/PTGES3/ENDOV/SMUG1/SUPV3L1/MCM3/MCM4/DCLRE1A/RAD51C/POLE/SLX1B/MCM7/BIVM/ERI2/HELB/HMGA2/XRCC3/TOP1/POLD3/ZRANB3/CDC45/DNASE1L2/GINS4/CHD7/THAP9/…
GO_CATALYTIC_ACTIVITY_ACTING_ON_RNA	GO_CATALYTIC_ACTIVITY_ACTING_ON_RNA	339	-0.415147	-2.01855	1e-10	2.94e-09	1.71e-09	7569	tags=56%, list=38%, signal=35%	RPP25/EXOSC10/MED20/DIS3L2/TRMT1L/RTCA/WDR4/DDX17/DHX15/POLR3C/TDP2/EXOG/CNOT7/YBEY/THUMPD3/DDX1/DDX31/RNASET2/DBR1/GATC/RPP30/CARS2/ANGEL2/EXOSC4/DDX52/AARS2/PCIF1/NSUN4/DUS2/APEX1/METTL8/TGS1/EXOSC5/TRMT61A/DDX20/CDKAL1/TRNT1/XRN2/PRIMPOL/ALKBH1/TRMT112/POLR3E/EXOSC9/CRCP/PTRH2/CMTR2/METTL2B/NSUN2/DDX19B/TSN/DROSHA/EXOSC3/DTD2/TSEN15/TRDMT1/TYW1/CNOT2/POP4/DDX56/ISY1/QRSL1/DDX21/EXOSC7/PARS2/AL…
GO_CELLULAR_PROCESS_INVOLVED_IN_REPRODUCTION_IN_MULTICELLULAR_ORGANISM	GO_CELLULAR_PROCESS_INVOLVED_IN_REPRODUCTION_IN_MULTICELLULAR_ORGANISM	324	-0.390532	-1.91331	1e-10	2.94e-09	1.71e-09	2985	tags=33%, list=15%, signal=28%	TSSK4/TDRD1/REC8/SPAM1/HMGB2/SLIRP/WEE2/SLC26A6/PDILT/BTBD18/BSPH1/CXADR/NCAPH/ASZ1/OSBP2/SPO11/PAQR8/TTC21A/CELF4/TNP2/ANG/DMC1/ARMC2/BRIP1/CRISP1/ASPM/SPINK1/DNAH1/TRIP13/TAF1L/FANCA/AURKA/SEMG2/TOP2A/BRCA2/NEURL1/FIGNL1/TEX15/TSSK6/PCSK4/TXNDC8/PIWIL4/RXFP2/PIWIL2/ELSPBP1/TUBB8/HOOK1/NPM2/GDF9/TEX14/SHCBP1L/FAM9B/TTK/KIF18A/EFCAB9/ZPBP/SEMG1/RSPH1/SYCP2/IZUMO1/SOHLH1/NOBOX/STRA8/LGR5/SPIRE2/YB…
GO_CELLULAR_RESPONSE_TO_BIOTIC_STIMULUS	GO_CELLULAR_RESPONSE_TO_BIOTIC_STIMULUS	231	0.523875	2.08971	1e-10	2.94e-09	1.71e-09	4073	tags=41%, list=21%, signal=33%	CTSG/SERPINE1/IL6/CEBPE/MRC1/AXL/TREM2/LILRA2/CSF2/SPON2/IL10/PDE4B/BMP6/PDCD1LG2/CD14/CCL2/NLRP3/TLR4/TICAM2/LILRB2/KLRC4-KLRK1/VIM/TNFSF4/ICAM1/PLSCR4/TGFB1/HAVCR2/LDOC1/CD36/HCK/PPBP/LY86/CXCL8/TLR1/CD86/FCGR2B/CCL3/MEF2C/BPI/IL1A/IL24/PF4V1/CSF3/IGFBPL1/CX3CR1/CD180/PDE4D/TFPI/ABCA1/HAMP/CCR5/WNT5A/CLEC7A/LILRB1/SCIMP/NOS3/CXCL13/TLR6/PTAFR/TBXA2R/IL1B/CXCL6/IL12B/LY96/ZFP36/IL1RN/BTK/CD80/CC…
GO_CELL_ADHESION_MOLECULE_BINDING	GO_CELL_ADHESION_MOLECULE_BINDING	465	0.500768	2.12506	1e-10	2.94e-09	1.71e-09	3592	tags=31%, list=18%, signal=26%	SFRP2/THBS4/ITGBL1/TENM3/FAP/THBS1/COMP/FN1/COL3A1/IGF1/FBN1/CDH19/COL5A1/POSTN/CTNNA3/TENM4/HMCN1/EMILIN1/CDH11/FLNA/IGSF21/TIMP2/ADAMTS8/THY1/LRRC4C/ITGA5/SPP1/CDH2/NRXN2/TNXB/TGFBI/FGF2/CPE/PHLDB2/IGF2/GPNMB/CDH10/CXCL12/CALD1/MMP14/FBLN5/COL16A1/VWF/TNN/S1PR3/NRXN3/JAM3/NTNG1/ITGB3/VASN/FGF1/NLGN1/MFGE8/LILRB2/PTPRD/ITGB2/SEMA7A/NLGN2/PTPRM/TRPC4/ICAM1/NLGN4X/ECM2/VCAM1/ICAM3/CDH5/NLGN4Y/MSN/…
GO_CELL_CELL_ADHESION_VIA_PLASMA_MEMBRANE_ADHESION_MOLECULES	GO_CELL_CELL_ADHESION_VIA_PLASMA_MEMBRANE_ADHESION_MOLECULES	265	0.585649	2.38309	1e-10	2.94e-09	1.71e-09	3592	tags=51%, list=18%, signal=42%	CADM3/PCDH10/TENM3/PCDHGA12/CDH19/SLITRK2/SCARF2/SLITRK3/TENM4/ADIPOQ/HMCN1/PCDHGA3/CDH11/PCDH7/PCDHGB7/IGSF21/LRRC4C/ITGA5/L1CAM/PCDHGA4/SELP/GPC6/CDH2/FAT3/SPARCL1/CBLN1/SELE/LRFN5/NTNG2/PCDHGB5/PCDHGA9/CLDN14/PALLD/PCDHB7/CDH10/PCDHA3/KIRREL3/IL10/PCDHGB6/PCDHGC3/DCHS1/PCDH9/PCDH19/NTNG1/NEXN/FAT4/VSTM2L/NLGN1/CD209/PTPRD/ITGB2/PTPRS/SDK1/PCDHGA5/PCDHGB4/PTPRM/PCDHA13/ICAM1/ITGAM/TGFB2/PECAM1/…
GO_CELL_CHEMOTAXIS	GO_CELL_CHEMOTAXIS	287	0.595876	2.43773	1e-10	2.94e-09	1.71e-09	3628	tags=51%, list=18%, signal=42%	THBS4/GREM1/AGTR1/SERPINE1/THBS1/SLIT2/IL6/CCL7/CCL13/LOX/SCG2/CCL21/CYP7B1/PDGFRB/SMOC2/C5AR1/FGFR1/CCL11/FPR2/CCL19/PRKD1/FGF2/CCL23/DUSP1/EGR3/CCL8/CXCL12/IL10/PDE4B/C3AR1/CXCR5/VEGFC/CCR2/JAM3/RARRES2/CCL2/FGF1/CCR8/ITGB2/CH25H/CCL18/KLRC4-KLRK1/CMKLR1/S1PR1/CXCR1/DYSF/TGFB2/ACKR3/PDGFRA/SLAMF8/VCAM1/NRP1/ITGA9/GPR183/CSF3R/S100A12/HRH1/MMP28/CCR1/HGF/ANXA1/KIT/PPBP/NR4A1/LPAR1/CXCL8/CCL4/CCL…
GO_CELL_GROWTH	GO_CELL_GROWTH	458	0.494959	2.0981	1e-10	2.94e-09	1.71e-09	4285	tags=37%, list=22%, signal=29%	SFRP2/SFRP1/SPOCK1/GREM1/AGTR1/SLIT2/FN1/IGF1/PLXNA4/PI16/RGS4/KRT17/INHBA/POSTN/CRYAB/DCLK1/DACT3/SLIT3/NGF/IGFBP5/NRP2/IGFBP4/NDN/L1CAM/SPP1/SYT4/MYOCD/FHL1/NTRK3/MAP1B/EPHA7/CXCL12/MMP14/NTN1/FBLN5/GJA1/NPR1/SEMA6B/ZEB2/ISLR2/SPHK1/EPB41L3/PTPRS/AVPR1A/SEMA7A/SERPINE2/AGTR2/TGFB2/IGFBP3/SOX17/DCSTAMP/BDKRB1/TGFB1/RGS2/NRP1/RERG/APOE/IGFBP7/CDKN1A/ITGA4/FAM107A/ILK/MAP2/SEMA3A/LRP1/ACVRL1/TNFRS…
GO_CELL_JUNCTION_ASSEMBLY	GO_CELL_JUNCTION_ASSEMBLY	241	0.522768	2.09713	1e-10	2.94e-09	1.71e-09	3622	tags=39%, list=18%, signal=32%	SFRP1/GREM1/MYOC/THBS1/FLNC/FN1/CDH19/CDH11/TNS1/FLNA/THY1/ITGA5/CDH2/FERMT2/SNAI2/LIMS2/PHLDB2/CDH10/CAV1/MMP14/HEG1/ANK2/DLC1/COL16A1/GJA1/CNTNAP1/JAM3/SORBS1/EPHA3/EPB41L3/CORO2B/PECAM1/GJA5/NFASC/NRP1/CDH5/APOD/CLDN5/FAM107A/TEK/FSCN1/ILK/GJC1/LRP1/ACTN1/ACVRL1/SNAI1/GPBAR1/LAMC1/GJA4/GPM6B/DST/KRT5/ESAM/CTNND2/CDH13/SMAD7/ACTN2/MACF1/BCL2/VCL/KDR/LAMC2/TLN1/TRPV4/CDH6/IL1B/GJD3/RAMP2/RUNX1/P…
GO_CELL_JUNCTION_ORGANIZATION	GO_CELL_JUNCTION_ORGANIZATION	283	0.531883	2.17641	1e-10	2.94e-09	1.71e-09	3563	tags=39%, list=18%, signal=32%	SFRP1/CADM3/GREM1/MYOC/THBS1/FLNC/FN1/CDH19/TGFB3/CDH11/TNS1/FLNA/THY1/ITGA5/CDH2/FERMT2/SNAI2/RASSF8/LIMS2/PHLDB2/CSF1R/CDH10/CAV1/MMP14/HEG1/ANK2/DLC1/COL16A1/GJA1/CNTNAP1/BMP6/JAM3/SORBS1/EPHA3/EPB41L3/SDK1/NLGN2/CORO2B/NLGN4X/TGFB2/PECAM1/GJA5/NFASC/TGFB1/NRP1/CDH5/APOD/F2R/CLDN5/FAM107A/TEK/FSCN1/ILK/GJC1/LRP1/ACTN1/ACVRL1/SNAI1/GPBAR1/LAMC1/GJA4/GPM6B/DST/KRT5/ESAM/CTNND2/CDH13/CADM2/NUMBL/…
GO_CELL_LEADING_EDGE	GO_CELL_LEADING_EDGE	394	0.4514	1.89078	1e-10	2.94e-09	1.71e-09	4593	tags=41%, list=23%, signal=32%	FAP/ACTG2/ANTXR1/DPYSL3/CTNNA3/MYLK/ACTA2/KCNB1/THY1/ITGA5/PDPN/CDH2/FERMT2/LAYN/LAMP5/PHLDB2/PDLIM7/UNC5A/PALLD/GRIA1/CSPG4/DLC1/PSD/ADORA1/ABLIM3/PALM/PDLIM4/AMOTL1/ITGB3/ARHGAP31/EPB41L3/STMN2/VIM/PTPRM/MYH10/ACTC1/DYSF/PLEKHO1/BMX/MCC/FGD5/WIPF1/FAM107A/AMPH/FSCN1/ILK/PLEK/KCNA2/PKD2/ACTN1/SGCE/TNFRSF12A/GSN/ARHGEF6/SHISA6/MYO5A/PTPN13/GPER1/APBB1/LDB2/MEFV/GABARAPL1/PLXND1/PARVA/AIF1/DST/DBN…
GO_CELL_MATRIX_ADHESION	GO_CELL_MATRIX_ADHESION	218	0.623666	2.47146	1e-10	2.94e-09	1.71e-09	3693	tags=49%, list=19%, signal=40%	SFRP1/ITGBL1/GREM1/MYOC/SERPINE1/THBS1/FN1/COL3A1/ITGA11/ADAMTS12/POSTN/EMILIN1/LYVE1/CCL21/THY1/L1CAM/NID2/FERMT2/PHLDB2/PPFIA2/PLAU/MMP14/SIGLEC1/FBLN5/DLC1/COL16A1/TNN/JAM3/COL5A3/ITGB3/SORBS1/EPHA3/ITGB2/AJAP1/SNED1/CORO2B/PECAM1/ECM2/VCAM1/NRP1/APOD/ITGA7/ITGA4/CD36/FAM107A/TEK/ILK/CD34/NID1/LRP1/ACTN1/SGCE/ACVRL1/ITGA1/HOXD3/EPDR1/CCR7/ADAMTS9/TECTA/GPM6B/ITGA8/ITGAV/ZYX/CDH13/ITGB1/COL19A1…
GO_CELL_SUBSTRATE_ADHESION	GO_CELL_SUBSTRATE_ADHESION	335	0.598166	2.48099	1e-10	2.94e-09	1.71e-09	3748	tags=47%, list=19%, signal=39%	SFRP1/SPOCK1/ITGBL1/GREM1/MYOC/COL8A1/CCDC80/SERPINE1/THBS1/FBLN2/COL1A1/FN1/COL3A1/ITGA11/ADAMTS12/POSTN/FBLN1/ANTXR1/EMILIN1/LYVE1/FLNA/CCL21/THY1/SMOC2/ITGA5/L1CAM/NID2/PDPN/FERMT2/AXL/LIMS2/PHLDB2/ABI3BP/BVES/TGFB1I1/PPFIA2/PLAU/MMP14/SIGLEC1/FBLN5/DLC1/COL16A1/VWF/TNN/JAM3/COL5A3/ITGB3/LGALS1/SORBS1/EPHA3/ITGB2/AJAP1/HAS2/SNED1/FOXF1/CORO2B/PECAM1/RADIL/ECM2/VCAM1/NRP1/APOD/NDNF/ITGA7/ITGA4/…
GO_CELL_SUBSTRATE_JUNCTION	GO_CELL_SUBSTRATE_JUNCTION	406	0.528946	2.22032	1e-10	2.94e-09	1.71e-09	4090	tags=41%, list=21%, signal=33%	ITGBL1/CNN1/FAP/XIRP1/FLNC/TNC/ITGA11/SYNPO2/AKAP12/DDR2/SCARF2/MRC2/SMPX/TNS1/PGM5/FLNA/PDGFRB/THY1/ITGA5/L1CAM/FLRT2/CDH2/NOX4/FERMT2/FHL1/LAYN/LIMS2/PHLDB2/PDLIM7/TGFB1I1/PALLD/PLAU/CAV1/CSPG4/MMP14/ANXA6/DLC1/GJA1/NEXN/ITGB3/ARHGAP31/SORBS1/MCAM/HSPG2/ITGB2/VIM/ACTC1/CORO2B/RHOB/ICAM1/TSPAN9/NFASC/STARD8/NRP1/TNS2/MSN/TGM2/DIXDC1/ITGA4/TSPAN4/HCK/ANXA1/FAM107A/TEK/ILK/DAB2/PLAUR/LRP1/ACTN1/FZ…
GO_CELL_SUBSTRATE_JUNCTION_ORGANIZATION	GO_CELL_SUBSTRATE_JUNCTION_ORGANIZATION	98	0.651002	2.40606	1e-10	2.94e-09	1.71e-09	3459	tags=45%, list=18%, signal=37%	SFRP1/GREM1/MYOC/THBS1/FN1/TNS1/THY1/ITGA5/FERMT2/PHLDB2/MMP14/DLC1/COL16A1/SORBS1/EPHA3/CORO2B/NRP1/APOD/FAM107A/TEK/LRP1/ACTN1/ACVRL1/LAMC1/GPM6B/DST/KRT5/ACTN2/MACF1/BCL2/KDR/LAMC2/TLN1/PPM1F/CORO1C/LAMA3/DAPK3/PEAK1/ABL1/DUSP3/ITGA2/ARHGAP6/EFNA5/PLEC
GO_CHONDROCYTE_DIFFERENTIATION	GO_CHONDROCYTE_DIFFERENTIATION	116	0.633577	2.38795	1e-10	2.94e-09	1.71e-09	3077	tags=49%, list=16%, signal=42%	SFRP2/GDF6/COL11A1/GREM1/SULF1/COMP/COL14A1/NKX3-2/ADAMTS12/COL6A3/COL12A1/GLI3/CYTL1/WNT9A/COL6A2/EFEMP1/FGFR1/ZBTB16/GLI2/BMPR1B/TGFBI/SNAI2/PTHLH/COL6A1/PTH1R/ECM1/ANXA6/BMP6/CHST11/LOXL2/SIX2/COL7A1/TRPS1/TGFB1/ADAMTS7/ACAN/SCARA3/MATN3/MAF/GDF5/ACVRL1/MEF2C/OSR1/SERPINH1/LTBP3/TGFBR1/SULF2/SOX5/RUNX2/CREB3L2/RUNX1/CHSY1/WNT2B/TGFBR2/MEF2D/MATN2/BMPR2
GO_CHROMOSOMAL_REGION	GO_CHROMOSOMAL_REGION	306	-0.449313	-2.19622	1e-10	2.94e-09	1.71e-09	6595	tags=51%, list=33%, signal=34%	AHCTF1/BUB3/POLD1/PPP2R5A/ZNF207/MEAF6/INCENP/SMC3/NUP160/THOC3/ATR/FMR1/PPP1R10/SKA2/WRAP53/CFDP1/SMC6/STAG2/CENPT/NABP1/SUGT1/ORC3/CKAP5/NUP85/LIG4/ORC4/CHAMP1/MEN1/NABP2/PHF6/HIRA/SALL1/ATRX/NSMCE2/ANAPC16/MCM2/NUDCD2/NSMCE4A/SEH1L/CENPO/NCAPD3/NCAPD2/THOC7/ZBTB48/GAR1/SIRT7/FEN1/SUV39H1/ZNF276/CENPN/PTGES3/NUP43/PLK1/MCM3/SSB/MCM4/SPDL1/CCNB1/DCLRE1A/ORC2/ORC5/CDCA5/AURKC/PMF1/MCM7/RAD21/BIRC…
GO_CHROMOSOME_CENTROMERIC_REGION	GO_CHROMOSOME_CENTROMERIC_REGION	179	-0.472501	-2.12675	1e-10	2.94e-09	1.71e-09	6595	tags=57%, list=33%, signal=38%	AHCTF1/BUB3/PPP2R5A/ZNF207/MEAF6/INCENP/SMC3/NUP160/FMR1/SKA2/CFDP1/STAG2/CENPT/SUGT1/CKAP5/NUP85/CHAMP1/PHF6/HIRA/ATRX/ANAPC16/NUDCD2/SEH1L/CENPO/NCAPD3/NCAPD2/SUV39H1/ZNF276/CENPN/NUP43/PLK1/SPDL1/CCNB1/ORC2/CDCA5/AURKC/PMF1/RAD21/BIRC5/CENPU/NGDN/KNSTRN/SKA1/NUP107/MIS18BP1/ZWILCH/CDT1/KIF22/XPO1/ESCO2/NUP37/CBX3/BUB1/REC8/CENPM/CENPL/SS18L1/SUV39H2/SPC24/CENPF/SPC25/SPAG5/NCAPG/KIF2C/CENPH/CE…
GO_CHROMOSOME_SEGREGATION	GO_CHROMOSOME_SEGREGATION	293	-0.472145	-2.28734	1e-10	2.94e-09	1.71e-09	5574	tags=50%, list=28%, signal=36%	CSNK2A1/CHAMP1/SPICE1/CEP85/RIOK3/RRS1/HIRA/ATRX/PSMG2/ANAPC4/NSMCE2/MLH3/AXIN2/BANF1/CCNB1IP1/MKI67/SEH1L/SFPQ/NCAPD3/SLC25A5/NCAPD2/RPS3/FEN1/RECQL5/SRPK1/TACC3/CENPN/NAA10/NUP43/RCC1/RAD18/SYCE1L/PLK1/NEK11/PCID2/SMC2/SPDL1/CCNB1/RAD51C/CDCA5/CDC20/AURKC/PMF1/NDC1/RAD21/KIF4A/BIRC5/PRC1/XRCC3/PIBF1/TOP1/KNSTRN/SKA1/ECT2/KIF4B/DLGAP5/CDT1/KIF22/FBXO5/MSTO1/KIFC1/RMI1/ESCO2/NUP37/BUB1/RACGAP1/MA…
GO_COGNITION	GO_COGNITION	288	0.532049	2.17562	1e-10	2.94e-09	1.71e-09	4153	tags=44%, list=21%, signal=35%	KCNK2/BCHE/VIP/ATP1A2/HTR2A/GPR88/TACR2/SERPINF1/NGF/GRPR/NPTX2/MAP1A/RELN/FOXP2/C5AR1/ITGA5/SYT4/CCL11/NRXN2/SHANK1/PTGS2/BRINP1/TAC1/DGKI/EGR2/GRIA1/SYT11/ADORA1/NRXN3/CHL1/PDE1B/NETO1/LILRB2/SNAP25/NTRK1/HRH2/NLGN4X/NFATC4/ARC/NLGN4Y/GLP1R/APOE/HRH1/NPAS4/CLDN5/SLC24A2/DRD5/FAM107A/VLDLR/KIT/NRXN1/SYNPO/SHC3/ST3GAL4/DLG4/PRKAR2B/SLC8A3/OPRL1/MEF2C/CNR1/PTN/JPH3/CX3CR1/ITGA8/FOS/LHCGR/ITGB1/TNR…
GO_COLLAGEN_BINDING	GO_COLLAGEN_BINDING	67	0.757951	2.6345	1e-10	2.94e-09	1.71e-09	2654	tags=67%, list=13%, signal=58%	SPOCK1/THBS1/COMP/FN1/COL14A1/LRRC15/AEBP1/PODN/ITGA11/DDR2/ANTXR1/LOX/ASPN/MRC2/COL6A2/DCN/SPARC/LUM/MMP13/NID2/SPARCL1/PCOLCE/TGFBI/CTSK/COL6A1/ABI3BP/VWF/PCOLCE2/COL5A3/ECM2/C1QTNF1/ITGA9/NID1/CTSL/ITGA1/PDGFB/SERPINH1/CCBE1/ITGB1/SMAD7/MMP9/P3H1/SPOCK2/CTSB/SPOCK3
GO_COLLAGEN_CONTAINING_EXTRACELLULAR_MATRIX	GO_COLLAGEN_CONTAINING_EXTRACELLULAR_MATRIX	401	0.669472	2.8075	1e-10	2.94e-09	1.71e-09	2172	tags=50%, list=11%, signal=46%	SFRP2/THBS4/COL10A1/CTSG/CILP/SFRP1/GDF10/COL11A1/GREM1/MYOC/CMA1/MFAP5/COL8A1/THBS2/CCDC80/CLC/F13A1/SERPINE1/PRELP/THBS1/SULF1/COMP/TIMP3/OMD/FBLN2/TNC/OGN/COL1A1/FN1/ADAMTS2/FGF10/SPON1/COL3A1/SSC5D/COL14A1/LRRC15/FBN1/MMP2/AEBP1/COL1A2/PODN/VCAN/WNT2/DPT/ANGPTL2/COL5A1/POSTN/FBLN1/MMRN1/LAMA2/ASPN/BGN/COL6A3/COL12A1/ADIPOQ/SRPX/SERPINF1/HMCN1/EMILIN1/COL8A2/ELANE/TGFB3/MGP/COL5A2/COL6A2/EFEMP…
GO_COLLAGEN_FIBRIL_ORGANIZATION	GO_COLLAGEN_FIBRIL_ORGANIZATION	52	0.813381	2.74008	1e-10	2.94e-09	1.71e-09	2329	tags=67%, list=12%, signal=60%	SFRP2/COL11A1/GREM1/CYP1B1/COMP/COL1A1/ADAMTS2/COL3A1/COL14A1/AEBP1/COL1A2/DPT/COL5A1/DDR2/LOX/COL12A1/EMILIN1/COL5A2/LUM/FOXC2/MMP11/TNXB/PXDN/LOXL4/COL5A3/LOXL2/FMOD/ADAMTS3/TGFB2/ACAN/SERPINH1/PLOD2/LOXL3/TGFBR1/ADAMTS14
GO_COLLAGEN_METABOLIC_PROCESS	GO_COLLAGEN_METABOLIC_PROCESS	102	0.654622	2.43136	1e-10	2.94e-09	1.71e-09	3118	tags=55%, list=16%, signal=46%	FAP/COL1A1/ADAMTS2/IL6/MMP2/COL1A2/COL5A1/EMILIN1/MRC2/TGFB3/MFAP4/MMP1/PDGFRB/MMP13/MMP16/MMP11/COL15A1/MMP23B/TNXB/CTSK/MMP19/MMP14/P3H3/RCN3/MMP8/ADAMTS3/VIM/SERPINB7/TGFB1/TNS2/MMP28/F2R/P3H2/LARP6/CTSL/CYGB/ENG/MMP17/ERRFI1/SERPINH1/PLOD2/MMP7/ITGB1/COL19A1/MMP3/MMP9/P3H1/ADAMTS14/KLK6/CTSB/MMP10/P2RX7/PLOD1/COL13A1/TRAM2/MMP21
GO_COLLAGEN_TRIMER	GO_COLLAGEN_TRIMER	87	0.700281	2.54991	1e-10	2.94e-09	1.71e-09	2150	tags=54%, list=11%, signal=48%	COL10A1/COL11A1/COL8A1/COL1A1/COL3A1/COL14A1/COL1A2/COL5A1/LOX/COLEC12/COL6A3/COL12A1/ADIPOQ/EMILIN1/COL8A2/COL5A2/COL6A2/DCN/CTHRC1/MARCO/FCN1/LUM/COL15A1/MSR1/COL6A1/COL18A1/COL16A1/C1QTNF7/C1QC/COL5A3/C1QB/C1QTNF2/COL4A2/COL7A1/C1QA/COL4A4/C1QTNF1/SCARA3/COL4A1/COL24A1/C1QTNF3/C1QTNF6/COL6A5/COL25A1/COL23A1/CCBE1/COL19A1
GO_CONDENSED_CHROMOSOME	GO_CONDENSED_CHROMOSOME	203	-0.498267	-2.29	1e-10	2.94e-09	1.71e-09	6629	tags=65%, list=34%, signal=44%	RAD9B/AKAP8/AHCTF1/BUB3/ZNF207/MEAF6/INCENP/SETMAR/SMC3/SKA2/CFDP1/SMC6/STAG2/CENPT/ESRRB/CKAP5/FAM9A/NUP85/LIG4/FAM9C/CHAMP1/PHF6/RRS1/ATRX/NSMCE2/ANAPC16/MLH3/NUDCD2/BANF1/CCNB1IP1/MKI67/NSMCE4A/SEH1L/CENPO/NCAPD3/NCAPD2/SUV39H1/TOPBP1/ZNF276/ADD3/CENPN/NUP43/RCC1/SYCE1L/PLK1/SMC2/SPDL1/CCNB1/ORC2/CDCA5/HMGB1/AURKC/PMF1/RAD21/BIRC5/CENPU/NIFK/KNSTRN/SKA1/NUP107/MIS18BP1/ZWILCH/CDT1/NUP37/CBX3/B…
GO_CONNECTIVE_TISSUE_DEVELOPMENT	GO_CONNECTIVE_TISSUE_DEVELOPMENT	259	0.607888	2.46337	1e-10	2.94e-09	1.71e-09	3080	tags=43%, list=16%, signal=37%	SFRP2/HAND2/GDF6/COL11A1/GREM1/CHRDL2/SULF1/COMP/EPYC/COL1A1/PRRX1/COL14A1/NKX3-2/ADAMTS12/COL5A1/LOX/ROR2/BGN/COL6A3/COL12A1/GLI3/NOG/CYTL1/ACTA2/MGP/WNT9A/COL6A2/EFEMP1/EVC/LUM/PDGFRB/MMP13/FOXC2/FGFR1/ZBTB16/GLI2/BMPR1B/TGFBI/FGF2/EBF2/CTSK/SNAI2/PTHLH/COL6A1/PTH1R/RSPO2/ECM1/SH3PXD2B/STC1/ANXA6/ID4/BMP6/CHST11/LOXL2/SIX2/BMP8A/ZEB1/EGR1/COL7A1/SERPINB7/TRPS1/TIMP1/TGFB1/ADAMTS7/ACAN/SCARA3/CH…
GO_CYTOKINE_ACTIVITY	GO_CYTOKINE_ACTIVITY	216	0.543783	2.15666	1e-10	2.94e-09	1.71e-09	3922	tags=45%, list=20%, signal=37%	GDF6/GDF10/GREM1/IL6/CCL7/WNT2/INHBA/CCL13/CMTM5/ADIPOQ/TGFB3/SCG2/CCL21/SPP1/CCL11/CCL19/FGF2/CCL23/GREM2/OSM/CCL8/CXCL12/CSF2/IL17B/CRLF1/IL10/IL11/IL33/BMP6/CMTM3/CCL2/LEFTY2/BMP8A/CCL18/TNFSF4/TGFB2/NDP/TIMP1/C1QTNF4/TGFB1/THPO/TNFSF8/GDF5/BMP3/PPBP/CXCL8/CCL4/CCL3/VSTM1/IL1A/CTF1/IL24/PF4V1/CSF3/TNFSF12/IL27/BMP1/LIF/IFNE/IL16/CCL26/EDN1/CCL3L3/WNT5A/CSF1/IL21/CXCL13/TNFSF18/CCL1/WNT1/IL1B/C…
GO_CYTOKINE_BINDING	GO_CYTOKINE_BINDING	128	0.674445	2.55719	1e-10	2.94e-09	1.71e-09	3706	tags=66%, list=19%, signal=54%	GREM1/THBS1/COMP/ACKR1/ELANE/TGFB3/NOG/LRRC32/NRP2/PDPN/CD109/LTBP1/GHR/PXDN/CSF1R/GREM2/CHRD/A2M/CRLF1/IL1R1/CD93/CXCR5/CCR2/ITGB3/VASN/IL31RA/CCR8/CXCR1/ACKR3/NRP1/OSMR/CSF3R/IL10RA/ITGA4/CCR1/CD36/KIT/GDF5/ENG/ACVRL1/XCR1/IL2RA/CCR7/CD4/LEPR/CCR4/CX3CR1/ITGAV/FZD4/CXCR4/IL2RB/LTBP3/ITGB1/CSF2RA/CCR5/IL1RL1/TGFBR1/IL6ST/ACKR4/NRROS/IL12B/WFIKKN2/TWSG1/IL5RA/ZFP36/IL1RN/IL18BP/TGFBR2/GBP1/IL3RA/…
GO_CYTOKINE_RECEPTOR_BINDING	GO_CYTOKINE_RECEPTOR_BINDING	273	0.499698	2.03818	1e-10	2.94e-09	1.71e-09	4079	tags=38%, list=21%, signal=31%	GDF6/GDF10/GREM1/IL6/CCL7/INHBA/CCL13/TGFB3/CCL21/NGF/ITGA5/CCL11/CCL19/PXDN/CCL23/OSM/ECM1/CCL8/CXCL12/CSF2/CRLF1/IL10/IL11/VEGFC/BMP6/CCR2/ITGB3/CCL2/LEFTY2/BMP8A/NTRK1/CCL18/TNFSF4/TGFB2/TGFB1/CDH5/TNFSF8/GDF5/BMP3/PPBP/CXCL8/CCL4/ENG/CCL3/IL1A/CTF1/PF4V1/CSF3/TNFSF12/IL27/LIF/IFNE/CCL26/CCL3L3/TGFBR1/SMAD7/CSF1/IL21/CXCL13/TNFSF18/CCL1/SH2B3/IL6ST/IL1B/CXCL6/IL12B/TNFSF9/IL1RN/PRL/CCL5/CD300L…
GO_CYTOKINE_SECRETION	GO_CYTOKINE_SECRETION	228	0.507323	2.02359	1e-10	2.94e-09	1.71e-09	4120	tags=45%, list=21%, signal=36%	FN1/SSC5D/AKAP12/POSTN/TWIST1/LRRC32/FCN1/CCL19/CSF1R/OSM/LILRA2/IL10/TLR8/SYT11/IL33/HTR2B/CLEC5A/CD14/NLRP3/TLR4/MMP8/CLEC4E/AGTR2/DYSF/C1QTNF4/SRGN/LRRK2/CHI3L1/HAVCR2/S100A12/CD200/F2R/CD36/PAEP/ANXA1/LILRA5/C1QTNF3/CD34/LRP1/TLR1/FCGR2B/CCL3/CCR7/CLEC9A/IL1A/CRTAM/AIF1/ITGAV/CLEC6A/LCP2/ABCA1/LEP/MAPK11/WNT5A/NOTCH2/IL1RL1/TRIM6/ALOX15B/LILRB1/FGR/PTGER4/TLR6/CCL1/TRPV4/IL1B/GAS6/ITGB6/CD274…
GO_DEVELOPMENTAL_CELL_GROWTH	GO_DEVELOPMENTAL_CELL_GROWTH	218	0.554719	2.19824	1e-10	2.94e-09	1.71e-09	4547	tags=48%, list=23%, signal=37%	SLIT2/FN1/IGF1/PLXNA4/PI16/RGS4/POSTN/DCLK1/SLIT3/NGF/NRP2/NDN/L1CAM/SPP1/SYT4/NTRK3/MAP1B/EPHA7/CXCL12/NTN1/SEMA6B/ZEB2/ISLR2/PTPRS/SEMA7A/AGTR2/RGS2/NRP1/APOE/ITGA4/ILK/MAP2/SEMA3A/LRP1/TNFRSF12A/AKAP6/SEMA3G/LAMB2/OLFM1/SH3GL2/NKX6-1/DBN1/HCLS1/SEMA3C/TRPV2/CXCR4/HAMP/ITGB1/SYT3/TNR/EDN1/WNT5A/POU4F3/MACF1/VCL/NIN/CRABP2/SEMA4C/SEMA3D/SEMA6D/ADRA1A/MAPT/TGFBR2/MEGF8/SEMA5B/AGT/POU4F2/FLRT1/NLG…
GO_DEVELOPMENTAL_GROWTH_INVOLVED_IN_MORPHOGENESIS	GO_DEVELOPMENTAL_GROWTH_INVOLVED_IN_MORPHOGENESIS	228	0.557744	2.22471	1e-10	2.94e-09	1.71e-09	4403	tags=46%, list=22%, signal=37%	SFRP2/SFRP1/TNC/SLIT2/FN1/FGF10/PLXNA4/POSTN/DCLK1/SLIT3/NGF/NRP2/NDN/L1CAM/SPP1/SYT4/CCL11/NTRK3/MAP1B/EPHA7/CXCL12/NTN1/SEMA6B/ZEB2/KIF26B/ISLR2/FGF1/PTPRS/SEMA7A/S1PR1/NRP1/APOE/ITGA4/ILK/MAP2/SEMA3A/LRP1/TNFRSF12A/WNT7B/SEMA3G/LAMB2/OLFM1/SH3GL2/NKX6-1/DBN1/HCLS1/MAGI2/SEMA3C/ESR1/TRPV2/CXCR4/ITGB1/SYT3/TNR/WNT5A/POU4F3/CSF1/MACF1/VCL/NIN/CRABP2/SEMA4C/SEMA3D/SEMA6D/MAPT/TGFBR2/MEGF8/SEMA5B/P…
GO_DIVALENT_INORGANIC_CATION_TRANSPORT	GO_DIVALENT_INORGANIC_CATION_TRANSPORT	476	0.432693	1.84289	1e-10	2.94e-09	1.71e-09	4146	tags=38%, list=21%, signal=30%	PLN/ADCYAP1R1/ATP1A2/HTR2A/CASQ2/RGS4/JPH2/SLN/MYLK/CCL21/GNAO1/PDGFRB/THY1/NALCN/SLC24A3/CCL19/FGF2/PTGS2/CACNA1H/GEM/CEMIP/CCL8/LILRA2/CXCL12/CAV1/STC1/ANK2/NIPAL4/PDE4B/APLNR/ANXA6/NCS1/GJA1/HTR2B/FGF14/GPM6A/RRAD/CACNA1C/PDE2A/CCL2/LILRB2/STAC/SNCA/TRPC4/ICAM1/DYSF/BDKRB1/RCVRN/SLC11A1/REM1/CACNA2D1/F2R/TCN2/CALCRL/P2RY12/CCR1/SLC24A2/F2RL3/CD33/HSPA2/LILRA5/TRPC1/CYSLTR1/ATP2B4/PKD2/SLC8A1/C…
GO_DNA_REPAIR	GO_DNA_REPAIR	493	-0.38892	-1.94372	1e-10	2.94e-09	1.71e-09	8070	tags=60%, list=41%, signal=36%	RNF168/DHX9/PRPF19/CUL4B/SSRP1/OTUB1/SMC1A/DCLRE1B/CDK2/GTF2H2C/TRIM28/TRIM25/UBE2W/SMARCAD1/SPIDR/RAD17/SMG1/UBB/SUPT16H/NIPBL/WDR33/ATXN3/SMC5/FAN1/NBN/TREX1/ZNF830/PRMT6/TAOK3/GTF2H1/RUVBL2/ERCC6/TDP2/CIB1/SLX4/NUCKS1/UNG/MDC1/NFRKB/DDB2/WRN/USP10/WRNIP1/PRKDC/PALB2/DDX1/FANCC/UBR5/GTF2H3/RAD1/XPA/RAD51D/PNKP/SWI5/PPIE/UHRF1/APEX1/GTF2H2/USP3/HUS1/USP28/RFC2/FUS/AP5Z1/UBA52/OGG1/AP5S1/ZSWIM7/R…
GO_ENDOPLASMIC_RETICULUM_LUMEN	GO_ENDOPLASMIC_RETICULUM_LUMEN	299	0.531396	2.18346	1e-10	2.94e-09	1.71e-09	2964	tags=37%, list=15%, signal=32%	COL10A1/PENK/CHRDL1/COL11A1/BCHE/COL8A1/THBS1/TNC/COL1A1/FN1/SPON1/ARSI/COL3A1/COL14A1/FBN1/IL6/CASQ2/COL1A2/VCAN/COL5A1/COL6A3/COL12A1/COL8A2/COL5A2/COL6A2/SCG2/CERCAM/MXRA8/IGFBP5/P4HA3/FSTL3/IGFBP4/SPP1/CDH2/COL15A1/SPARCL1/FSTL1/LTBP1/PTGS2/COL6A1/C4A/FMO1/C3/PRSS23/COL18A1/COL16A1/ADAMTSL1/GPX8/CES1/COL5A3/LGALS1/RCN3/MFGE8/FAM20C/ADAMTSL4/SDC2/COL4A2/COL7A1/IGFBP3/TIMP1/ADAMTS7/COL4A4/APOE/…
GO_ENDOTHELIAL_CELL_MIGRATION	GO_ENDOTHELIAL_CELL_MIGRATION	192	0.608241	2.39312	1e-10	2.94e-09	1.71e-09	3545	tags=45%, list=18%, signal=38%	GREM1/MEOX2/FAP/THBS1/CYP1B1/SLIT2/SERPINF1/SCG2/DCN/SRPX2/SPARC/NRP2/SMOC2/FOXC2/FGFR1/AKT3/PRKD1/FGF2/PTGS2/BMPER/EGR3/TGFB1I1/STC1/VEGFC/AMOTL1/ITGB3/FGF1/LOXL2/RHOJ/ITGB2/PTPRM/RHOB/AGTR2/MMRN2/PECAM1/TGFB1/NRP1/APOE/ANXA1/TEK/CLEC14A/NR4A1/FLT4/ACVRL1/ETS1/ROBO1/HMOX1/PDGFB/ADAMTS9/MEF2C/PTN/VASH1/ATOH8/TNFSF12/PLXND1/MAP3K3/CDH13/CCBE1/ITGB1/EDN1/WNT5A/TGFBR1/PLK2/NR2F2/NOS3/CXCL13/KDR/TBXA…
GO_ENDOTHELIAL_CELL_PROLIFERATION	GO_ENDOTHELIAL_CELL_PROLIFERATION	135	0.683509	2.61266	1e-10	2.94e-09	1.71e-09	3323	tags=53%, list=17%, signal=44%	THBS4/AGTR1/THBS1/SULF1/VIP/NGFR/WNT2/SCG2/SPARC/NRP2/FGFR1/AKT3/CCL11/PRKD1/FGF2/BMPER/EGR3/ECM1/CXCL12/CAV1/MMP14/IL10/APLNR/GJA1/VEGFC/BMP6/HTR2B/ITGB3/CCL2/LOXL2/PTPRM/DYSF/NRP1/APOE/ITGA4/TEK/CD34/NR4A1/FLT4/ACVRL1/CAV2/HMOX1/PLXNB3/PDGFB/MEF2C/VASH1/ATOH8/TNFSF12/PPP1R16B/APELA/ALDH1A2/CDH13/LEP/CCL26/WNT5A/TGFBR1/NR2F2/TNMD/KDR/FLT1/PRL/FGFBP1/PGF/STAT5A/CCR3/BMPR2/F3/DLL4/GATA2/CCL24/VEGFB
GO_EPITHELIAL_CELL_PROLIFERATION	GO_EPITHELIAL_CELL_PROLIFERATION	375	0.551723	2.3009	1e-10	2.94e-09	1.71e-09	3820	tags=41%, list=19%, signal=34%	SFRP2/THBS4/SFRP1/AGTR1/COL8A1/PTPRN/FAP/THBS1/SULF1/VIP/NGFR/FGF10/IGF1/WNT2/FGF7/AR/TWIST1/SERPINF1/COL8A2/NR4A3/NOG/SCG2/IGFBP5/CYP7B1/SPARC/NRP2/FOXP2/IGFBP4/C5AR1/FGFR1/AKT3/CCL11/CD109/PRKD1/FGF2/SNAI2/LIMS2/PGR/GLI1/BMPER/EGR3/ECM1/CXCL12/CAV1/MMP14/IL10/APLNR/GJA1/HTRA1/VEGFC/BMP6/HTR2B/ITGB3/CCL2/TLR4/FGF1/LOXL2/HAS2/PTPRM/FGL1/DYSF/TGFB2/IGFBP3/MCC/TGFB1/NRP1/EYA1/APOE/ITGA4/HGF/NUPR1/T…
GO_ERK1_AND_ERK2_CASCADE	GO_ERK1_AND_ERK2_CASCADE	289	0.515618	2.11062	1e-10	2.94e-09	1.71e-09	3589	tags=39%, list=18%, signal=33%	HAND2/TIMP3/FN1/FGF10/IGF1/CCL7/ADCYAP1/HTR2A/AKAP12/CCL13/FBLN1/ADIPOQ/EMILIN1/CCL21/MARCO/PDGFRB/C5AR1/NOX4/PLA2G5/CCL11/FPR2/CCL19/FGF2/TREM2/CCL23/DUSP1/CSF1R/BMPER/CCL8/GPNMB/EPHA7/HTR2B/CCL2/TLR4/NTRK1/SEMA7A/CCL18/ICAM1/ACKR3/PDGFRA/TNFAIP8L3/GLIPR2/TGFB1/THPO/NRP1/GPR183/APOE/PDGFC/CHI3L1/HAVCR2/DUSP26/F2R/CCR1/CD36/TEK/LRP1/FLT4/CCL4/CCL3/PDGFB/CCR7/CD4/GPER1/ERRFI1/NPY5R/APELA/LIF/DUSP1…
GO_EXTERNAL_SIDE_OF_PLASMA_MEMBRANE	GO_EXTERNAL_SIDE_OF_PLASMA_MEMBRANE	311	0.537497	2.2111	1e-10	2.94e-09	1.71e-09	4350	tags=56%, list=22%, signal=44%	THBS1/WNT2/ANTXR1/GPIHBP1/IGSF21/FCN1/CD163/THY1/ITGA5/PRND/SELP/CD248/FCGR3A/GHR/EPHA5/CXCL12/FOLR2/HEG1/CRLF1/IL1R1/TLR8/ENOX1/CXCR5/CCR2/PDCD1LG2/KCNJ5/CD14/ASTN1/TLR4/NLGN1/MFGE8/CD209/MCAM/NCAM1/IL31RA/CCR8/ITGB2/GFRA2/SEMA7A/ANTXR2/KLRC4-KLRK1/SERPINE2/ICAM1/S1PR1/CXCR1/ITGAM/ACKR3/PDGFRA/GFRA1/PECAM1/VCAM1/ENPEP/CDH5/OSMR/SLC2A4/CSF3R/P2RY12/CCR1/CD36/ANXA1/CD33/KIT/CD34/CLEC14A/FCRL6/CD86…
GO_EXTRACELLULAR_MATRIX_STRUCTURAL_CONSTITUENT	GO_EXTRACELLULAR_MATRIX_STRUCTURAL_CONSTITUENT	162	0.729399	2.82275	1e-10	2.94e-09	1.71e-09	1922	tags=57%, list=10%, signal=52%	COL10A1/CILP/COL11A1/MFAP5/COL8A1/THBS2/PRELP/THBS1/COMP/FBLN2/TNC/OGN/COL1A1/FN1/SPON1/COL3A1/COL14A1/FBN1/AEBP1/COL1A2/PODN/VCAN/DPT/COL5A1/POSTN/FBLN1/MMRN1/LAMA2/ASPN/BGN/COL6A3/COL12A1/ADIPOQ/SRPX/HMCN1/EMILIN1/COL8A2/MGP/COL5A2/COL6A2/EFEMP1/DCN/LTBP2/SRPX2/MFAP4/CTHRC1/SPARC/LUM/NID2/COL15A1/EFEMP2/ELN/TNXB/PCOLCE/TGFBI/LTBP1/MXRA5/PXDN/TFPI2/COL6A1/MFAP2/ABI3BP/ECM1/COL18A1/FBLN5/PRG4/COL…
GO_EXTRACELLULAR_STRUCTURE_ORGANIZATION	GO_EXTRACELLULAR_STRUCTURE_ORGANIZATION	360	0.665556	2.77194	1e-10	2.94e-09	1.71e-09	3188	tags=56%, list=16%, signal=48%	SFRP2/COL10A1/CTSG/COL11A1/GREM1/CMA1/MFAP5/COL8A1/FAP/CCDC80/SERPINE1/HAS1/THBS1/CYP1B1/SULF1/COMP/MYH11/FBLN2/TNC/COL1A1/FN1/ADAMTS2/COL3A1/COL14A1/ADAM12/FBN1/IL6/MMP2/AEBP1/COL1A2/VCAN/ITGA11/DPT/COL5A1/POSTN/FBLN1/DDR2/ANTXR1/LOX/LAMA2/BGN/COL6A3/COL12A1/EMILIN1/COL8A2/ELANE/COL5A2/COL6A2/DCN/MFAP4/TLL1/PTX3/SPARC/LUM/TIMP2/MMP1/MMP13/SMOC2/FOXC2/CRISPLD2/ITGA5/NID2/SPP1/PDPN/FLRT2/MMP16/MMP…
GO_GLIAL_CELL_DIFFERENTIATION	GO_GLIAL_CELL_DIFFERENTIATION	210	0.530339	2.10083	1e-10	2.94e-09	1.71e-09	3144	tags=35%, list=16%, signal=30%	FGF5/MYOC/PLP1/FGF10/IL6/ROR2/LAMA2/TENM4/GLI3/NOG/MXRA8/RELN/C5AR1/CDH2/FPR2/NTRK3/TREM2/PRDM8/EGR2/DAAM2/TSPAN2/ID4/CNTNAP1/GAP43/TLR4/GPR17/OLIG1/VIM/TRPC4/SERPINE2/C1QA/LGI4/TGFB1/ZNF365/ILK/LRP1/LPAR1/GSN/SLC8A3/LAMB2/ASPA/PTN/PHOX2B/GPC1/LIF/NKX6-1/DUSP10/SMO/OLIG2/WASF3/CXCR4/DTX1/SOX11/EPHA4/S100B/RNF112/IL6ST/DAB1/IL1B/NRROS/ADORA2A/TAL1/MAPT/NTRK2/LEF1/TLR2/CLCF1/DNER/NLGN3/ROR1/ABL1/BO…
GO_GLIOGENESIS	GO_GLIOGENESIS	278	0.510024	2.0817	1e-10	2.94e-09	1.71e-09	3469	tags=37%, list=18%, signal=31%	PENK/FGF5/MYOC/PLP1/FGF10/IL6/ADCYAP1/ROR2/LAMA2/TENM4/GLI3/NOG/MXRA8/RELN/C5AR1/NDN/CDH2/FPR2/NTRK3/TREM2/CSF1R/PRDM8/EGR2/DAAM2/CSPG4/MMP14/TSPAN2/ID4/CNTNAP1/IL33/CCR2/GAP43/CCL2/TLR4/GPR17/OLIG1/VIM/TRPC4/SERPINE2/C1QA/TGFB2/LGI4/TGFB1/GPR183/ZNF365/P2RY12/ANXA1/ILK/LRP1/LPAR1/CCL3/GSN/APCDD1/SLC8A3/LAMB2/ASPA/LEPR/PTN/PHOX2B/LAMB1/GPC1/LIF/NKX6-1/CX3CR1/DUSP10/SMO/OLIG2/WASF3/CXCR4/AZU1/DTX1…
GO_GLUTAMATERGIC_SYNAPSE	GO_GLUTAMATERGIC_SYNAPSE	348	0.539625	2.24249	1e-10	2.94e-09	1.71e-09	3198	tags=33%, list=16%, signal=28%	CHRM2/KCND2/KCNA1/HTR2A/NPTX1/SLITRK2/CDH11/FLNA/SLC6A17/NPTX2/SPARC/NRP2/CNKSR2/LRRC4C/SYT4/GPC6/SPARCL1/CBLN1/SHANK1/NTRK3/GRIK3/LRFN5/NTNG2/FXYD6/DGKI/GRIK5/PPFIA2/EPHA7/LRRTM1/CDH10/GRIA1/NCS1/ABLIM3/GPM6A/NTNG1/NPTXR/ITGB3/MAPK10/NETO1/ACTBL2/NLGN1/PTPRD/SNAP25/SYT6/PTPRS/SLITRK4/EFNB3/GRID1/MYH10/ACTC1/NLGN4X/ARC/SRGN/ACAN/PLAT/NRP1/NLGN4Y/LRRK2/APOE/KCNA3/RGS7BP/NRXN1/ATP2B4/SYNPO/ACTN1/AD…
GO_GLYCOSAMINOGLYCAN_BINDING	GO_GLYCOSAMINOGLYCAN_BINDING	218	0.611762	2.42429	1e-10	2.94e-09	1.71e-09	2935	tags=49%, list=15%, signal=42%	THBS4/CTSG/SFRP1/COL11A1/THBS2/CCDC80/PRELP/THBS1/SULF1/COMP/RSPO3/EPYC/SLIT2/FN1/FGF10/RSPO1/FBN1/CCL7/VCAN/FGF7/COL5A1/POSTN/DPYSL3/BGN/TNFAIP6/ELANE/LYVE1/SLIT3/DCN/LTBP2/NRP2/ADAMTS8/SMOC2/CRISPLD2/FGFR1/SELP/ADAMTS1/PLA2G5/SOD3/TNXB/PCOLCE/FGF2/FSTL1/LAYN/TREM2/CCL23/GREM2/ABI3BP/SUSD5/RSPO2/CEMIP/CCL8/CHRD/CFH/GPNMB/ANXA6/COL16A1/STAB1/PCOLCE2/COL5A3/ADAMTS15/NLRP3/FGF1/PTPRS/ADAMTS3/SERPIN…
GO_GRANULOCYTE_MIGRATION	GO_GRANULOCYTE_MIGRATION	134	0.610976	2.33747	1e-10	2.94e-09	1.71e-09	3620	tags=59%, list=18%, signal=48%	THBS4/THBS1/SLIT2/CCL7/CCL13/SCG2/CCL21/C5AR1/CCL11/CCL19/CCL23/CCL8/IL1R1/PDE4B/C3AR1/JAM3/RARRES2/CCL2/ITGB2/CCL18/CMKLR1/CXCR1/DYSF/TGFB2/PECAM1/SLAMF8/ITGA9/CSF3R/S100A12/HRH1/ANXA1/PPBP/CXCL8/CD300A/CCL4/CCL3/ITGA1/PIK3CG/CCR7/IL1A/FCER1G/NCKAP1L/PF4V1/PDE4D/CCL26/EDN1/CCL3L3/CD99L2/PREX1/CSF1/BST1/CXCL13/PTGER4/CCL1/MPP1/TRPV4/IL1B/CXCL6/IL1RN/PIP5K1C/CCL5/CCL14/CAMK1D/CCL17/PIK3CD/VAV1/CD1…
GO_GROWTH_FACTOR_BINDING	GO_GROWTH_FACTOR_BINDING	130	0.632863	2.40522	1e-10	2.94e-09	1.71e-09	3119	tags=55%, list=16%, signal=47%	THBS1/COL1A1/NGFR/COL3A1/COL1A2/COL5A1/HTRA3/TGFB3/LTBP2/SRPX2/IGFBP5/LRRC32/NRP2/PDGFRB/IGFBP4/FGFR1/CD109/LTBP1/GHR/NTRK3/PXDN/DUSP1/COL6A1/A2M/IL1R1/CD93/HTRA1/ITGB3/IGFBP6/VASN/NTRK1/PDGFRA/IGFBP3/NRP1/OSMR/IL10RA/COL4A1/IGFBP7/CD36/TEK/FLT4/ENG/ACVRL1/IL2RA/PDGFB/PTN/IGF1R/IGFBPL1/GPC1/KL/ITGAV/FGFBP2/IL2RB/LTBP3/TGFBR1/CXCL13/KDR/FLT1/IL6ST/NRROS/WFIKKN2/TWSG1/CRIM1/IL1RN/FGFBP1/NTRK2/TGFBR…
GO_G_PROTEIN_COUPLED_RECEPTOR_BINDING	GO_G_PROTEIN_COUPLED_RECEPTOR_BINDING	270	0.522096	2.12678	1e-10	2.94e-09	1.71e-09	3480	tags=39%, list=18%, signal=32%	PENK/SFRP1/AGTR1/MYOC/RSPO3/RSPO1/CCL7/ADCYAP1/WNT2/CCL13/ROR2/WNT9A/FLNA/CCL21/CTHRC1/FPR1/MARCO/GNAO1/FCN1/WNT9B/CCL11/CCL19/SHANK1/CCL23/TAC1/CCL8/C3/CXCL12/ADORA1/PALM/REEP2/CCR2/UCN2/CCL2/TUB/AVPR1A/CCL18/CNRIP1/S1PR1/PTGER1/NDP/PPBP/UCHL1/CXCL8/FZD1/CCL4/PROK2/CCL3/HOMER3/WNT7B/DLG4/SCT/PMCH/PF4V1/APELA/MRAP/MAGI2/PDE4D/GNAI1/PROK1/CCL26/EDN1/PRNP/CCL3L3/WNT5A/WNT6/POMC/CXCL13/ARRDC3/REEP1/…
GO_G_PROTEIN_COUPLED_RECEPTOR_SIGNALING_PATHWAY_COUPLED_TO_CYCLIC_NUCLEOTIDE_SECOND_MESSENGER	GO_G_PROTEIN_COUPLED_RECEPTOR_SIGNALING_PATHWAY_COUPLED_TO_CYCLIC_NUCLEOTIDE_SECOND_MESSENGER	227	0.561587	2.23367	1e-10	2.94e-09	1.71e-09	3003	tags=43%, list=15%, signal=37%	CHRM2/VIP/PLN/ADCYAP1/HTR2A/AKAP12/PTGER3/NPR3/FLNA/FPR1/MARCO/GNAO1/HTR7/ADRB3/ADCY2/EDNRA/FPR2/GRIK3/PTHLH/PTGFR/ADCY5/PTH1R/HTR1B/MC2R/FFAR3/ADORA1/S1PR3/PALM/HTR2B/UCN2/PDE2A/CCL2/HRH2/CHRM4/GLP2R/AGTR2/S1PR1/PTGER1/GALR1/ADRA1B/RGS2/GLP1R/HRH1/PTGIR/RGS1/CALCRL/P2RY12/CCR1/GPR176/DRD5/ANXA1/HTR1F/ATP2B4/AVPR2/LPAR1/GPR161/XCR1/ADRB2/GPER1/OPRL1/CNR1/MC5R/MRAP/GPR26/GNG2/HTR1E/PDE4D/GNAI1/ABC…
GO_HEART_PROCESS	GO_HEART_PROCESS	277	0.546546	2.23135	1e-10	2.94e-09	1.71e-09	3042	tags=40%, list=15%, signal=34%	HSPB7/CHRM2/DES/KCND2/PLN/ATP1A2/CASQ2/RGS4/KCNK3/KCNE4/CTNNA3/ABCC9/MYL3/SCN2B/FLNA/GNAO1/SGCD/KCNA5/NOX4/FXYD1/CACNA1H/TAC1/BVES/FXYD6/KCNJ8/CAV1/STC1/ANK2/PDE4B/ADORA1/GJA1/WWTR1/NPR1/KCNG2/KCNJ5/KCNJ12/CACNA1C/SGCG/ADORA3/SCN4B/SPX/AVPR1A/POPDC2/RNLS/ACTC1/CORIN/AGTR2/TGFB2/SCN1B/GJA5/ADRA1B/RGS2/GLP1R/CACNA2D1/KCND3/CELF2/GJC1/KCNIP1/TRPC1/ATP2B4/SEMA3A/SLC8A1/CACNA2D3/ITPR1/TNNT3/KCNE5/PIK3…
GO_HEPARIN_BINDING	GO_HEPARIN_BINDING	161	0.630716	2.43722	1e-10	2.94e-09	1.71e-09	2786	tags=50%, list=14%, signal=43%	THBS4/CTSG/SFRP1/COL11A1/THBS2/CCDC80/PRELP/THBS1/COMP/RSPO3/SLIT2/FN1/FGF10/RSPO1/FBN1/CCL7/FGF7/COL5A1/POSTN/ELANE/SLIT3/LTBP2/NRP2/ADAMTS8/SMOC2/CRISPLD2/FGFR1/SELP/ADAMTS1/PLA2G5/SOD3/TNXB/PCOLCE/FGF2/FSTL1/CCL23/GREM2/ABI3BP/RSPO2/CCL8/CHRD/CFH/GPNMB/COL16A1/PCOLCE2/COL5A3/ADAMTS15/FGF1/PTPRS/ADAMTS3/SERPINE2/ECM2/NRP1/NDNF/APOE/ADAMTS5/SOST/MPO/LXN/PTN/PF4V1/COL25A1/RTN4RL1/MMP7/SELL/HBEGF/…
GO_HOMOPHILIC_CELL_ADHESION_VIA_PLASMA_MEMBRANE_ADHESION_MOLECULES	GO_HOMOPHILIC_CELL_ADHESION_VIA_PLASMA_MEMBRANE_ADHESION_MOLECULES	162	0.61707	2.38804	1e-10	2.94e-09	1.71e-09	2398	tags=48%, list=12%, signal=43%	CADM3/PCDH10/TENM3/PCDHGA12/CDH19/HMCN1/PCDHGA3/CDH11/PCDH7/PCDHGB7/IGSF21/L1CAM/PCDHGA4/CDH2/FAT3/PCDHGB5/PCDHGA9/PALLD/PCDHB7/CDH10/PCDHA3/KIRREL3/PCDHGB6/PCDHGC3/DCHS1/PCDH9/PCDH19/NEXN/FAT4/VSTM2L/SDK1/PCDHGA5/PCDHGB4/PTPRM/PCDHA13/PECAM1/PCDHAC2/TRO/PCDHB4/PCDHA12/AMIGO2/CDH5/PCDHGA2/CNTN4/DSCAML1/PCDHAC1/PCDHGB1/PCDHGB2/PCDHGB3/PCDH12/PCDHA11/CLSTN2/RET/PCDHA10/ROBO1/PLXNB3/PCDH17/PCDHGA11/…
GO_IMMUNE_RECEPTOR_ACTIVITY	GO_IMMUNE_RECEPTOR_ACTIVITY	126	0.61966	2.34164	1e-10	2.94e-09	1.71e-09	4350	tags=67%, list=22%, signal=52%	KRT17/C5AR1/GHR/CRLF1/IL1R1/C3AR1/CXCR5/CCR2/FCGR1B/CSF2RB/GPR17/LILRB2/KIR3DL1/IL31RA/CCR8/IL9R/GFRA2/KLRC4-KLRK1/CMKLR1/CXCR1/ACKR3/GFRA1/OSMR/CSF3R/IL10RA/CCR1/CR1/HLA-DQA1/FCGR2B/XCR1/IL2RA/CCR7/CD4/LEPR/IL7R/FCER1G/CCR4/HLA-DOA/CX3CR1/FZD4/CXCR4/IL2RB/CSF2RA/CCR5/IL1RL1/LILRB1/IL17RD/IL6ST/ACKR4/KLRF1/IL12B/IL5RA/HLA-DQB2/KIR2DL4/HLA-DPA1/IL3RA/CCR3/IL4R/IL21R/F3/HLA-DQB1/CXCR2/C5AR2/IL1RAP/…
GO_INTEGRIN_BINDING	GO_INTEGRIN_BINDING	128	0.683483	2.59146	1e-10	2.94e-09	1.71e-09	3469	tags=57%, list=18%, signal=47%	SFRP2/THBS4/ITGBL1/FAP/THBS1/COMP/FN1/COL3A1/IGF1/FBN1/COL5A1/EMILIN1/TIMP2/ADAMTS8/THY1/ITGA5/SPP1/TNXB/TGFBI/FGF2/IGF2/GPNMB/CXCL12/MMP14/FBLN5/COL16A1/VWF/TNN/S1PR3/JAM3/ITGB3/FGF1/MFGE8/ITGB2/SEMA7A/ICAM1/ECM2/VCAM1/ICAM3/ADAMTS5/TSPAN4/ILK/ACTN1/ADAM23/LAMB2/PTN/LAMB1/DST/IBSP/ITGAV/ITGB1/ICAM2/ITGB5/ACTN2/KDR/UTRN/TLN1/IL1B/LCP1/S1PR2/ITGB6/EDIL3/LAMA3/NPNT/CD177/ITGB7/MYH9/LTBP4/FERMT3/EGF…
GO_INTEGRIN_MEDIATED_SIGNALING_PATHWAY	GO_INTEGRIN_MEDIATED_SIGNALING_PATHWAY	98	0.657692	2.43078	1e-10	2.94e-09	1.71e-09	3693	tags=54%, list=19%, signal=44%	ITGBL1/PLP1/COL3A1/ITGA11/FLNA/THY1/ITGA5/ADAMTS1/FERMT2/PRKD1/LIMS2/COL16A1/ITGB3/ITGB2/SEMA7A/ITGAM/TIMP1/TYROBP/NRP1/ITGA9/ITGA7/ITGA4/HCK/ILK/PLEK/ITGA1/ITGAX/PTN/FCER1G/DST/ITGA8/ITGAV/ZYX/LOXL3/ITGB1/ITGB5/NEDD9/PRAM1/BST1/FGR/TLN1/ITGB6/LAMA3/VAV1/CD177/ITGB7/ABL1/MYH9/FERMT3/ITGA2/ITGAL/LIMS1/ITGA3
GO_LAMELLIPODIUM	GO_LAMELLIPODIUM	188	0.540567	2.12188	1e-10	2.94e-09	1.71e-09	4567	tags=46%, list=23%, signal=35%	FAP/ACTG2/ANTXR1/DPYSL3/CTNNA3/MYLK/ACTA2/PDPN/CDH2/FERMT2/PALLD/CSPG4/ABLIM3/PDLIM4/AMOTL1/ITGB3/ARHGAP31/STMN2/PTPRM/MYH10/ACTC1/DYSF/MCC/FGD5/FSCN1/ILK/KCNA2/PKD2/GSN/ARHGEF6/PTPN13/APBB1/MEFV/PLXND1/PARVA/AIF1/DBN1/HCLS1/ITGAV/WASF3/ITGB1/NEDD9/FER/MYO1G/ABI3/PODXL/RDX/UNC5C/FGD1/SSH1/TRPV4/EVL/CORO1C/CORO1A/DOCK8/CCDC88A/CD177/FGD2/APBB2/PARVB/CAPG/SORBS2/FAT1/STX2/CD44/PSTPIP1/PIEZO1/SWAP70…
GO_LARGE_RIBOSOMAL_SUBUNIT	GO_LARGE_RIBOSOMAL_SUBUNIT	114	-0.55375	-2.34352	1e-10	2.94e-09	1.71e-09	7698	tags=82%, list=39%, signal=50%	MRPL39/RPL17/MRPL41/MRPL9/MRPL30/RPL36AL/C12orf65/RPL15/NSUN4/RPL10/RPL18A/UBA52/RPL10L/NPM1/RPL7L1/RPL10A/MRPL52/MALSU1/MRPL45/MRPL55/RPL13A/MRPL35/MRPL14/MRPL51/RPL5/MRPL11/MRPL38/MTERF4/RSL24D1/MRPL23/MRPL42/MRPL2/MRPL22/RPL6/MRPL3/MRPL16/MRPL18/MRPL15/RPL9/RPL26L1/MRPL24/RPL13/RPL23A/MRPL32/MRPL36/RPL18/RPL32/RPL41/RPL28/MRPL46/RPL35/RPLP0/MRPL1/MRPL27/RPL14/RPL12/RPL27/NDUFAB1/RPL7A/MRPL21/R…
GO_LEARNING	GO_LEARNING	140	0.587235	2.24783	1e-10	2.94e-09	1.71e-09	3295	tags=41%, list=17%, signal=34%	BCHE/ATP1A2/GPR88/TACR2/NPTX2/MAP1A/RELN/FOXP2/NRXN2/SHANK1/PTGS2/TAC1/DGKI/SYT11/NRXN3/PDE1B/NETO1/SNAP25/HRH2/NLGN4X/ARC/NLGN4Y/HRH1/NPAS4/CLDN5/SLC24A2/DRD5/KIT/NRXN1/SYNPO/DLG4/PRKAR2B/SLC8A3/OPRL1/PTN/JPH3/FOS/ITGB1/TNR/ATXN1/JPH4/SORCS3/SLC6A1/EN1/GRIN2A/STRA6/SLC8A2/FOSL1/NTRK2/TLR2/GABRA5/C1QL1/AGT/NLGN3/NTSR1/LGMN/SRF
GO_LEUKOCYTE_CELL_CELL_ADHESION	GO_LEUKOCYTE_CELL_CELL_ADHESION	327	0.498344	2.06106	1e-10	2.94e-09	1.71e-09	4431	tags=47%, list=22%, signal=37%	IGF1/IL6/CLEC4G/ELANE/GLI3/NR4A3/CERCAM/VSIG4/CCL21/LRRC32/THY1/ITGA5/SELP/ZBTB16/CCL19/GLI2/SELE/EGR3/IGF2/GPNMB/CXCL12/CAV1/IL10/CCR2/PDCD1LG2/JAM2/CCL2/LGALS1/NLRP3/FGL2/CD209/LILRB2/ITGB2/LILRB4/HAS2/EFNB3/KLRC4-KLRK1/TNFSF4/ICAM1/FGL1/PECAM1/VCAM1/MSN/HAVCR2/ITGA4/ANXA1/CD300A/CD86/SELPLG/FCGR2B/ADD2/IL2RA/ETS1/CCR7/CD4/ITPKB/PDE5A/IL7R/NCKAP1L/HLX/AIF1/CX3CR1/DUSP10/SELL/LOXL3/LEP/ITGB1/DTX…
GO_LEUKOCYTE_CHEMOTAXIS	GO_LEUKOCYTE_CHEMOTAXIS	213	0.606235	2.40303	1e-10	2.94e-09	1.71e-09	3741	tags=54%, list=19%, signal=44%	THBS4/GREM1/SERPINE1/THBS1/SLIT2/IL6/CCL7/CCL13/SCG2/CCL21/CYP7B1/C5AR1/CCL11/FPR2/CCL19/CCL23/DUSP1/CCL8/CXCL12/IL10/PDE4B/C3AR1/CXCR5/VEGFC/CCR2/JAM3/RARRES2/CCL2/ITGB2/CH25H/CCL18/KLRC4-KLRK1/CMKLR1/S1PR1/CXCR1/DYSF/TGFB2/SLAMF8/ITGA9/GPR183/CSF3R/S100A12/HRH1/MMP28/CCR1/ANXA1/KIT/PPBP/CXCL8/CCL4/CCL3/ITGA1/PIK3CG/PDGFB/CCR7/IL1A/PTN/FCER1G/NCKAP1L/PF4V1/AIF1/IL16/PDE4D/PLA2G7/CXCR4/AZU1/CCL26…
GO_LEUKOCYTE_MIGRATION	GO_LEUKOCYTE_MIGRATION	426	0.570322	2.40339	1e-10	2.94e-09	1.71e-09	4087	tags=52%, list=21%, signal=42%	THBS4/GREM1/SERPINE1/THBS1/SLIT2/COL1A1/FN1/IL6/CCL7/COL1A2/CCL13/ROR2/EMILIN1/ELANE/SCG2/OLR1/CCL21/CYP7B1/MMP1/THY1/TREM1/C5AR1/ITGA5/L1CAM/SELP/CCL11/FPR2/CCL19/TREM2/CCL23/DUSP1/SELE/ECM1/CCL8/CXCL12/CAV1/MMP14/IL1R1/IL10/PDE4B/GYPC/ADORA1/C3AR1/CXCR5/IL33/VEGFC/CCR2/JAM3/RARRES2/ITGB3/JAM2/CCL2/THBD/ITGB2/CH25H/SDC2/CCL18/KLRC4-KLRK1/FUT7/CMKLR1/ICAM1/S1PR1/CXCR1/ITGAM/DYSF/TGFB2/PECAM1/SLAM…
GO_LEUKOCYTE_PROLIFERATION	GO_LEUKOCYTE_PROLIFERATION	293	0.519932	2.12994	1e-10	2.94e-09	1.71e-09	4350	tags=47%, list=22%, signal=37%	GREM1/CLC/FGF10/IGF1/IL6/CCL7/CLEC4G/NPR3/VSIG4/LRRC32/LMO1/CCL19/TREM2/CSF1R/TAC1/IGF2/GPNMB/IL10/IL33/CCR2/PDCD1LG2/GAPT/TLR4/CD209/LILRB2/TNFSF4/TYROBP/VCAM1/MNDA/GPR183/MSN/SLC11A1/HAVCR2/TNFSF8/CDKN1A/ANXA1/KIT/DOCK2/CD300A/CD86/FCGR2B/IL2RA/PIK3CG/CD4/MEF2C/PDE5A/IL7R/NCKAP1L/CD79A/IL27/AIF1/IFNE/CD180/LEP/SASH3/PTPRC/PRNP/CD276/SOX11/CSF1/IL21/LILRB1/BCL2/BST1/TNFSF18/TNFRSF13B/GAL/CD1D/IL…
GO_LYMPHOCYTE_DIFFERENTIATION	GO_LYMPHOCYTE_DIFFERENTIATION	347	0.470323	1.95231	1e-10	2.94e-09	1.71e-09	4431	tags=44%, list=22%, signal=35%	SFRP1/IL6/INHBA/GLI3/ZBTB16/CCL19/GLI2/AXL/CLEC4D/EGR3/MAFB/MMP14/IL10/IL11/CCR2/LGALS1/NLRP3/FGL2/LILRB2/LILRB4/ZEB1/NTRK1/EGR1/FUT7/TNFSF4/CLEC4E/SLAMF8/VCAM1/GPR183/FZD8/TNFSF8/ITGA4/ANXA1/SPI1/CR1/KIT/DOCK2/CD86/FCGR2B/IL2RA/CCR7/CD4/LEPR/ITPKB/IL7R/FCER1G/NFAM1/NCKAP1L/CD79A/IL27/HLA-DOA/HLX/IKZF1/IFNE/DUSP10/DOCK10/LOXL3/LEP/PRDM1/ITGB1/DTX1/SASH3/PTPRC/NOTCH2/SMAD7/TOX/PREX1/BCL2/DOCK11/CD…
GO_MACROPHAGE_ACTIVATION	GO_MACROPHAGE_ACTIVATION	89	0.676585	2.4734	1e-10	2.94e-09	1.71e-09	4375	tags=69%, list=22%, signal=54%	THBS1/IL6/VSIG4/C5AR1/FPR2/TREM2/LRFN5/CSF2/IL10/TLR8/CD93/SYT11/IL33/TLR4/SPHK1/IL31RA/ITGB2/SNCA/TLR7/MMP8/C1QA/ITGAM/DYSF/TYROBP/LRRK2/SLC11A1/HAVCR2/SUCNR1/CD200/SLC7A2/TLR1/FCGR2B/CCL3/BPI/AIF1/AZU1/PTPRC/WNT5A/IL1RL1/CST7/TLR6/RORA/MAPT/PJA2/TLR2/IL4R/IL13/CX3CL1/EDN2/CD74/LBP/CLU/CRTC3/TNF/SBNO2/JUN/APP/TLR3/CTSC/TMEM106A/STAP1
GO_MEIOSIS_I_CELL_CYCLE_PROCESS	GO_MEIOSIS_I_CELL_CYCLE_PROCESS	108	-0.600613	-2.50791	1e-10	2.94e-09	1.71e-09	4369	tags=56%, list=22%, signal=44%	SYCE1L/RAD51B/PLK1/RAD51C/PSMC3IP/NDC1/RAD21/CDC25B/FBXO5/RMI1/SYCE2/REC8/TEX12/WEE2/PTTG1/BTBD18/SPO11/CCNE2/RAD51/ANKRD31/DMC1/BRIP1/RNF212B/TRIP13/CKS2/AURKA/CDC25A/TOP2A/FANCM/BRCA2/TEX15/RAD54L/FANCD2/MND1/CNTD1/RAD21L1/EME2/CCNE1/PIWIL2/CDC25C/ESPL1/MSH4/PRDM7/STAG3/SYCP2/EME1/HORMAD1/MAPK15/RAD54B/DMRTC2/MCMDC2/PRDM9/SYCP3/DMRT1/DNMT3L/MEIOB/DDX4/CCDC155/MSH5/BRDT/SYCP1
GO_MEIOTIC_CELL_CYCLE	GO_MEIOTIC_CELL_CYCLE	227	-0.531748	-2.49915	1e-10	2.94e-09	1.71e-09	3219	tags=42%, list=16%, signal=35%	RMI1/BUB1/SYCE2/TDRD1/REC8/TEX12/WEE2/PTTG1/SMC4/OVOL1/BTBD18/NCAPH/ASZ1/SPO11/CCNE2/RAD51/ANKRD31/DMC1/EXO1/BRIP1/ASPM/NEK2/RNF212B/TRIP13/CKS2/TAF1L/FANCA/AURKA/CDC25A/TOP2A/FANCM/BRCA2/FIGNL1/TEX15/CCNB3/BUB1B/RAD54L/FANCD2/MND1/CNTD1/WBP2NL/RAD21L1/PIWIL4/EME2/CCNE1/PIWIL2/TUBB8/NPM2/CDC25C/TEX14/SHCBP1L/FAM9B/TTK/KIF18A/ESPL1/MSH4/PRDM7/RSPH1/XRCC2/NANOS2/STAG3/SYCP2/STRA8/NUF2/ZFP42/MNS1/EM…
GO_MEIOTIC_CELL_CYCLE_PROCESS	GO_MEIOTIC_CELL_CYCLE_PROCESS	171	-0.53813	-2.40807	1e-10	2.94e-09	1.71e-09	4369	tags=52%, list=22%, signal=41%	SYCE1L/RAD51B/PLK1/SMC2/RAD51C/PSMC3IP/CDC20/NDC1/WNT4/RAD21/MASTL/CDC25B/FBXO5/RMI1/BUB1/SYCE2/REC8/TEX12/WEE2/PTTG1/SMC4/OVOL1/BTBD18/NCAPH/ASZ1/SPO11/CCNE2/RAD51/ANKRD31/DMC1/BRIP1/ASPM/RNF212B/TRIP13/CKS2/TAF1L/FANCA/AURKA/CDC25A/TOP2A/FANCM/BRCA2/FIGNL1/TEX15/BUB1B/RAD54L/FANCD2/MND1/CNTD1/RAD21L1/EME2/CCNE1/PIWIL2/TUBB8/NPM2/CDC25C/TEX14/SHCBP1L/TTK/KIF18A/ESPL1/MSH4/PRDM7/NANOS2/STAG3/SYCP…
GO_MEIOTIC_CHROMOSOME_SEGREGATION	GO_MEIOTIC_CHROMOSOME_SEGREGATION	77	-0.620628	-2.47002	1e-10	2.94e-09	1.71e-09	3219	tags=49%, list=16%, signal=41%	RMI1/BUB1/SYCE2/REC8/TEX12/PTTG1/SMC4/NCAPH/SPO11/CCNE2/ANKRD31/DMC1/BRIP1/RNF212B/TRIP13/TOP2A/FANCM/TEX15/BUB1B/FANCD2/RAD21L1/EME2/CCNE1/TTK/ESPL1/MSH4/STAG3/SYCP2/NUF2/EME1/HORMAD2/HORMAD1/MAPK15/MCMDC2/PRDM9/MEIOB/CCDC155/SYCP1
GO_MEMBRANE_REGION	GO_MEMBRANE_REGION	322	0.53072	2.18797	1e-10	2.94e-09	1.71e-09	4032	tags=43%, list=20%, signal=35%	KCND2/SULF1/CNTN1/PTGIS/KCNMA1/ADCYAP1R1/ATP1A2/HTR2A/OLR1/SGCA/THY1/PDPN/KCNA5/CDH2/ADCY2/FXYD1/PTGS2/CHRNA3/SELE/TUBA1A/EHD2/BVES/UNC5A/CLIP3/CAV1/ANK2/BAALC/DLC1/GJA1/CD14/SORBS1/ITGB2/HAS2/TRPC4/ICAM1/S1PR1/ITGAM/DYSF/ARC/PECAM1/RFTN1/ADRA1B/UNC5B/SLC2A4/LRRK2/KCNA3/F2R/P2RY12/CD36/HCK/TEK/MYOF/ATP2B4/TLR1/RET/SELPLG/CAV2/ADD2/ITGA1/PRKAR2B/HMOX1/AKAP6/CD4/CNR1/GPM6B/CD79A/STOM/GPC1/SERPINH1/…
GO_MESENCHYMAL_CELL_DIFFERENTIATION	GO_MESENCHYMAL_CELL_DIFFERENTIATION	205	0.579843	2.28971	1e-10	2.94e-09	1.71e-09	3190	tags=41%, list=16%, signal=35%	SFRP2/HAND2/SFRP1/GREM1/COL1A1/FN1/FGF10/IL6/WNT2/TWIST1/DACT3/TGFB3/NOG/NRP2/FOXC2/FGFR1/PDPN/TMEM100/EDNRA/HEYL/SNAI2/PHLDB2/TGFB1I1/TCF21/RANBP3L/WWTR1/SEMA6B/ZEB2/HTR2B/VASN/EPHA3/LOXL2/PHLDB1/SIX2/HAS2/SEMA7A/TGFB2/GLIPR2/TGFB1/NRP1/HGF/DAB2/SEMA3A/RET/ENG/SNAI1/SEMA3G/MEF2C/FRZB/GSC/OLFM1/PHOX2B/OSR1/ALDH1A2/SMO/SEMA3C/LOXL3/EDN1/WNT5A/TGFBR1/SMAD7/SOX11/FOXF2/LDLRAD4/BCL2/CYP26C1/ISL1/HEY2…
GO_MESENCHYME_DEVELOPMENT	GO_MESENCHYME_DEVELOPMENT	265	0.57826	2.35302	1e-10	2.94e-09	1.71e-09	3190	tags=41%, list=16%, signal=35%	SFRP2/HAND2/SFRP1/GREM1/COL1A1/FN1/ACTG2/FGF10/IL6/WNT2/BNC2/TWIST1/DACT3/TGFB3/NOG/ACTA2/NRP2/PDGFRB/FOXC2/ZFPM2/FGFR1/PDPN/TMEM100/EDNRA/HEYL/SNAI2/PHLDB2/TGFB1I1/TCF21/RANBP3L/DCHS1/WWTR1/SEMA6B/ZEB2/HTR2B/VASN/MEOX1/EPHA3/LOXL2/PHLDB1/RBM24/SIX2/HAS2/SEMA7A/FOXF1/ACTC1/TGFB2/GLIPR2/TGFB1/NRP1/TCF15/HGF/BASP1/DAB2/SEMA3A/PKD2/RET/ENG/ACVRL1/SNAI1/ROBO1/SEMA3G/MEF2C/FRZB/GSC/OLFM1/PHOX2B/OSR1/A…
GO_MITOCHONDRIAL_GENE_EXPRESSION	GO_MITOCHONDRIAL_GENE_EXPRESSION	157	-0.512814	-2.25774	1e-10	2.94e-09	1.71e-09	7122	tags=68%, list=36%, signal=43%	MRPS16/MRPS21/GATC/MRPS22/AARS2/NSUN4/AURKAIP1/PRKAA1/OXA1L/TRNT1/MRPL52/ALKBH1/MALSU1/MRPL45/MRPL55/RPUSD4/ERAL1/MRPL35/GFM1/MRPS24/MRPL14/MRPL51/MRPL11/MRRF/MRPL38/MTO1/MTERF4/MRPS15/QRSL1/MRPL23/FASTKD5/MRPL42/RPUSD3/MRPL2/MRPL22/MRPS23/RMND1/TRMT61B/UQCC1/MRPS18C/MRPL3/MRPL16/MRPL18/MRPL15/FASTKD2/MRPL24/TFAM/IARS2/PPARGC1B/C1QBP/MRPL32/TARS2/MRPL36/DAP3/TRMT10B/MTIF3/TRMT10C/MRPL46/TSFM/MRPL…
GO_MITOCHONDRIAL_PROTEIN_COMPLEX	GO_MITOCHONDRIAL_PROTEIN_COMPLEX	230	-0.476688	-2.24474	1e-10	2.94e-09	1.71e-09	8687	tags=75%, list=44%, signal=43%	NDUFS1/NDUFV1/MRPS6/MRPL17/UQCRC2/CLPX/SDHA/MRPL37/MRPS12/NDUFAF1/IMMP2L/TOMM22/NDUFB7/POLRMT/NDUFA8/MRPL33/HSD17B10/APOOL/TIMM50/NDUFA11/VDAC1/MRPS30/MTX1/MRPS36/MRPL39/TOMM5/CHCHD6/DNAJC15/MRPL41/BCKDHB/MRPL9/MRPL30/MRPS34/MCU/TIMM17B/MRPS14/C12orf65/MRPS16/MRPS21/DLAT/TOMM40/NDUFB2/MRPS22/TIMM23B/NDUFB11/NSUN4/UQCRQ/IMMT/MFN1/SPG7/PDK1/MRPL52/MALSU1/MRPL45/TOMM20/MRPL55/MCCC2/NDUFS5/SDHB/MRPL3…
GO_MORPHOGENESIS_OF_A_BRANCHING_STRUCTURE	GO_MORPHOGENESIS_OF_A_BRANCHING_STRUCTURE	199	0.563567	2.22671	1e-10	2.94e-09	1.71e-09	3369	tags=42%, list=17%, signal=35%	SFRP2/SFRP1/GREM1/SULF1/RSPO3/TNC/SLIT2/FGF10/WNT2/FGF7/AR/ADAMTS16/GLI3/NOG/WNT9B/FOXC2/FGFR1/CCL11/EDNRA/GLI2/FGF2/SNAI2/PGR/RSPO2/EPHA7/TCF21/MMP14/IL10/DCHS1/COL16A1/FAT4/FGF1/SIX2/FOXF1/CLIC4/AGTR2/NFATC4/NRP1/LRRK2/EYA1/COL4A1/TGM2/HGF/SOCS3/ILK/SEMA3A/PKD2/ENG/RASIP1/PLXND1/NOTCH4/SMO/SEMA3C/ESR1/PRDM1/EDN1/COL19A1/WNT5A/WNT6/CSF1/PKD1/BCL2/WNT1/WT1/WNT2B/PGF/TGFBR2/ADM/COL13A1/PBX1/NPNT/L…
GO_MRNA_PROCESSING	GO_MRNA_PROCESSING	484	-0.367926	-1.82935	1e-10	2.94e-09	1.71e-09	7771	tags=54%, list=39%, signal=34%	CSTF2/HNRNPM/PPARGC1A/HMX2/PTBP1/SF3A3/WDR33/ZC3H11A/HNRNPC/HNRNPF/TXNL4A/CWF19L1/IWS1/CDK12/ZNF830/PQBP1/SAFB2/DDX17/GTF2H1/RBM15/USP39/DHX15/C9orf78/RNPS1/SF3B5/NELFE/PRPF38A/CELF1/DDX1/FRG1/SYNCRIP/GTF2H3/ACIN1/SUGP2/DBR1/DAZAP1/HNRNPU/CDC40/PPIE/RPRD2/AURKAIP1/GTF2H2/PTBP2/TGS1/WBP11/TRA2B/SNRNP70/DDX20/FUS/ZPR1/XRN2/NPM1/RBM27/LSM2/NUDT21/RBM4B/ZNF473/CMTR2/CDK13/PPWD1/THOC3/RBM8A/FMR1/HNRNP…
GO_MULTICELLULAR_ORGANISMAL_SIGNALING	GO_MULTICELLULAR_ORGANISMAL_SIGNALING	197	0.540961	2.13225	1e-10	2.94e-09	1.71e-09	3438	tags=42%, list=17%, signal=35%	KCND2/PLN/KCNA1/ATP1A2/CASQ2/GPR88/KCNK3/CARTPT/KCNE4/CTNNA3/ABCC9/SCN2B/FLNA/SCN7A/KCNA5/FXYD1/NTRK3/CACNA1H/FXYD6/CAV1/ANK2/GJA1/CNTNAP1/NPR1/JAM3/KCNJ5/KCNJ12/CACNA1C/SCN4B/AVPR1A/CORIN/S1PR1/SCN1B/GJA5/NFASC/CACNA2D1/KCND3/DRD5/SCN9A/GJC1/KCNIP1/TRPC1/ATP2B4/KCNA2/SLC8A1/CACNA2D3/ITPR1/KCNE5/SLC8A3/GPER1/CACNA1G/ATP2B3/GRIK2/FXYD2/PDE4D/TNR/SCN3B/EHD3/CASQ1/RYR2/DMPK/KCNE1/CACNG4/SLC8A2/SCN11…
GO_MUSCLE_CELL_DIFFERENTIATION	GO_MUSCLE_CELL_DIFFERENTIATION	333	0.529798	2.19222	1e-10	2.94e-09	1.71e-09	3905	tags=43%, list=20%, signal=35%	GREM1/COMP/MYH11/FLNC/FGF10/IGF1/ADAM12/BOC/PI16/CASQ2/LMOD1/RGS4/LOX/PGM5/IGFBP5/SGCD/SMYD1/PDGFRB/TMEM119/MYOCD/CDH2/NOX4/RBPMS2/CACNA1H/PRDM6/MEGF10/EHD2/BVES/IGF2/CCL8/POPDC3/MMP14/SPEG/LDB3/ANK2/TMOD1/FHOD3/SYNE1/RBM24/ZEB1/AVPR1A/POPDC2/FOXF1/ALPK2/MYH10/ACTC1/AGTR2/DYSF/PDGFRA/NFATC4/PLEKHO1/TGFB1/SYPL2/RGS2/QKI/KIT/MYOF/UCHL1/SLC8A1/TNNT3/TMEM204/ENG/CAV2/CSRP1/MYOZ2/PDGFB/AKAP6/GPER1/MEF…
GO_MUSCLE_CELL_MIGRATION	GO_MUSCLE_CELL_MIGRATION	79	0.70572	2.53197	1e-10	2.94e-09	1.71e-09	2746	tags=48%, list=14%, signal=42%	THBS4/SERPINE1/SLIT2/IGF1/POSTN/ADIPOQ/NR4A3/IGFBP5/PDGFRB/ADAMTS1/MYOCD/NOX4/MEGF10/PLAU/ITGB3/PRKG1/HAS2/IGFBP3/PLEKHO1/PLAT/NRP1/ANXA1/ILK/LRP1/LPAR1/PDGFB/MEF2C/PARVA/AIF1/SMO/P2RY6/TPM1/BCL2/SSH1/DOCK4/PDGFD/SEMA6D/CCL5
GO_MUSCLE_CELL_PROLIFERATION	GO_MUSCLE_CELL_PROLIFERATION	185	0.617174	2.41736	1e-10	2.94e-09	1.71e-09	3507	tags=45%, list=18%, signal=38%	KCNK2/CNN1/THBS1/VIP/OGN/IGF1/IL6/MMP2/WNT2/TENM4/ADIPOQ/ELANE/TGFB3/NR4A3/NOG/NPR3/IGFBP5/VIPR2/PDGFRB/FOXC2/ZFPM2/FGFR1/ADAMTS1/MYOCD/ELN/FGF2/PTGS2/RBPMS2/MEGF10/GLI1/HTR1B/IL10/GJA1/NPR1/PDE1A/PRKG1/S1PR1/TGFB2/IGFBP3/APOD/NOTCH3/PTGIR/TGM2/CDKN1A/CALCRL/ILK/HMOX1/PDGFB/GPER1/MEF2C/NPY5R/AIF1/EREG/HBEGF/CDH13/MAPK11/MEIS1/EDN1/P2RY6/TGFBR1/TPM1/MMP9/PTAFR/HEY2/IL12B/GNAI2/PDGFD/CCL5/TGFBR2/PI…
GO_MUSCLE_CONTRACTION	GO_MUSCLE_CONTRACTION	345	0.560555	2.32856	1e-10	2.94e-09	1.71e-09	3004	tags=40%, list=15%, signal=35%	CHRM2/CNN1/DES/SULF1/COMP/MYH11/HSPB6/PLN/KCNA1/KCNMA1/ACTG2/ATP1A2/HTR2A/CASQ2/LMOD1/PTGER3/MYL9/CRYAB/KCNE4/TACR2/CTNNA3/SYNM/MYLK/SMPX/ACTA2/MYL3/SCN2B/FLNA/SCN7A/SGCA/GNAO1/SGCD/HTR7/KCNA5/MYOCD/EDNRA/FXYD1/PTGS2/CACNA1H/TACR1/CHRNA3/KCNJ8/CAV1/CALD1/STC1/ANK2/PDE4B/TPM2/ANXA6/ADORA1/GJA1/HTR2B/TMOD1/KCNJ5/KCNJ12/CACNA1C/SORBS1/SPHK1/SCN4B/PRKG1/SPX/STAC/VIM/ACTC1/DYSF/SCN1B/GJA5/ADRA1B/RGS2/…
GO_MUSCLE_ORGAN_DEVELOPMENT	GO_MUSCLE_ORGAN_DEVELOPMENT	370	0.546756	2.27788	1e-10	2.94e-09	1.71e-09	3174	tags=37%, list=16%, signal=32%	KCNK2/COL11A1/GREM1/MEOX2/TAGLN/COL3A1/IGF1/PI16/RGS4/WNT2/JPH2/ITGA11/CRYAB/LOX/LAMA2/TWIST1/COL6A3/MYLK/NOG/MYL3/DCN/EVC/SGCA/SGCD/SMYD1/FOXP2/FOXC2/ZFPM2/FGFR1/MYOCD/ELN/FHL1/MSC/FGF2/HEYL/CACNA1H/MEGF10/GLI1/BVES/EGR3/EGR2/MRAS/TCF21/POPDC3/MKX/CAV1/SPEG/HEG1/GJA1/SGCG/RBM24/ASB2/EGR1/POPDC2/ACTC1/S1PR1/TGFB2/TGFB1/RGS2/TCF15/ITGA7/NUPR1/BASP1/SMTN/FZD1/SGCE/ENG/CAV2/MYOZ2/SVIL/AKAP6/MEF2C/FH…
GO_MUSCLE_SYSTEM_PROCESS	GO_MUSCLE_SYSTEM_PROCESS	430	0.555992	2.34592	1e-10	2.94e-09	1.71e-09	3521	tags=42%, list=18%, signal=35%	HAND2/MYOC/CHRM2/CNN1/DES/SULF1/COMP/MYH11/HSPB6/PLN/KCNA1/KCNMA1/ACTG2/IGF1/PI16/ATP1A2/HTR2A/CASQ2/LMOD1/RGS4/PTGER3/SLN/MYL9/CRYAB/KCNE4/TACR2/CTNNA3/SYNM/MYLK/NR4A3/SMPX/ACTA2/MYL3/SCN2B/FLNA/SCN7A/IGFBP5/SGCA/GNAO1/SGCD/HTR7/KCNA5/MYOCD/EDNRA/FXYD1/PTGS2/CACNA1H/TACR1/CHRNA3/KCNJ8/CAV1/CALD1/STC1/ANK2/PDE4B/TPM2/ANXA6/ADORA1/GJA1/HTR2B/TMOD1/FBXO32/KCNJ5/KCNJ12/CACNA1C/SORBS1/SPHK1/SCN4B/PRK…
GO_MUSCLE_TISSUE_DEVELOPMENT	GO_MUSCLE_TISSUE_DEVELOPMENT	373	0.513997	2.14287	1e-10	2.94e-09	1.71e-09	3377	tags=38%, list=17%, signal=32%	KCNK2/COL11A1/GREM1/MEOX2/MYH11/PLN/COL3A1/IGF1/PI16/RGS4/WNT2/JPH2/LOX/TWIST1/TENM4/MYLK/NOG/MYL3/PGM5/DCN/IGFBP5/SGCD/SMYD1/PDGFRB/FOXP2/FOXC2/ZFPM2/FGFR1/MYOCD/NOX4/ELN/MSC/FGF2/HEYL/MEGF10/GLI1/BVES/EGR2/TCF21/POPDC3/CAV1/HEG1/GJA1/FHOD3/SGCG/RBM24/ASB2/EGR1/POPDC2/ALPK2/MYH10/ACTC1/AGTR2/S1PR1/TGFB2/PDGFRA/GJA5/TGFB1/RGS2/EYA1/NUPR1/GJC1/PKD2/SLC8A1/ENG/CAV2/CSRP1/MYOZ2/SVIL/AKAP6/ADAMTS9/ME…
GO_MYELOID_CELL_DIFFERENTIATION	GO_MYELOID_CELL_DIFFERENTIATION	379	0.467917	1.95131	1e-10	2.94e-09	1.71e-09	4016	tags=35%, list=20%, signal=28%	SFRP1/THBS1/FBN1/INHBA/CARTPT/MYL9/LOX/ROR2/ADIPOQ/NR4A3/FSTL3/CEBPE/ZBTB16/CD109/CCL19/GPR68/TREM2/LRRC17/CSF1R/MAFB/CSF2/TSPAN2/IL11/CLEC5A/PDE1B/C1QC/TLR4/FAM20C/IL31RA/LILRB4/DCSTAMP/TYROBP/TGFB1/THPO/GPR183/RASSF2/CSF3R/CCR1/RASGRP4/SPI1/KIT/OSCAR/ACTN1/CCL3/ETS1/CCR7/SH3PXD2A/CD4/MEF2C/ITPKB/FLI1/FCER1G/NCKAP1L/JUNB/KLF2/CSF3/LIF/IKZF1/MITF/HCLS1/RAB7B/FOS/MEIS1/IFI16/NOTCH2/CDKN2B/TRIM58/L…
GO_MYELOID_LEUKOCYTE_DIFFERENTIATION	GO_MYELOID_LEUKOCYTE_DIFFERENTIATION	202	0.548723	2.16787	1e-10	2.94e-09	1.71e-09	4016	tags=44%, list=20%, signal=35%	SFRP1/FBN1/INHBA/CARTPT/ROR2/ADIPOQ/FSTL3/CEBPE/CD109/CCL19/GPR68/TREM2/LRRC17/CSF1R/MAFB/CSF2/TSPAN2/PDE1B/C1QC/TLR4/FAM20C/IL31RA/LILRB4/DCSTAMP/TYROBP/TGFB1/GPR183/RASSF2/CCR1/SPI1/KIT/OSCAR/CCL3/CCR7/SH3PXD2A/CD4/MEF2C/FCER1G/JUNB/CSF3/LIF/MITF/HCLS1/FOS/IFI16/NOTCH2/LILRB3/GATA1/CSF1/MMP9/LILRB1/SLC9B2/NRROS/IL12B/RUNX1/UBASH3B/EVI2B/KLF10/TAL1/TGFBR2/BATF3/LEF1/TLR2/PIK3CD/OSTM1/GAB2/POU4F2…
GO_MYELOID_LEUKOCYTE_MIGRATION	GO_MYELOID_LEUKOCYTE_MIGRATION	198	0.627044	2.47444	1e-10	2.94e-09	1.71e-09	3628	tags=58%, list=18%, signal=48%	THBS4/GREM1/SERPINE1/THBS1/SLIT2/IL6/CCL7/CCL13/ROR2/EMILIN1/SCG2/CCL21/C5AR1/CCL11/FPR2/CCL19/TREM2/CCL23/DUSP1/CCL8/CXCL12/MMP14/IL1R1/PDE4B/C3AR1/VEGFC/CCR2/JAM3/RARRES2/CCL2/ITGB2/CCL18/CMKLR1/CXCR1/DYSF/TGFB2/PECAM1/SLAMF8/ITGA9/CSF3R/S100A12/CD200/HRH1/MMP28/P2RY12/CCR1/ANXA1/KIT/PPBP/CXCL8/CD300A/CCL4/CCL3/ITGA1/PIK3CG/PDGFB/CCR7/IL1A/FCER1G/NCKAP1L/PF4V1/AIF1/CX3CR1/PDE4D/PLA2G7/AZU1/CCL2…
GO_NCRNA_METABOLIC_PROCESS	GO_NCRNA_METABOLIC_PROCESS	419	-0.497236	-2.46396	1e-10	2.94e-09	1.71e-09	7241	tags=61%, list=37%, signal=39%	YBEY/TARBP2/THUMPD3/RSL1D1/TP53RK/DDX1/FRG1/RC3H1/GATC/C2orf49/RPP30/CARS2/EXOSC4/DDX52/RPS15/AARS2/NSUN4/DUS2/RPS2/THADA/METTL8/EXOSC5/TRMT61A/INTS2/WBP11/INTS10/CTU1/ELP6/NAT10/CDKAL1/EBNA1BP2/TRNT1/XRN2/MAEL/ANKRD16/RPL7L1/RPL10A/ALKBH1/NOP10/TRUB1/INTS7/TRMT112/EXOSC9/RPS6/METTL2B/RPUSD4/RAN/NSUN2/NOC4L/XPO5/DROSHA/EXOSC3/INTS3/RPL5/DTD2/TSEN15/RIOK1/TRDMT1/MTO1/MTERF4/UTP23/EXOSC1/NPM3/MYBL1…
GO_NCRNA_PROCESSING	GO_NCRNA_PROCESSING	346	-0.497867	-2.4303	1e-10	2.94e-09	1.71e-09	8386	tags=71%, list=43%, signal=41%	KRI1/TSEN34/PWP2/RPF1/PDCD11/THG1L/METTL6/ELP5/HEATR1/TRMT44/NOL6/NOB1/ZNHIT6/TYW3/HSD17B10/LCMT2/BYSL/LAS1L/SHQ1/NOL9/NOLC1/RRP1/CSTF2/KTI12/SEPHS1/DUS3L/RPP25/WDR46/EXOSC10/TRMT1L/WDR4/DDX17/RPS9/YBEY/TARBP2/THUMPD3/RSL1D1/TP53RK/DDX1/FRG1/C2orf49/RPP30/EXOSC4/DDX52/RPS15/AARS2/NSUN4/DUS2/RPS2/THADA/METTL8/EXOSC5/TRMT61A/INTS2/WBP11/INTS10/CTU1/ELP6/NAT10/CDKAL1/EBNA1BP2/TRNT1/XRN2/ANKRD16/RPL7…
GO_NEGATIVE_REGULATION_OF_CELLULAR_RESPONSE_TO_GROWTH_FACTOR_STIMULUS	GO_NEGATIVE_REGULATION_OF_CELLULAR_RESPONSE_TO_GROWTH_FACTOR_STIMULUS	141	0.594971	2.27262	1e-10	2.94e-09	1.71e-09	3377	tags=41%, list=17%, signal=34%	SFRP2/CHRDL1/SFRP1/GREM1/THBS1/SULF1/SLIT2/FBN1/ADAMTS12/ASPN/EMILIN1/HTRA3/TGFB3/NOG/DCN/FSTL3/CD109/LTBP1/RBPMS2/GREM2/BMPER/TGFB1I1/CHRD/CAV1/HTRA1/CHST11/VASN/AGTR2/MMRN2/TGFB1/PMEPA1/SOST/FZD1/CAV2/GPC1/WNT5A/TGFBR1/SMAD7/LDLRAD4/SULF2/CXCL13/TNMD/WNT1/NRROS/WFIKKN2/SHISA2/TWSG1/BCL9L/TGFBR2/ADAMTSL2/CIDEA/AGT/HSPA1A/ABL1/TGFBR3/NBL1/EPN2/SKI
GO_NEGATIVE_REGULATION_OF_CELL_ADHESION	GO_NEGATIVE_REGULATION_OF_CELL_ADHESION	266	0.513115	2.08801	1e-10	2.94e-09	1.71e-09	3481	tags=39%, list=18%, signal=33%	SPOCK1/MYOC/SERPINE1/THBS1/CYP1B1/TNC/COL1A1/PLXNA4/POSTN/FBLN1/CLEC4G/ADIPOQ/GLI3/VSIG4/CCL21/LRRC32/TGFBI/SNAI2/DUSP1/PHLDB2/GPNMB/CXCL12/MMP14/IL10/DLC1/BMP6/JAM3/PDCD1LG2/JAM2/LGALS1/FGL2/LILRB2/PRKG1/AJAP1/SERPINE2/TNFSF4/CORO2B/FGL1/TGFB1/C1QTNF1/APOD/HAVCR2/PLXNC1/ANXA1/FAM107A/LRP1/CD300A/CD86/ACVRL1/FCGR2B/IL2RA/PLXNB3/PDE5A/PLXND1/HLX/ADAMTS18/FZD4/LOXL3/CDH13/TNR/DTX1/PTPRC/PRNP/SMAD7/…
GO_NEGATIVE_REGULATION_OF_CELL_DEVELOPMENT	GO_NEGATIVE_REGULATION_OF_CELL_DEVELOPMENT	311	0.483493	1.98895	1e-10	2.94e-09	1.71e-09	4029	tags=38%, list=20%, signal=30%	SPOCK1/SLIT2/NGFR/COL3A1/IGF1/FBN1/IL6/PI16/ADCYAP1/RGMA/RGS4/POSTN/FBLN1/DPYSL3/GLI3/NOG/THY1/SPP1/SYT4/CCL11/NTRK3/BRINP1/PTHLH/PMP22/DAAM2/EPHA7/NTN1/ID4/TNN/S1PR3/SEMA6B/LGALS1/NLGN1/PTPRS/SEMA7A/STMN2/EFNB3/VIM/NFATC4/RGS2/NRP1/NR2F1/CNTN4/LRRK2/ZNF365/APOE/NOTCH3/DIXDC1/DENND5A/PAEP/MAP2/SEMA3A/DIO3/LRP1/LPAR1/SEMA3G/PTN/FRZB/PHOX2B/RTN4RL1/NKX6-1/DUSP10/OLIG2/SEMA3C/MEIS1/TNR/DTX1/WNT5A/SO…
GO_NEGATIVE_REGULATION_OF_CELL_MOTILITY	GO_NEGATIVE_REGULATION_OF_CELL_MOTILITY	261	0.602364	2.44226	1e-10	2.94e-09	1.71e-09	2760	tags=39%, list=14%, signal=34%	SFRP2/SFRP1/GREM1/MEOX2/SERPINE1/HAS1/THBS1/CYP1B1/SULF1/SLIT2/COL3A1/PODN/FBLN1/DPYSL3/ADIPOQ/SERPINF1/EMILIN1/NOG/DCN/CCL21/NAV3/IGFBP5/THY1/MYOCD/FGF2/DUSP1/PHLDB2/CHRD/CXCL12/STC1/DLC1/ADORA1/GJA1/IL33/TNN/TIE1/CCL2/ADORA3/PRKG1/CLIC4/KLRC4-KLRK1/PTPRM/RECK/RHOB/AGTR2/TMEFF2/MMRN2/IGFBP3/MCC/SLAMF8/TIMP1/TGFB1/APOD/APOE/CD200/MMP28/CLDN5/ILK/SEMA3A/LRP1/CYGB/CD300A/ENG/ACVRL1/KRT16/ROBO1/HMOX…
GO_NEGATIVE_REGULATION_OF_GROWTH	GO_NEGATIVE_REGULATION_OF_GROWTH	234	0.513698	2.04806	1e-10	2.94e-09	1.71e-09	4222	tags=39%, list=21%, signal=31%	SFRP2/KCNK2/SFRP1/GREM1/SLIT2/PI16/RGS4/INHBA/CRYAB/DACT3/NOG/SLIT3/IGFBP5/SPP1/FHL1/EPHA7/NTN1/GJA1/NPR1/SEMA6B/PTPRS/SEMA7A/SERPINE2/AGTR2/TGFB2/SOX17/DCSTAMP/BDKRB1/TGFB1/RGS2/NRP1/RERG/CDKN1A/MAP2/SEMA3A/ACVRL1/ADRB2/SEMA3G/APBB1/FRZB/WWC2/DUSP10/SEMA3C/MAPK11/MEIS1/TNR/WWC3/WNT5A/NOTCH2/ALOX15B/BCL2/DCBLD2/STC2/SEMA4C/WT1/BCL6/SEMA3D/SEMA6D/WFDC1/TGFBR2/HYAL2/MT2A/AGT/HSPA1A/BMPR2/SMARCA2/SE…
GO_NEGATIVE_REGULATION_OF_IMMUNE_SYSTEM_PROCESS	GO_NEGATIVE_REGULATION_OF_IMMUNE_SYSTEM_PROCESS	430	0.48331	2.03925	1e-10	2.94e-09	1.71e-09	4401	tags=42%, list=22%, signal=34%	SFRP1/GREM1/THBS1/SLIT2/COL3A1/FBN1/ADCYAP1/INHBA/CARTPT/CLEC4G/ADIPOQ/EMILIN1/TGFB3/GLI3/VSIG4/CCL21/LILRA4/LRRC32/FSTL3/THY1/ZBTB16/AXL/GPR68/SERPING1/DUSP1/LRFN5/LRRC17/LILRA2/MAFB/GPNMB/CXCL12/A2M/IL10/SYT11/ADORA1/HTRA1/IL33/CCR2/PDCD1LG2/CD14/C1QC/CCL2/TLR4/TICAM2/FGL2/GPR17/LILRB2/IL31RA/LILRB4/PTPRS/FOXF1/KLRC4-KLRK1/TNFSF4/FGL1/TGFB2/SLAMF8/TYROBP/TGFB1/MNDA/APOD/HAVCR2/CD200/MMP28/ANXA1…
GO_NEGATIVE_REGULATION_OF_LOCOMOTION	GO_NEGATIVE_REGULATION_OF_LOCOMOTION	307	0.585759	2.40711	1e-10	2.94e-09	1.71e-09	2760	tags=37%, list=14%, signal=32%	SFRP2/SFRP1/GREM1/MEOX2/SERPINE1/HAS1/THBS1/CYP1B1/SULF1/SLIT2/COL3A1/PODN/FBLN1/DPYSL3/ADIPOQ/SERPINF1/EMILIN1/ELANE/NOG/DCN/CCL21/NAV3/IGFBP5/THY1/MYOCD/FGF2/DUSP1/PHLDB2/CHRD/CXCL12/STC1/DLC1/ADORA1/GJA1/IL33/TNN/SEMA6B/TIE1/CCL2/ADORA3/PRKG1/SEMA7A/CLIC4/KLRC4-KLRK1/PTPRM/RECK/RHOB/AGTR2/TMEFF2/MMRN2/IGFBP3/MCC/SLAMF8/TIMP1/TGFB1/MID2/NRP1/APOD/APOE/CD200/MMP28/CLDN5/ILK/SEMA3A/LRP1/CYGB/CD30…
GO_NEGATIVE_REGULATION_OF_RESPONSE_TO_EXTERNAL_STIMULUS	GO_NEGATIVE_REGULATION_OF_RESPONSE_TO_EXTERNAL_STIMULUS	355	0.524144	2.18459	1e-10	2.94e-09	1.71e-09	3246	tags=37%, list=16%, signal=31%	GREM1/FAP/SERPINE1/THBS1/SLIT2/PTGIS/IGF1/ADCYAP1/RGMA/CARTPT/ADIPOQ/SERPINF1/TNFAIP6/ELANE/VSIG4/SPP1/FPR2/CD109/FGF2/SERPING1/SNAI2/DUSP1/SERPINB2/LRFN5/PHLDB2/LILRA2/PLAU/A2M/IL10/SYT11/ADORA1/GJA1/HTRA1/SEMA6B/CCL2/NLRP3/KANK2/FGL2/GPR17/PRKG1/THBD/SPX/AJAP1/PTPRS/SEMA7A/FOXF1/KLRC4-KLRK1/SERPINE2/PDGFRA/SLAMF8/KRT1/C1QTNF1/PLAT/NRP1/CDH5/APOD/APOE/HAVCR2/CD200/MMP28/CDKN1A/CALCRL/HGF/TEK/SIG…
GO_NEGATIVE_REGULATION_OF_TRANSMEMBRANE_RECEPTOR_PROTEIN_SERINE_THREONINE_KINASE_SIGNALING_PATHWAY	GO_NEGATIVE_REGULATION_OF_TRANSMEMBRANE_RECEPTOR_PROTEIN_SERINE_THREONINE_KINASE_SIGNALING_PATHWAY	112	0.615637	2.30492	1e-10	2.94e-09	1.71e-09	3224	tags=43%, list=16%, signal=36%	SFRP2/CHRDL1/CILP/SFRP1/GREM1/FBN1/ASPN/EMILIN1/HTRA3/TGFB3/NOG/FSTL3/CD109/LTBP1/RBPMS2/GREM2/BMPER/TGFB1I1/CHRD/CAV1/HTRA1/CHST11/VASN/TGFB1/PMEPA1/SOST/FZD1/CAV2/FST/MAGI2/WNT5A/TGFBR1/SMAD7/LDLRAD4/WNT1/NRROS/WFIKKN2/TWSG1/BCL9L/TGFBR2/ADAMTSL2/TBX20/ACVR1/CIDEA/HSPA1A/ABL1/TGFBR3/NBL1
GO_NEGATIVE_REGULATION_OF_TRANSPORT	GO_NEGATIVE_REGULATION_OF_TRANSPORT	467	0.476623	2.02521	1e-10	2.94e-09	1.71e-09	3469	tags=32%, list=18%, signal=27%	SFRP4/SFRP1/THBS1/VIP/PLN/FN1/SSC5D/ATP1A2/ADCYAP1/HTR2A/CASQ2/RGS4/INHBA/CARTPT/PTGER3/SLN/CRYAB/KCNE4/TACR2/TWIST1/ADIPOQ/KCNB1/GNAO1/LRRC32/SYT4/PRKD1/PTGS2/MAP1B/GEM/OSM/HTR1B/LRRTM1/RAB23/CAV1/STC1/IL10/IL11/TLR8/SYT11/ADORA1/GJA1/IL33/CCR2/RRAD/ITGB3/NLRP3/EPHA3/LILRB2/MAOB/SPX/SNCA/BMP8A/FOXF1/SERPINE2/ICAM1/AGTR2/DYSF/TRIM9/SRGN/RGS2/APOD/LRRK2/REM1/APOE/CD200/F2R/P2RY12/CD36/ANXA1/CD33/M…
GO_NEURON_PROJECTION_GUIDANCE	GO_NEURON_PROJECTION_GUIDANCE	276	0.525094	2.1445	1e-10	2.94e-09	1.71e-09	4352	tags=48%, list=22%, signal=38%	SLIT2/PLXNA4/BOC/LAMA2/GLI3/NR4A3/NOG/SLIT3/NRP2/RELN/L1CAM/DPYSL4/FLRT2/TMEFF1/GLI2/BMPR1B/EPHA5/PDLIM7/CSF1R/DOK5/UNC5A/EGR2/PALLD/EPHA7/CXCL12/EPHA6/NTN1/SEMA6B/NRXN3/CHL1/GAP43/NEXN/VSTM2L/EPHA3/NCAM1/GFRA2/NTRK1/SEMA7A/EFNB3/PTPRM/DOK6/MYH10/TMEFF2/GFRA1/SCN1B/NFASC/DRGX/UNC5B/NRP1/CNTN4/DSCAML1/FEZ1/PLXNC1/VLDLR/NRXN1/SEMA3A/LRP1/SHC3/RET/ROBO1/PLXNB3/SEMA3G/LAMB2/NTN3/RNF165/CHN1/PLXND1/GP…
GO_NEURON_TO_NEURON_SYNAPSE	GO_NEURON_TO_NEURON_SYNAPSE	353	0.458987	1.91304	1e-10	2.94e-09	1.71e-09	3451	tags=31%, list=18%, signal=26%	PENK/SPOCK1/CHRM2/KCND2/CRYAB/SLITRK3/DCLK1/SYNDIG1/SORCS2/CNKSR2/LRRC4C/CDH2/MPDZ/SHANK1/MAP1B/GRIK3/CHRNA3/LRFN5/DGKI/GRIK5/LZTS1/EPHA7/GRIA1/BAALC/PDE4B/NCS1/PSD/SYT11/ADORA1/PALM/GAP43/CACNA1C/NETO1/NLGN1/EPB41L3/PTPRS/CPEB1/EFNB3/NLGN2/GRID1/NLGN4X/IQSEC3/ARC/NLGN4Y/CAP2/RGS7BP/MAP2/SYNPO/ITPR1/CLSTN2/DRP2/TANC2/CNN3/ADD2/HOMER3/CAMK2A/DLG4/SHISA6/GPER1/RGS9/GRIA3/GRIK2/SH3GL2/GRASP/DBN1/HCL…
GO_NEUTROPHIL_MIGRATION	GO_NEUTROPHIL_MIGRATION	113	0.621453	2.3271	1e-10	2.94e-09	1.71e-09	3620	tags=61%, list=18%, signal=50%	THBS4/SLIT2/CCL7/CCL13/CCL21/C5AR1/CCL11/CCL19/CCL23/CCL8/IL1R1/PDE4B/C3AR1/JAM3/CCL2/ITGB2/CCL18/CXCR1/DYSF/TGFB2/PECAM1/SLAMF8/ITGA9/CSF3R/S100A12/PPBP/CXCL8/CCL4/CCL3/ITGA1/PIK3CG/CCR7/IL1A/FCER1G/NCKAP1L/PF4V1/PDE4D/CCL26/EDN1/CCL3L3/CD99L2/PREX1/BST1/CXCL13/CCL1/MPP1/IL1B/CXCL6/IL1RN/PIP5K1C/CCL5/CCL14/CAMK1D/CCL17/PIK3CD/VAV1/CD177/CD99/CXCL9/CXCR2/CCL24/CCL22/C5AR2/S100A8/CX3CL1/EDN2/XCL2/…
GO_NUCLEAR_CHROMOSOME_SEGREGATION	GO_NUCLEAR_CHROMOSOME_SEGREGATION	236	-0.47327	-2.23747	1e-10	2.94e-09	1.71e-09	5527	tags=50%, list=28%, signal=36%	CHAMP1/SPICE1/RRS1/HIRA/ATRX/PSMG2/ANAPC4/NSMCE2/MLH3/AXIN2/CCNB1IP1/SEH1L/SFPQ/NCAPD3/NCAPD2/FEN1/TACC3/NAA10/SYCE1L/PLK1/PCID2/SMC2/SPDL1/CCNB1/RAD51C/CDCA5/CDC20/AURKC/NDC1/RAD21/KIF4A/PRC1/XRCC3/PIBF1/KNSTRN/ECT2/KIF4B/DLGAP5/CDT1/KIF22/FBXO5/MSTO1/KIFC1/RMI1/ESCO2/BUB1/RACGAP1/MAP10/SYCE2/REC8/TTN/NUSAP1/TEX12/ESCO1/PTTG1/CHMP4C/DDX11/SMC4/NCAPH/CDC6/KIF25/CENPF/SPO11/SPAG5/NCAPG/KIF23/CCNE2…
GO_ORGANELLE_FISSION	GO_ORGANELLE_FISSION	422	-0.372602	-1.85764	1e-10	2.94e-09	1.71e-09	4420	tags=38%, list=22%, signal=30%	CEP192/NAA10/RCC1/SYCE1L/ANLN/RAD51B/PLK1/PCID2/SMC2/SPDL1/CCNB1/RAD51C/PSMC3IP/PHIP/CDCA5/CDC20/AURKC/NDC1/WNT4/RAD21/MASTL/KIF4A/BIRC5/CDC25B/PRC1/PEX11G/XRCC3/PIBF1/KNSTRN/NEUROG1/KIF4B/DLGAP5/CDT1/KIF22/MZT1/FBXO5/MSTO1/KIFC1/RMI1/DHODH/BUB1/RACGAP1/MAP10/SYCE2/PEX11A/REC8/RPL24/TTN/NUSAP1/TEX12/CHEK1/WEE2/PTTG1/CHMP4C/KIF11/SMC4/BTBD18/NCAPH/SEC16B/CDC6/KIF25/ASZ1/CENPF/SPO11/KIF20B/SPAG5/TP…
GO_ORGANELLE_INNER_MEMBRANE	GO_ORGANELLE_INNER_MEMBRANE	484	-0.364725	-1.81344	1e-10	2.94e-09	1.71e-09	7133	tags=55%, list=36%, signal=36%	SLC25A19/TTC19/MRPS16/MRPS21/SLC25A26/TOMM40/COX18/NDUFB2/MRPS22/ABCB7/TIMM23B/TIMM44/COX16/SLC25A20/UNC50/NDUFB11/UQCRQ/IMMT/AURKAIP1/GOT2/COQ9/COX7A2L/SPG7/CPOX/TRA2B/STOML2/OXA1L/COX15/SLC25A38/MRPL52/MRPL45/MRPL55/SUN1/NDUFS5/COQ4/ERAL1/SDHB/MRPL35/MRPS24/SLC25A48/MRPL14/MRPL51/NDUFA2/TIMM13/PARL/MRPL11/MPC1/MRPL38/NDUFB4/COQ6/SLC25A13/MRPS15/SLC25A41/SLC25A36/NDUFC1/UQCRFS1/ATP1B4/MRPL23/SLC…
GO_ORGAN_GROWTH	GO_ORGAN_GROWTH	177	0.564439	2.20375	1e-10	2.94e-09	1.71e-09	3119	tags=41%, list=16%, signal=35%	KCNK2/COMP/FGF10/IGF1/COL14A1/PI16/RGS4/WNT2/FGF7/DDR2/BNC2/AR/TENM4/COL6A3/COL12A1/NOG/COL6A2/EVC/PDGFRB/MMP13/FOXC2/ZFPM2/FGFR1/FGF2/COL6A1/GLI1/RSPO2/ECM1/STC1/HEG1/ANXA6/GJA1/COL7A1/AGTR2/S1PR1/NLGN4X/TGFB2/RGS2/SCARA3/MATN3/BASP1/AKAP6/LEPR/MEF2C/WWC2/HLX/SMO/ESR1/LEP/MAPK11/HAMP/MEIS1/LATS2/EDN1/SASH3/WWC3/TGFBR1/CCM2L/BCL2/CYP19A1/HEY2/WT1/ADRA1A/TGFBR2/PIM1/NKX2-5/TBX20/THBS3/AGT/TBX2/MAT…
GO_OSSIFICATION	GO_OSSIFICATION	371	0.588852	2.45389	1e-10	2.94e-09	1.71e-09	3151	tags=39%, list=16%, signal=33%	SFRP2/HAND2/PENK/CHRDL1/SFRP1/GDF10/COL11A1/GREM1/MYOC/CHRDL2/COMP/OMD/TNC/COL1A1/TWIST2/IGF1/IL6/MMP2/COL1A2/VCAN/ITGA11/DDR2/LOX/ROR2/ASPN/TWIST1/MRC2/TGFB3/GLI3/NOG/CDH11/MGP/COL5A2/CTHRC1/IGFBP5/SPARC/CLEC11A/TMEM119/MN1/FSTL3/MMP13/FOXC2/SPP1/MMP16/ZBTB16/GLI2/BMPR1B/DHH/PRKD1/CTSK/SNAI2/PTGS2/RORB/PTHLH/PDLIM7/COL6A1/GLIS1/GLI1/TAC1/PTH1R/RSPO2/ECM1/EGR2/IGF2/CHRD/GPNMB/SH3PXD2B/MMP14/STC1/…
GO_OSTEOBLAST_DIFFERENTIATION	GO_OSTEOBLAST_DIFFERENTIATION	202	0.600774	2.37351	1e-10	2.94e-09	1.71e-09	1998	tags=31%, list=10%, signal=28%	SFRP2/HAND2/PENK/SFRP1/GDF10/GREM1/MYOC/TNC/COL1A1/TWIST2/IGF1/IL6/VCAN/ITGA11/DDR2/LOX/TWIST1/MRC2/GLI3/NOG/CTHRC1/IGFBP5/TMEM119/SPP1/GLI2/BMPR1B/DHH/PRKD1/SNAI2/RORB/PTHLH/PDLIM7/COL6A1/GLIS1/GLI1/PTH1R/RSPO2/IGF2/CHRD/GPNMB/SH3PXD2B/RANBP3L/ID4/TNN/WWTR1/BMP6/CLEC5A/FAM20C/SEMA7A/IGFBP3/RASSF2/HGF/ILK/BMP3/FZD1/CCL3/SNAI1/WNT7B/MEF2C/JUNB/IBSP/SMO
GO_PEPTIDYL_TYROSINE_MODIFICATION	GO_PEPTIDYL_TYROSINE_MODIFICATION	362	0.540123	2.25104	1e-10	2.94e-09	1.71e-09	3443	tags=37%, list=17%, signal=31%	SFRP2/THBS4/SFRP1/GREM1/CNTN1/FGF10/IGF1/IL6/HTR2A/FGF7/DDR2/ROR2/ADIPOQ/EFEMP1/PDGFRB/RELN/THY1/ITGA5/FGFR1/NOX4/AXL/GHR/NTRK3/TREM2/EPHA5/CSF1R/OSM/IGF2/EPHA7/CSF2/CAV1/EPHA6/CSPG4/CRLF1/IL11/ADORA1/BMP6/TIE1/ITGB3/EPHA3/IL31RA/ITGB2/NTRK1/FCGR1A/ICAM1/PDGFRA/PECAM1/BMX/TGFB1/NRP1/SLA/PDGFC/CD36/HGF/HCK/SH3BP5/TEK/SOCS3/KIT/LILRA5/FLT4/RET/CD300A/DLG4/PDGFB/CD4/CTF1/ERRFI1/IL24/BLK/CSF3/CASS4/I…
GO_PERIKARYON	GO_PERIKARYON	135	0.583472	2.23028	1e-10	2.94e-09	1.71e-09	2566	tags=36%, list=13%, signal=31%	PENK/PTPRN/KCND2/VIP/KCNA1/NGFR/ADCYAP1/CRYAB/SORCS2/KCNB1/NDN/TMEM100/MAP1B/GRIK3/CNGA3/GRIK5/SLC2A3/CCR2/GAP43/CACNA1C/MAPK10/ASTN1/PTPRS/SCN1B/RCVRN/LRRK2/PDE10A/PAM/RGS8/KCNA2/SYNPO/DRP2/ITGA1/SLC8A3/OLFM1/GRIK2/AIF1/RTN4RL1/ITGA8/AZIN2/SLC5A7/CTNND2/NGB/GJC2/EPHA4/KNDC1/KCNB2/SLC8A2
GO_PHAGOCYTOSIS	GO_PHAGOCYTOSIS	253	0.587383	2.37651	1e-10	2.94e-09	1.71e-09	3811	tags=44%, list=19%, signal=36%	THBS1/COLEC12/ADIPOQ/SRPX/ELANE/MARCO/PTX3/FCN1/CEBPE/RAB31/FCGR3A/FPR2/AXL/FCGR2A/TREM2/MEGF10/MSR1/CEACAM4/C4A/C3/SPON2/CD93/SYT11/ADORA1/C4B/CD14/ITGB3/CCL2/TLR4/SPHK1/TICAM2/MFGE8/ITGB2/TUB/FCGR1A/ITGAM/DYSF/NCF2/PECAM1/TYROBP/ICAM3/SLC11A1/TGM2/PLD4/CD36/HCK/ANXA1/WIPF1/LRP1/DOCK2/CD300A/FCGR2B/GSN/XKR5/LEPR/FCER1G/NCKAP1L/RHOBTB3/TXNDC5/AIF1/RAB7B/ITGAV/ABCA1/LEP/IL2RB/PEAR1/AZU1/ITGB1/IGLL…
GO_POSITIVE_REGULATION_OF_CELL_ACTIVATION	GO_POSITIVE_REGULATION_OF_CELL_ACTIVATION	312	0.565789	2.32559	1e-10	2.94e-09	1.71e-09	4431	tags=50%, list=22%, signal=39%	THBS1/FGF10/IGF1/IL6/GLI3/NR4A3/CCL21/PDGFRB/THY1/SELP/PDPN/ZBTB16/CCL19/GLI2/AXL/CLEC4D/TREM2/TAC1/EGR3/IGF2/LILRA2/CAV1/MMP14/IL10/IL33/CCR2/PDCD1LG2/CCL2/LGALS1/NLRP3/TLR4/CD209/LILRB2/ITGB2/LILRB4/MMP8/EFNB3/KLRC4-KLRK1/TNFSF4/ITGAM/TYROBP/TGFB1/VCAM1/GPR183/LRRK2/HAVCR2/CDKN1A/ANXA1/LILRA5/PLEK/CD86/CCL3/IL2RA/CCR7/CD4/MEF2C/ITPKB/IL7R/FCER1G/NCKAP1L/HLX/AIF1/DUSP10/LEP/IGLL5/SASH3/PTPRC/WNT…
GO_POSITIVE_REGULATION_OF_CELL_ADHESION	GO_POSITIVE_REGULATION_OF_CELL_ADHESION	388	0.537577	2.24772	1e-10	2.94e-09	1.71e-09	4350	tags=47%, list=22%, signal=37%	SFRP2/SFRP1/MYOC/COL8A1/CCDC80/FBLN2/FN1/IGF1/IL6/EMILIN1/ELANE/GLI3/NR4A3/FLNA/CCL21/FSTL3/THY1/SMOC2/FOXC2/ITGA5/PDPN/ZBTB16/CCL19/GLI2/MEGF10/LIMS2/ABI3BP/EGR3/IGF2/CHRD/CXCL12/CAV1/IL10/COL16A1/CCR2/PDCD1LG2/KIF26B/CCL2/LGALS1/NLRP3/CD209/LILRB2/ITGB2/LILRB4/HAS2/ADAM19/FOXF1/EFNB3/KLRC4-KLRK1/TNFSF4/ICAM1/DYSF/TGFB2/ECM2/VCAM1/NRP1/NDNF/HAVCR2/TGM2/DUSP26/P2RY12/ITGA4/CD36/ANXA1/TEK/ILK/NID1…
GO_POSITIVE_REGULATION_OF_CELL_CELL_ADHESION	GO_POSITIVE_REGULATION_OF_CELL_CELL_ADHESION	251	0.510545	2.06348	1e-10	2.94e-09	1.71e-09	4380	tags=47%, list=22%, signal=37%	IGF1/IL6/ELANE/GLI3/NR4A3/CCL21/FSTL3/THY1/PDPN/ZBTB16/CCL19/GLI2/MEGF10/EGR3/IGF2/CAV1/IL10/CCR2/PDCD1LG2/KIF26B/CCL2/LGALS1/NLRP3/CD209/LILRB2/ITGB2/LILRB4/HAS2/ADAM19/EFNB3/KLRC4-KLRK1/TNFSF4/ICAM1/VCAM1/HAVCR2/ITGA4/ANXA1/CD86/IL2RA/ETS1/CCR7/CD4/ITPKB/IL7R/NCKAP1L/HLX/AIF1/DUSP10/LEP/SASH3/PTPRC/WNT5A/CD276/SMAD7/CITED2/IL21/LILRB1/CXCL13/PODXL/PTAFR/SIRPB1/CD1D/IL6ST/PIK3R6/IL1B/IL12B/TNFSF…
GO_POSITIVE_REGULATION_OF_CELL_PROJECTION_ORGANIZATION	GO_POSITIVE_REGULATION_OF_CELL_PROJECTION_ORGANIZATION	366	0.483911	2.01755	1e-10	2.94e-09	1.71e-09	3697	tags=34%, list=19%, signal=28%	TENM3/CNTN1/SLIT2/FN1/NGFR/PLXNA4/ADCYAP1/DPYSL3/ROR2/SERPINF1/TGFB3/CCL21/NGF/NAV3/RELN/L1CAM/FGFR1/SYT4/CCL19/SHANK1/PRKD1/NTRK3/MAP1B/MAP6/CXCL12/NTN1/PALM/ZEB2/GPM6A/ISLR2/DZIP1/EPHA3/NLGN1/PTPRD/NTRK1/SEMA7A/STMN2/NEFL/NEGR1/SCN1B/RGS2/NRP1/NDNF/APOE/CDC42EP3/P2RY12/FEZ1/HGF/PLXNC1/VLDLR/FSCN1/ARSB/ILK/KIT/LRP1/LPAR1/FZD1/RET/TNFRSF12A/DLG4/ROBO1/PLXNB3/CCR7/APBB1/CNR1/PTN/PLXND1/TENM2/DBN1/…
GO_POSITIVE_REGULATION_OF_CHEMOTAXIS	GO_POSITIVE_REGULATION_OF_CHEMOTAXIS	132	0.668949	2.54276	1e-10	2.94e-09	1.71e-09	3620	tags=58%, list=18%, signal=48%	THBS4/SERPINE1/THBS1/SLIT2/FGF10/IL6/CCL7/SCG2/CCL21/PDGFRB/SMOC2/C5AR1/FGFR1/FPR2/CCL19/PRKD1/FGF2/NTRK3/TREM2/CXCL12/C3AR1/VEGFC/CCR2/RARRES2/CMKLR1/S1PR1/DYSF/TGFB1/NRP1/SUCNR1/P2RY12/CCR1/LPAR1/CXCL8/CCL4/CCL3/PDGFB/CCR7/PTN/NCKAP1L/CCR4/AIF1/IL16/PLA2G7/CXCR4/CDH13/AZU1/CCL26/EDN1/WNT5A/CSF1/CXCL13/KDR/CCL1/TRPV4/GAS6/PDGFD/PPM1F/CCL5/PGF/MEGF8/CAMK1D/GPSM3/BMPR2/F3/ANO6/TIAM1/HSPB1/LGMN/CXC…
GO_POSITIVE_REGULATION_OF_CYTOKINE_PRODUCTION	GO_POSITIVE_REGULATION_OF_CYTOKINE_PRODUCTION	448	0.491336	2.07891	1e-10	2.94e-09	1.71e-09	3644	tags=37%, list=18%, signal=31%	SERPINE1/THBS1/CYP1B1/SULF1/IL6/ADCYAP1/AKAP12/POSTN/TWIST1/ADIPOQ/ELANE/NR4A3/FCN1/LUM/C5AR1/CCL19/PTGS2/TREM2/CSF1R/OSM/LILRA2/FFAR3/C3/CSF2/SPON2/HEG1/IL17B/IL1R1/IL10/PDE4B/TLR8/C3AR1/IL33/CCR2/HTR2B/CLEC5A/CD14/NLRP3/TLR4/SPHK1/LILRB2/TLR7/MMP8/SEMA7A/EGR1/KLRC4-KLRK1/TNFSF4/LURAP1/CLEC4E/AGTR2/NFATC4/SERPINB7/C1QTNF4/TYROBP/TGFB1/MNDA/LRRK2/SLC11A1/HAVCR2/CD200/F2R/CD36/HGF/PAEP/ANXA1/CYBB/…
GO_POSITIVE_REGULATION_OF_ENDOTHELIAL_CELL_MIGRATION	GO_POSITIVE_REGULATION_OF_ENDOTHELIAL_CELL_MIGRATION	92	0.66809	2.44967	1e-10	2.94e-09	1.71e-09	3789	tags=52%, list=19%, signal=42%	THBS1/SRPX2/SPARC/NRP2/SMOC2/FOXC2/FGFR1/AKT3/PRKD1/FGF2/PTGS2/VEGFC/AMOTL1/ITGB3/FGF1/RHOJ/RHOB/TGFB1/NRP1/ANXA1/TEK/FLT4/ETS1/HMOX1/PDGFB/ATOH8/MAP3K3/CCBE1/EDN1/WNT5A/PLK2/NOS3/KDR/ANGPT4/FGFBP1/SASH1/STAT5A/AGT/ABL1/BMPR2/HSPB1/GATA2/LGMN/ANGPT1/SEMA5A/HDAC7/HDAC9/HIF1A
GO_POSITIVE_REGULATION_OF_ENDOTHELIAL_CELL_PROLIFERATION	GO_POSITIVE_REGULATION_OF_ENDOTHELIAL_CELL_PROLIFERATION	91	0.69708	2.5499	1e-10	2.94e-09	1.71e-09	3588	tags=55%, list=18%, signal=45%	THBS4/AGTR1/VIP/WNT2/SCG2/NRP2/FGFR1/AKT3/CCL11/PRKD1/FGF2/EGR3/ECM1/CXCL12/IL10/APLNR/VEGFC/BMP6/HTR2B/ITGB3/DYSF/NRP1/ITGA4/TEK/NR4A1/FLT4/ACVRL1/CAV2/HMOX1/PLXNB3/PDGFB/TNFSF12/PPP1R16B/APELA/CDH13/CCL26/WNT5A/TGFBR1/KDR/FGFBP1/PGF/STAT5A/CCR3/BMPR2/F3/GATA2/CCL24/VEGFB/SEMA5A/EGFL7
GO_POSITIVE_REGULATION_OF_EPITHELIAL_CELL_MIGRATION	GO_POSITIVE_REGULATION_OF_EPITHELIAL_CELL_MIGRATION	135	0.622883	2.38093	1e-10	2.94e-09	1.71e-09	3962	tags=50%, list=20%, signal=40%	THBS1/FGF10/FGF7/SRPX2/SPARC/NRP2/SMOC2/FOXC2/FGFR1/AKT3/PRKD1/FGF2/PTGS2/TAC1/VEGFC/AMOTL1/ITGB3/FGF1/RHOJ/HAS2/RHOB/TGFB2/GLIPR2/TGFB1/NRP1/ANXA1/TEK/FLT4/ETS1/HMOX1/PDGFB/ATOH8/MAP3K3/ENPP2/HBEGF/CCBE1/EDN1/WNT5A/MMP9/PLK2/NOS3/KDR/PPM1F/ANGPT4/FGFBP1/SASH1/TGFBR2/STAT5A/AGT/ABL1/BMPR2/HSPB1/GATA2/LGMN/PLCG2/ANGPT1/ITGA2/SEMA5A/IQSEC1/HDAC7/ITGA3/CCR6/HDAC9/RTN4/HIF1A/JUN/ADAM9
GO_POSITIVE_REGULATION_OF_EPITHELIAL_CELL_PROLIFERATION	GO_POSITIVE_REGULATION_OF_EPITHELIAL_CELL_PROLIFERATION	184	0.589584	2.31375	1e-10	2.94e-09	1.71e-09	3588	tags=45%, list=18%, signal=37%	THBS4/SFRP1/AGTR1/PTPRN/VIP/FGF10/IGF1/WNT2/FGF7/AR/TWIST1/NR4A3/NOG/SCG2/CYP7B1/NRP2/FOXP2/C5AR1/FGFR1/AKT3/CCL11/PRKD1/FGF2/EGR3/ECM1/CXCL12/IL10/APLNR/HTRA1/VEGFC/BMP6/HTR2B/ITGB3/TLR4/FGF1/HAS2/DYSF/NRP1/EYA1/ITGA4/TEK/NR4A1/FLT4/ACVRL1/CAV2/HMOX1/PLXNB3/PDGFB/LAMC1/PTN/TNFSF12/PPP1R16B/LAMB1/OSR1/APELA/SMO/CDH13/CCL26/WNT5A/NOTCH2/TGFBR1/SOX11/KDR/FZD7/FGFBP1/CCL5/EPGN/PGF/STAT5A/CCR3/TNFAIP…
GO_POSITIVE_REGULATION_OF_ERK1_AND_ERK2_CASCADE	GO_POSITIVE_REGULATION_OF_ERK1_AND_ERK2_CASCADE	192	0.545951	2.14804	1e-10	2.94e-09	1.71e-09	3646	tags=47%, list=18%, signal=39%	HAND2/FGF10/CCL7/ADCYAP1/HTR2A/AKAP12/CCL13/CCL21/MARCO/PDGFRB/C5AR1/NOX4/PLA2G5/CCL11/FPR2/CCL19/FGF2/TREM2/CCL23/CSF1R/BMPER/CCL8/GPNMB/HTR2B/CCL2/TLR4/NTRK1/SEMA7A/CCL18/ICAM1/ACKR3/PDGFRA/TNFAIP8L3/GLIPR2/TGFB1/THPO/NRP1/GPR183/APOE/PDGFC/CHI3L1/HAVCR2/F2R/CCR1/CD36/TEK/LRP1/FLT4/CCL4/CCL3/PDGFB/CCR7/CD4/GPER1/NPY5R/APELA/HCRTR1/CCL26/PTPRC/CCL3L3/P2RY6/NOTCH2/RAMP3/SCIMP/KDR/CCL1/TRPV4/GNAI2…
GO_POSITIVE_REGULATION_OF_LEUKOCYTE_CELL_CELL_ADHESION	GO_POSITIVE_REGULATION_OF_LEUKOCYTE_CELL_CELL_ADHESION	213	0.54255	2.15059	1e-10	2.94e-09	1.71e-09	4475	tags=50%, list=23%, signal=39%	IGF1/IL6/ELANE/GLI3/NR4A3/CCL21/THY1/ZBTB16/CCL19/GLI2/EGR3/IGF2/CAV1/CCR2/PDCD1LG2/CCL2/LGALS1/NLRP3/CD209/LILRB2/ITGB2/LILRB4/HAS2/EFNB3/KLRC4-KLRK1/TNFSF4/ICAM1/VCAM1/HAVCR2/ITGA4/ANXA1/CD86/IL2RA/ETS1/CCR7/CD4/ITPKB/IL7R/NCKAP1L/HLX/AIF1/DUSP10/LEP/SASH3/PTPRC/CD276/IL21/LILRB1/PTAFR/SIRPB1/CD1D/IL6ST/PIK3R6/IL1B/IL12B/TNFSF9/RUNX1/CD80/BCL6/RHOH/CCL5/CD274/HLA-DPA1/TGFBR2/PAK3/SIRPA/CORO1A/C…
GO_POSITIVE_REGULATION_OF_LEUKOCYTE_MIGRATION	GO_POSITIVE_REGULATION_OF_LEUKOCYTE_MIGRATION	126	0.613212	2.31727	1e-10	2.94e-09	1.71e-09	3821	tags=56%, list=19%, signal=45%	THBS4/SERPINE1/THBS1/IL6/CCL7/ELANE/CCL21/THY1/C5AR1/SELP/FPR2/CCL19/TREM2/CXCL12/MMP14/IL1R1/C3AR1/VEGFC/CCR2/RARRES2/JAM2/CMKLR1/ICAM1/DYSF/BDKRB1/P2RY12/ITGA4/CCR1/CXCL8/CCL4/CCL3/CCR7/PTN/NCKAP1L/AIF1/CX3CR1/PLA2G7/EDN1/CD99L2/WNT5A/CSF1/CXCL13/TNFSF18/CCL1/PTAFR/TRPV4/GAS6/PDGFD/PLVAP/CCL5/PGF/CAMK1D/SPN/DOCK8/GPSM3/CD99/ANO6/LGMN/CXCR2/CCL24/VEGFB/ITGA2/CX3CL1/EDN2/XCL2/CD74/LBP/CCR6/TNF/CX…
GO_POSITIVE_REGULATION_OF_MAP_KINASE_ACTIVITY	GO_POSITIVE_REGULATION_OF_MAP_KINASE_ACTIVITY	251	0.527485	2.13194	1e-10	2.94e-09	1.71e-09	3404	tags=34%, list=17%, signal=28%	NRK/THBS1/FGF10/IGF1/HTR2A/CARTPT/ROR2/ELANE/TGFB3/NGF/FPR1/PDGFRB/C5AR1/FGFR1/NOX4/CCL19/FGF2/GHR/NTRK3/CSPG4/ADORA1/ZEB2/HTR2B/MAPK10/TLR4/FGF1/NTRK1/TGFB1/LRRK2/PDGFC/S100A12/FZD8/GADD45B/F2R/HGF/MDFIC/ILK/KIT/LPAR1/RET/PROK2/PIK3R5/ITGA1/WNT7B/ROBO1/PIK3CG/PDGFB/DUSP5/PDE5A/FZD4/MAP3K3/CXCR4/MAPK11/PROK1/EDN1/PTPRC/WNT5A/TGFBR1/EPHA4/SHC2/TLR6/ALK/FLT1/PIK3R6/IL1B/PDGFD/S1PR2/SASH1/BIRC7/EPGN…
GO_POSITIVE_REGULATION_OF_NEURON_DIFFERENTIATION	GO_POSITIVE_REGULATION_OF_NEURON_DIFFERENTIATION	360	0.489843	2.04012	1e-10	2.94e-09	1.71e-09	3471	tags=34%, list=18%, signal=29%	GDF6/TENM3/CNTN1/SLIT2/FN1/NGFR/PLXNA4/ADCYAP1/DPYSL3/ROR2/SERPINF1/NGF/TIMP2/RELN/L1CAM/FGFR1/SYT4/GLI2/SHANK1/PRKD1/HEYL/NTRK3/MAP1B/MAP6/BRINP1/BEND6/CXCL12/NTN1/NAP1L2/BMP6/ZEB2/ISLR2/EPHA3/NLGN1/PTPRD/ZEB1/NTRK1/BRINP3/SEMA7A/STMN2/NEFL/NEGR1/SCN1B/RGS2/NRP1/NDNF/APOE/FEZ1/HGF/PLXNC1/VLDLR/ARSB/ILK/GDF5/TCF4/LRP1/LPAR1/FZD1/RET/TNFRSF12A/HOXD3/DLG4/ROBO1/PLXNB3/APBB1/MEF2C/CNR1/PTN/PHOX2B/PL…
GO_POSITIVE_REGULATION_OF_NEURON_PROJECTION_DEVELOPMENT	GO_POSITIVE_REGULATION_OF_NEURON_PROJECTION_DEVELOPMENT	274	0.514277	2.09963	1e-10	2.94e-09	1.71e-09	3697	tags=36%, list=19%, signal=30%	TENM3/CNTN1/SLIT2/FN1/NGFR/PLXNA4/ADCYAP1/DPYSL3/ROR2/SERPINF1/NGF/RELN/L1CAM/FGFR1/SYT4/SHANK1/PRKD1/NTRK3/MAP1B/MAP6/CXCL12/NTN1/ZEB2/ISLR2/EPHA3/NLGN1/PTPRD/NTRK1/SEMA7A/STMN2/NEFL/NEGR1/SCN1B/RGS2/NRP1/NDNF/APOE/FEZ1/HGF/PLXNC1/VLDLR/ARSB/ILK/LRP1/LPAR1/FZD1/RET/TNFRSF12A/DLG4/ROBO1/PLXNB3/APBB1/CNR1/PTN/PLXND1/DBN1/HCLS1/MAGI2/TRPV2/FZD4/CXCR4/CHODL/SYT3/WNT5A/MACF1/EPHA4/P3H1/ALK/NIN/SCARF1…
GO_POSITIVE_REGULATION_OF_PEPTIDYL_TYROSINE_PHOSPHORYLATION	GO_POSITIVE_REGULATION_OF_PEPTIDYL_TYROSINE_PHOSPHORYLATION	188	0.589891	2.31549	1e-10	2.94e-09	1.71e-09	3811	tags=46%, list=19%, signal=38%	THBS4/GREM1/CNTN1/FGF10/IGF1/IL6/HTR2A/FGF7/ADIPOQ/RELN/ITGA5/NOX4/GHR/TREM2/CSF1R/OSM/IGF2/CSF2/CSPG4/CRLF1/IL11/ADORA1/BMP6/ITGB3/IL31RA/FCGR1A/ICAM1/PECAM1/TGFB1/NRP1/CD36/HGF/SOCS3/KIT/LILRA5/DLG4/PDGFB/CD4/CTF1/IL24/CSF3/CASS4/EREG/LIF/HCLS1/ENPP2/HBEGF/LEP/PTPRC/PRNP/NEDD9/GATA1/IL21/EPHA4/TNFSF18/NCF1/ISL1/IL6ST/AFAP1L2/IL12B/GAS6/CD80/ADRA1A/ANGPT4/TAL1/CCL5/ARL2BP/EPGN/NTRK2/ACVR1/CLCF1/…
GO_POSITIVE_REGULATION_OF_PROTEIN_SERINE_THREONINE_KINASE_ACTIVITY	GO_POSITIVE_REGULATION_OF_PROTEIN_SERINE_THREONINE_KINASE_ACTIVITY	325	0.48955	2.02088	1e-10	2.94e-09	1.71e-09	3404	tags=31%, list=17%, signal=26%	NRK/THBS1/FGF10/IGF1/HTR2A/CARTPT/ROR2/ADIPOQ/ELANE/TGFB3/NGF/FPR1/PDGFRB/C5AR1/FGFR1/NOX4/CCL19/FGF2/GHR/NTRK3/CSF1R/CEMIP/IGF2/CSPG4/ADORA1/ZEB2/HTR2B/MAPK10/TLR4/FGF1/SNCA/NTRK1/FAM20A/TGFB1/LRRK2/PDGFC/S100A12/FZD8/GADD45B/F2R/HGF/MDFIC/ILK/KIT/ATP2B4/LPAR1/PKD2/RET/PROK2/PIK3R5/ITGA1/WNT7B/ADRB2/ROBO1/PIK3CG/PDGFB/DUSP5/PDE5A/FZD4/MAP3K3/CXCR4/MAPK11/PROK1/EDN1/PTPRC/WNT5A/TGFBR1/PKD1/EPHA4/…
GO_POSITIVE_REGULATION_OF_SECRETION	GO_POSITIVE_REGULATION_OF_SECRETION	421	0.466429	1.96338	1e-10	2.94e-09	1.71e-09	3552	tags=34%, list=18%, signal=29%	GRP/VIP/IGF1/IL6/ADCYAP1/RETN/INHBA/CARTPT/AKAP12/POSTN/TACR2/TWIST1/TGFB3/KCNB1/FCN1/FGFR1/SPP1/SYT4/CCL19/GPR68/TREM2/CACNA1H/CSF1R/TAC1/OSM/LILRA2/CXCL12/IL10/NCS1/TLR8/ADORA1/GJA1/IL33/VEGFC/NPR1/BMP6/HTR2B/CLEC5A/CD14/NLRP3/TLR4/NLGN1/ITGB2/SNCA/MMP8/AVPR1A/NLGN2/TNFSF4/MYH10/CLEC4E/AGTR2/GALR1/ITGAM/TGFB2/C1QTNF4/TGFB1/C1QTNF1/LRRK2/HAVCR2/GPR27/F2R/PAEP/CD33/LILRA5/C1QTNF3/CD34/LRP1/TLR1/C…
GO_POSITIVE_REGULATION_OF_SYNAPTIC_TRANSMISSION	GO_POSITIVE_REGULATION_OF_SYNAPTIC_TRANSMISSION	161	0.564831	2.18263	1e-10	2.94e-09	1.71e-09	3385	tags=41%, list=17%, signal=34%	ADCYAP1/RETN/RGS4/ROR2/TACR2/LAMA2/RELN/TSHZ3/SHANK1/CALB2/PTGS2/TAC1/LRRTM1/ADORA1/CCR2/CCL2/NETO1/NLGN1/LILRB2/SNCA/SNAP25/NTRK1/NLGN2/SERPINE2/NFATC4/ARC/TYROBP/APOE/SLC24A2/FAM107A/NRXN1/CLSTN2/DLG4/SLC1A3/ADRB2/SLC8A3/GPER1/CNR1/PTN/GRIK2/PINK1/CX3CR1/TNR/PRNP/SYT9/MME/IGSF9B/PLK2/GRIN2A/EPHA4/S100B/RIMS3/SSH1/SLC8A2/ADRA1A/ADORA2A/NTRK2/MPP2/RAB3B/NLGN3/ABL1/CLSTN3/NTSR1/LGMN/IGSF11/RIMS1
GO_POSITIVE_REGULATION_OF_VASCULATURE_DEVELOPMENT	GO_POSITIVE_REGULATION_OF_VASCULATURE_DEVELOPMENT	181	0.654662	2.56646	1e-10	2.94e-09	1.71e-09	3545	tags=54%, list=18%, signal=45%	SFRP2/GREM1/AGTR1/CMA1/SERPINE1/THBS1/CYP1B1/HSPB6/PTGIS/ADAM12/TWIST1/SRPX2/SMOC2/C5AR1/FOXC2/ITGA5/MYOCD/TMEM100/AKT3/CCL11/PRKD1/FGF2/PTGS2/BMPER/ECM1/C3/IL10/ANGPTL4/APLNR/C3AR1/VEGFC/TIE1/FGF1/SPHK1/RHOJ/ITGB2/EGR1/RHOB/SERPINB7/NRP1/CDH5/CHI3L1/HGF/ANXA1/TEK/CYBB/KIT/CD34/CXCL8/ENG/ACVRL1/ITGAX/ETS1/HMOX1/PDGFB/GPER1/IL1A/TNFSF12/PPP1R16B/APELA/CX3CR1/MAP3K3/CXCR4/CCBE1/ITGB1/WNT5A/RRAS/AQP…
GO_POSTSYNAPTIC_MEMBRANE	GO_POSTSYNAPTIC_MEMBRANE	323	0.485857	2.00415	1e-10	2.94e-09	1.71e-09	3190	tags=35%, list=16%, signal=30%	CHRM2/KCND2/CNTN1/KCNA1/KCNMA1/KCTD8/HTR2A/SLITRK2/SLITRK3/SYNDIG1/SORCS2/KCNB1/IGSF21/NRP2/CNKSR2/LRRC4C/CDH2/CBLN1/MPDZ/SHANK1/NTRK3/GRIK3/CHRNA3/LRFN5/FXYD6/DGKI/GRIK5/LZTS1/EPHA7/LRRTM1/CDH10/GRIA1/ANK2/BAALC/NCS1/ADORA1/PDLIM4/SHC4/CACNA1C/ITGB3/NETO1/SYNE1/NLGN1/PTPRS/CPEB1/CHRM4/EFNB3/NLGN2/GRID1/GLRB/NLGN4X/IQSEC3/ARC/NRP1/NLGN4Y/SSPN/KCNA3/KCND3/F2R/RGS7BP/SYNPO/SLC8A1/HTR3A/CLSTN2/DRP2/…
GO_PROTEOGLYCAN_METABOLIC_PROCESS	GO_PROTEOGLYCAN_METABOLIC_PROCESS	88	0.650994	2.38019	1e-10	2.94e-09	1.71e-09	3670	tags=49%, list=19%, signal=40%	COL11A1/SULF1/IGF1/VCAN/ADAMTS12/BGN/CYTL1/DCN/BMPR1B/DSEL/CHST3/CHSY3/CSPG4/CHST11/CHST15/GAL3ST4/ACAN/DSE/NDNF/ARSB/CHST8/CHST7/GPC1/HS6ST3/HS3ST3B1/NDST1/CSGALNACT2/EGFLAM/SULF2/SPOCK2/CSGALNACT1/XYLT1/CHSY1/SPOCK3/EXTL3/B3GAT1/BMPR2/CHPF/UST/CHST10/IDS/CHPF2/CHST14
GO_RAS_PROTEIN_SIGNAL_TRANSDUCTION	GO_RAS_PROTEIN_SIGNAL_TRANSDUCTION	435	0.438004	1.85043	1e-10	2.94e-09	1.71e-09	5342	tags=45%, list=27%, signal=33%	AGTR1/MYOC/NGFR/FGF10/COL3A1/IGF1/COL1A2/NGF/TIMP2/PDGFRB/RAB31/PDPN/ARHGEF25/PRKD1/FGF2/DGKI/MRAS/RAB23/HEG1/NTN1/DLC1/PSD/KANK2/GPR17/RHOJ/NTRK1/LPAR4/RAB9B/RHOB/IQSEC3/TGFB2/RASL12/PECAM1/GRAP/FGD5/NRP1/RERG/APOE/ARHGEF17/ARHGEF15/CDC42EP3/F2R/CDKN1A/F2RL3/RASGRP4/RAB44/RASGRF2/LPAR1/SHC3/GPR174/PREX2/ROBO1/ARHGEF6/CYTH4/GPR20/ITPKB/RASA3/RASIP1/GPR4/RHOBTB3/RAB33A/AIF1/DOK2/RAB7B/P2RY8/ABCA1/…
GO_RECEPTOR_COMPLEX	GO_RECEPTOR_COMPLEX	391	0.480637	2.01106	1e-10	2.94e-09	1.71e-09	4350	tags=45%, list=22%, signal=36%	ITGBL1/ADCYAP1R1/IL6/PLXNA4/KCTD8/ITGA11/DDR2/ROR2/EMILIN1/OLR1/NRP2/PDGFRB/ITGA5/FGFR1/ADRB3/BMPR1B/SHANK1/AXL/GHR/NTRK3/GRIK3/CHRNA3/EPHA5/CSF1R/PTH1R/GRIK5/LOXL4/EPHA7/GRIA1/EPHA6/CRLF1/NPR1/TIE1/CD14/GPR84/ITGB3/TLR4/SORBS1/EPHA3/NLGN1/CSF2RB/IL31RA/ITGB2/TLR7/GFRA2/NTRK1/ITGAM/PDGFRA/GFRA1/NRP1/ITGA9/OSMR/NOTCH3/CSF3R/CALCRL/ITGA7/ITGA4/CD36/PLXNC1/TEK/VLDLR/KIT/TRPC1/NID1/LRP1/FLT4/PLXDC1/H…
GO_RECEPTOR_MEDIATED_ENDOCYTOSIS	GO_RECEPTOR_MEDIATED_ENDOCYTOSIS	251	0.510785	2.06445	1e-10	2.94e-09	1.71e-09	3530	tags=36%, list=18%, signal=30%	SFRP4/GREM1/SERPINE1/RSPO1/COLEC12/CCL21/MARCO/SPARC/CD163/RAB31/MRC1/FPR2/CCL19/SELE/MSR1/PDLIM7/HTR1B/C3/LRRTM1/CAV1/GRIA1/FOLR2/SYT11/STAB1/HTR2B/CD14/ITGB3/FCGR1B/HSPG2/ITGB2/SNCA/SNAP25/FCGR1A/CXCR1/ITGAM/ACKR3/ARC/APOE/CALCRL/ITGA4/CD36/SGIP1/VLDLR/DAB2/LRP1/CXCL8/CAV2/FCGR2B/DLG4/ADRB2/CLEC9A/FCER1G/CALY/SNAP91/SH3GL2/APELA/MAGI2/CD207/ITGB1/MASP1/RAMP3/LILRB1/SCARF1/LRP3/SLC9B2/CACNG4/RAM…
GO_REGULATION_OF_ACTIN_FILAMENT_BASED_PROCESS	GO_REGULATION_OF_ACTIN_FILAMENT_BASED_PROCESS	361	0.508617	2.12068	1e-10	2.94e-09	1.71e-09	4419	tags=42%, list=22%, signal=33%	SFRP1/MYOC/PLN/SLIT2/MAGEL2/ATP1A2/LMOD1/RGS4/SYNPO2/CTNNA3/TGFB3/FLNA/CCL21/FRMD6/PDGFRB/PDPN/NOX4/CCL11/ELN/SHANK1/NTRK3/EPHA5/PHLDB2/CSF1R/TAC1/SH3PXD2B/CXCL12/CAV1/STC1/ANK2/PDE4B/DLC1/ADORA1/TMOD1/JAM3/CACNA1C/FHOD3/EPHA3/RHOJ/CORO2B/RHOB/ICAM1/S1PR1/TMEFF2/PDGFRA/GJA5/NRP1/ARHGEF15/CDC42EP3/DIXDC1/PAM/HCK/FAM107A/TEK/FSCN1/ILK/PLEK/LRP1/SYNPO/LPAR1/ADD2/GSN/CCR7/KANK3/MEF2C/NCKAP1L/GPM6B/CF…
GO_REGULATION_OF_ACTIN_FILAMENT_ORGANIZATION	GO_REGULATION_OF_ACTIN_FILAMENT_ORGANIZATION	238	0.514631	2.05718	1e-10	2.94e-09	1.71e-09	4067	tags=37%, list=21%, signal=30%	SFRP1/MYOC/SLIT2/MAGEL2/LMOD1/RGS4/SYNPO2/TGFB3/FLNA/CCL21/NOX4/CCL11/ELN/SHANK1/PHLDB2/TAC1/SH3PXD2B/CXCL12/DLC1/TMOD1/FHOD3/CORO2B/ICAM1/S1PR1/TMEFF2/NRP1/ARHGEF15/CDC42EP3/HCK/PLEK/SYNPO/LPAR1/ADD2/GSN/CCR7/KANK3/NCKAP1L/CFL2/CSF3/KANK4/DBN1/HCLS1/ESAM/SPIRE1/CCL26/WAS/TGFBR1/FER/TPM1/ACTN2/PREX1/TMSB15B/MYADM/PTGER4/RDX/TMSB4Y/TMSB15A/EVL/GPR65/PPM1F/PAK3/ASAP3/CORO1A/PLEKHG2/ABL1/MYO1C/CAPG/…
GO_REGULATION_OF_ANATOMICAL_STRUCTURE_SIZE	GO_REGULATION_OF_ANATOMICAL_STRUCTURE_SIZE	479	0.512358	2.18403	1e-10	2.94e-09	1.71e-09	4107	tags=39%, list=21%, signal=32%	AGTR1/COMP/VIP/SLIT2/FN1/KCNMA1/PLXNA4/MAGEL2/ATP1A2/ADCYAP1/HTR2A/LMOD1/ACTA2/CCL21/NGF/KCNMB1/WNT9B/HTR7/FOXC2/L1CAM/SPP1/ADRB3/KCNA5/CCL11/EDNRA/ELN/NTRK3/PTGS2/MAP1B/HTR1B/EPHA7/CXCL12/CAV1/NTN1/ADORA1/GJA1/NPR1/SEMA6B/HTR2B/TMOD1/ISLR2/FHOD3/PRKG1/PTPRS/AVPR1A/SEMA7A/HRH2/PTPRM/NEFL/ICAM1/AGTR2/PRR16/GJA5/ADRA1B/RGS2/NRP1/MSN/LRRK2/APOE/HRH1/CDC42EP3/F2R/HCK/DRD5/ILK/PLEK/MAP2/AVPR2/SEMA3A/L…
GO_REGULATION_OF_AXONOGENESIS	GO_REGULATION_OF_AXONOGENESIS	182	0.590295	2.31301	1e-10	2.94e-09	1.71e-09	4214	tags=48%, list=21%, signal=38%	SLIT2/FN1/NGFR/PLXNA4/NGF/THY1/LRRC4C/L1CAM/SPP1/CDH2/NTRK3/MAP1B/MAP6/EPHA7/CXCL12/NTN1/SEMA6B/ZEB2/ISLR2/PTPRS/SEMA7A/EFNB3/NEFL/NRP1/APOE/PLXNC1/ILK/MAP2/SEMA3A/LRP1/RET/TNFRSF12A/ROBO1/PLXNB3/SEMA3G/OLFM1/CHN1/PLXND1/NKX6-1/DBN1/HCLS1/SEMA3C/TRPV2/CHODL/TNR/WNT5A/MACF1/EPHA4/NIN/DAB1/CRABP2/SEMA4C/SEMA3D/SEMA6D/MAPT/NTRK2/MEGF8/PAK3/FEZF2/POU4F2/ABL1/BMPR2/SEMA3E/DPYSL2/ZSWIM4/TIAM1/ULK2/SRF/…
GO_REGULATION_OF_BLOOD_CIRCULATION	GO_REGULATION_OF_BLOOD_CIRCULATION	280	0.561186	2.29225	1e-10	2.94e-09	1.71e-09	3156	tags=42%, list=16%, signal=36%	AGTR1/HSPB7/CHRM2/DES/KCND2/PLN/ATP1A2/HTR2A/CASQ2/RGS4/KCNK3/KCNE4/CTNNA3/ABCC9/MYL3/SCN2B/FLNA/GNAO1/KCNA5/FXYD1/PTGS2/CACNA1H/TAC1/BVES/FXYD6/CAV1/STC1/ANK2/PDE4B/ADORA1/GJA1/NPR1/KCNG2/KCNJ5/KCNJ12/CACNA1C/ADORA3/SCN4B/SPX/AVPR1A/HRH2/POPDC2/RNLS/CORIN/ICAM1/AGTR2/TGFB2/SCN1B/GJA5/ADRA1B/RGS2/GLP1R/CACNA2D1/HRH1/KCND3/F2R/CELF2/GJC1/KCNIP1/TRPC1/ATP2B4/AVPR2/SEMA3A/SLC8A1/CACNA2D3/ITPR1/KCNE5…
GO_REGULATION_OF_BLOOD_PRESSURE	GO_REGULATION_OF_BLOOD_PRESSURE	177	0.552209	2.156	1e-10	2.94e-09	1.71e-09	3628	tags=47%, list=18%, signal=39%	CTSG/AGTR1/CMA1/ATP1A2/COL1A2/CARTPT/POSTN/AR/ADAMTS16/ADIPOQ/ACTA2/NPR3/ADRB3/EDNRA/PTGS2/TAC1/FFAR3/ADORA1/GJA1/VEGFC/NPR1/CES1/CPA3/SPX/AVPR1A/RNLS/CORO2B/CORIN/AGTR2/GJA5/ADRA1B/BDKRB1/ENPEP/GLP1R/SUCNR1/F2R/DRD5/CD34/AVPR2/PTGS1/ACVRL1/ADRB2/HMOX1/PDGFB/OPRL1/CNR1/OR51E2/SLC2A5/PDE4D/LEP/EDN1/TPM1/POMC/ADRA1D/MME/NR2F2/NOS3/RASL10B/CALCA/UTS2B/PTAFR/TBXA2R/GRIP2/RAMP2/NPY/GAS6/ADRA1A/NPY1R/A…
GO_REGULATION_OF_CALCIUM_ION_TRANSPORT	GO_REGULATION_OF_CALCIUM_ION_TRANSPORT	245	0.509207	2.04831	1e-10	2.94e-09	1.71e-09	3542	tags=42%, list=18%, signal=35%	PLN/ADCYAP1R1/ATP1A2/CASQ2/RGS4/JPH2/SLN/MYLK/GNAO1/PDGFRB/THY1/PTGS2/GEM/CEMIP/LILRA2/CXCL12/CAV1/STC1/ANK2/PDE4B/APLNR/GJA1/FGF14/RRAD/CACNA1C/CCL2/LILRB2/STAC/SNCA/ICAM1/DYSF/BDKRB1/RCVRN/REM1/CACNA2D1/F2R/P2RY12/CCR1/F2RL3/CD33/HSPA2/LILRA5/TRPC1/PKD2/SLC8A1/CCL4/CCL3/HOMER3/CAMK2A/STAC2/PIK3CG/PDGFB/AKAP6/MYO5A/CD4/GPER1/OPRL1/RGS9/JPH3/CD84/AHNAK/IL16/PDE4D/TRPV2/CXCR4/MCHR1/PRNP/P2RY6/RAMP…
GO_REGULATION_OF_CATION_TRANSMEMBRANE_TRANSPORT	GO_REGULATION_OF_CATION_TRANSMEMBRANE_TRANSPORT	323	0.507912	2.09513	1e-10	2.94e-09	1.71e-09	3469	tags=39%, list=18%, signal=32%	PLN/KCNA1/ATP1A2/CASQ2/RGS4/JPH2/SLN/KCNE4/TWIST1/SCN2B/FLNA/KCNMB1/RELN/THY1/FHL1/SHANK1/FXYD1/TREM2/GEM/FXYD6/CEMIP/CAV1/GRIA1/ANK2/PDE4B/APLNR/LRRC38/CCR2/FGF14/RRAD/CACNA1C/CCL2/KCNS2/NETO1/NLGN1/SCN4B/STAC/SNCA/NLGN2/LRRC55/NEFL/DYSF/ARC/SCN1B/BDKRB1/RGS2/REM1/CACNA2D1/F2R/F2RL3/HSPA2/KCNIP1/TRPC1/ATP2B4/PKD2/SLC8A1/KCNE5/DLG4/STAC2/ADRB2/PIK3CG/SHISA6/AKAP6/MYO5A/GPER1/OPRL1/MEF2C/RGS9/HECW…
GO_REGULATION_OF_CELLULAR_COMPONENT_SIZE	GO_REGULATION_OF_CELLULAR_COMPONENT_SIZE	349	0.470841	1.95851	1e-10	2.94e-09	1.71e-09	4107	tags=35%, list=21%, signal=28%	SLIT2/FN1/KCNMA1/PLXNA4/MAGEL2/LMOD1/CCL21/NGF/L1CAM/SPP1/CCL11/ELN/NTRK3/MAP1B/EPHA7/CXCL12/NTN1/SEMA6B/TMOD1/ISLR2/FHOD3/PTPRS/SEMA7A/NEFL/ICAM1/PRR16/NRP1/MSN/APOE/CDC42EP3/HCK/ILK/PLEK/MAP2/SEMA3A/LRP1/RET/ADD2/TNFRSF12A/WNT7B/GSN/CCR7/SCT/SEMA3G/KANK3/IL7R/OLFM1/NCKAP1L/CFL2/CSF3/SLC12A4/KANK4/NKX6-1/DBN1/HCLS1/ESAM/SEMA3C/TRPV2/SPIRE1/CCL26/TNR/EDN1/WAS/WNT5A/AQP1/FER/ACTN2/PREX1/TMSB15B/MA…
GO_REGULATION_OF_CELLULAR_RESPONSE_TO_GROWTH_FACTOR_STIMULUS	GO_REGULATION_OF_CELLULAR_RESPONSE_TO_GROWTH_FACTOR_STIMULUS	258	0.589327	2.38414	1e-10	2.94e-09	1.71e-09	3294	tags=41%, list=17%, signal=35%	SFRP2/SFRP4/CHRDL1/SFRP1/GREM1/THBS1/SULF1/SLIT2/FGF10/FBN1/ADAMTS12/LOX/ASPN/EMILIN1/HTRA3/TGFB3/NOG/DCN/FSTL3/SMOC2/ITGA5/FGFR1/MYOCD/CD109/FGF2/FSTL1/LTBP1/NTRK3/RBPMS2/GREM2/BMPER/DOK5/TGFB1I1/CHRD/CAV1/ZNF423/HTRA1/VEGFC/CHST11/ITGB3/VASN/FGF1/DKK3/FAM20C/ZEB1/ADAMTS3/AGTR2/MMRN2/TGFB1/CDH5/PMEPA1/SOST/ILK/GDF5/DAB2/MYOF/FZD1/NREP/TMEM204/ENG/ACVRL1/CAV2/ROBO1/RNF165/GPC1/FST/ITGA8/FZD4/CCBE…
GO_REGULATION_OF_CELL_CELL_ADHESION	GO_REGULATION_OF_CELL_CELL_ADHESION	392	0.475315	1.98881	1e-10	2.94e-09	1.71e-09	4431	tags=45%, list=22%, signal=36%	TENM3/IGF1/IL6/CLEC4G/ADIPOQ/ELANE/GLI3/NR4A3/VSIG4/CCL21/LRRC32/FSTL3/THY1/PDPN/ZBTB16/CCL19/GLI2/SNAI2/MEGF10/EGR3/IGF2/GPNMB/EPHA7/CXCL12/CAV1/IL10/BMP6/CCR2/PDCD1LG2/KIF26B/CCL2/LGALS1/NLRP3/FGL2/CD209/LILRB2/PRKG1/ITGB2/LILRB4/HAS2/ADAM19/EFNB3/KLRC4-KLRK1/SERPINE2/TNFSF4/ICAM1/FGL1/MDGA1/TGFB1/VCAM1/C1QTNF1/HAVCR2/ITGA4/ANXA1/CD300A/CD86/FCGR2B/IL2RA/ETS1/CCR7/CD4/ITPKB/PDE5A/IL7R/NCKAP1L/H…
GO_REGULATION_OF_CELL_MORPHOGENESIS	GO_REGULATION_OF_CELL_MORPHOGENESIS	476	0.503812	2.1458	1e-10	2.94e-09	1.71e-09	4214	tags=40%, list=21%, signal=32%	MYOC/SLIT2/FN1/NGFR/PLXNA4/CCL7/CCL13/POSTN/FBLN1/FLNA/NGF/SPARC/RELN/THY1/LRRC4C/L1CAM/SPP1/SYT4/PDPN/CDH2/CCL11/FERMT2/NTRK3/MAP1B/MAP6/CHRNA3/LIMS2/CSF1R/BVES/LZTS1/EPHA7/CXCL12/NTN1/DLC1/PALM/SEMA6B/ZEB2/ATP10A/ISLR2/CCL2/NLGN1/EPB41L3/RHOJ/PTPRD/ITGB2/HAS2/PTPRS/SDC2/SEMA7A/EFNB3/MYH10/PALMD/NEFL/RHOB/ICAM1/NFATC4/ARC/PLEKHO1/FGD5/NRP1/MSN/LRRK2/APOE/CDC42EP3/ITGA7/HCK/PLXNC1/ANXA1/ZNF135/IL…
GO_REGULATION_OF_CELL_MORPHOGENESIS_INVOLVED_IN_DIFFERENTIATION	GO_REGULATION_OF_CELL_MORPHOGENESIS_INVOLVED_IN_DIFFERENTIATION	294	0.517839	2.12228	1e-10	2.94e-09	1.71e-09	4214	tags=40%, list=21%, signal=32%	MYOC/SLIT2/FN1/NGFR/PLXNA4/POSTN/FBLN1/FLNA/NGF/RELN/THY1/LRRC4C/L1CAM/SPP1/PDPN/CDH2/NTRK3/MAP1B/MAP6/CHRNA3/LIMS2/LZTS1/EPHA7/CXCL12/NTN1/SEMA6B/ZEB2/ISLR2/NLGN1/PTPRD/HAS2/PTPRS/SDC2/SEMA7A/EFNB3/NEFL/NFATC4/ARC/NRP1/LRRK2/APOE/PLXNC1/ILK/MAP2/SEMA3A/LRP1/RET/TNFRSF12A/ROBO1/PLXNB3/SEMA3G/HECW1/OLFM1/CHN1/CASS4/PLXND1/NKX6-1/DBN1/HCLS1/SEMA3C/TRPV2/CHODL/TNR/WNT5A/NEDD9/PREX1/MACF1/EPHA4/MYADM…
GO_REGULATION_OF_CELL_SUBSTRATE_ADHESION	GO_REGULATION_OF_CELL_SUBSTRATE_ADHESION	198	0.591259	2.33322	1e-10	2.94e-09	1.71e-09	3481	tags=41%, list=18%, signal=34%	SFRP1/SPOCK1/GREM1/MYOC/COL8A1/CCDC80/SERPINE1/THBS1/FBLN2/COL1A1/FN1/POSTN/FBLN1/EMILIN1/FLNA/CCL21/THY1/SMOC2/ITGA5/PDPN/LIMS2/PHLDB2/ABI3BP/PLAU/MMP14/DLC1/COL16A1/LGALS1/EPHA3/AJAP1/HAS2/FOXF1/CORO2B/ECM2/NRP1/APOD/NDNF/CD36/FAM107A/TEK/ILK/NID1/LRP1/ACVRL1/CCR7/PTN/GPM6B/CASS4/FZD4/CDH13/NEDD9/PREX1/CSF1/MACF1/EGFLAM/BCL2/BST1/SPOCK2/MYADM/KDR/UTRN/WNT1/FZD7/BCL6/PPM1F/CORO1C/NINJ1/GBP1/EDIL…
GO_REGULATION_OF_CHEMOTAXIS	GO_REGULATION_OF_CHEMOTAXIS	204	0.625291	2.46763	1e-10	2.94e-09	1.71e-09	3620	tags=53%, list=18%, signal=44%	THBS4/GREM1/SERPINE1/THBS1/SLIT2/FGF10/IL6/PLXNA4/CCL7/ELANE/SCG2/CCL21/PDGFRB/SMOC2/C5AR1/FGFR1/FPR2/CCL19/PRKD1/FGF2/NTRK3/TREM2/DUSP1/CXCL12/C3AR1/VEGFC/SEMA6B/CCR2/JAM3/RARRES2/CCL2/FGF1/SEMA7A/KLRC4-KLRK1/CMKLR1/S1PR1/DYSF/PDGFRA/SLAMF8/TGFB1/NRP1/GPR183/SUCNR1/MMP28/P2RY12/CCR1/SEMA3A/LPAR1/CXCL8/CCL4/CCL3/ROBO1/PDGFB/CCR7/SEMA3G/PTN/NCKAP1L/CCR4/AIF1/IL16/SEMA3C/PLA2G7/CXCR4/CDH13/AZU1/CCL…
GO_REGULATION_OF_CYTOSOLIC_CALCIUM_ION_CONCENTRATION	GO_REGULATION_OF_CYTOSOLIC_CALCIUM_ION_CONCENTRATION	357	0.558108	2.32177	1e-10	2.94e-09	1.71e-09	3628	tags=46%, list=18%, signal=38%	AGTR1/PLN/ADCYAP1R1/ATP1A2/ADCYAP1/HTR2A/CASQ2/JPH2/KCNK3/PTGER3/CCL21/FPR1/THY1/C5AR1/KCNA5/EDNRA/FPR2/CCL19/FGF2/PTGDR/CALB2/TACR1/PTGFR/ADCY5/TAC1/PTH1R/HTR1B/CEMIP/CAV1/GRIA1/FPR3/ANK2/APLNR/NCS1/ADORA1/C3AR1/GJA1/CXCR5/S1PR3/CCR2/HTR2B/CACNA1C/GPR17/CCR8/SNCA/AVPR1A/LPAR4/TRPC4/CMKLR1/S1PR1/PTGER1/GALR1/CXCR1/ACKR3/PDGFRA/ADRA1B/BDKRB1/C1QTNF1/GLP1R/CACNA2D1/PTGIR/TGM2/F2R/CCR1/CD36/F2RL3/TR…
GO_REGULATION_OF_DEVELOPMENTAL_GROWTH	GO_REGULATION_OF_DEVELOPMENTAL_GROWTH	319	0.529922	2.18397	1e-10	2.94e-09	1.71e-09	3507	tags=36%, list=18%, signal=30%	SFRP2/KCNK2/SFRP1/NRK/FN1/IGF1/PLXNA4/PI16/RGS4/WNT2/AR/NOG/NGF/FOXC2/ZFPM2/L1CAM/FGFR1/SPP1/SYT4/FGF2/GHR/NTRK3/MAP1B/GLI1/IGF2/EPHA7/SH3PXD2B/CXCL12/NTN1/GJA1/SEMA6B/ISLR2/PTPRS/SEMA7A/FOXS1/RGS2/NRP1/APOE/CDKN1A/BASP1/ILK/GDF5/MAP2/SEMA3A/DIO3/LRP1/TNFRSF12A/ADRB2/AKAP6/SEMA3G/MEF2C/OLFM1/WWC2/HLX/NKX6-1/DUSP10/DBN1/HCLS1/SMO/SEMA3C/TRPV2/CXCR4/LEP/MAPK11/HAMP/SYT3/MEIS1/LATS2/TNR/EDN1/SASH3/W…
GO_REGULATION_OF_ENDOTHELIAL_CELL_MIGRATION	GO_REGULATION_OF_ENDOTHELIAL_CELL_MIGRATION	148	0.615163	2.35794	1e-10	2.94e-09	1.71e-09	3545	tags=45%, list=18%, signal=37%	MEOX2/THBS1/SLIT2/SERPINF1/DCN/SRPX2/SPARC/NRP2/SMOC2/FOXC2/FGFR1/AKT3/PRKD1/FGF2/PTGS2/BMPER/STC1/VEGFC/AMOTL1/ITGB3/FGF1/RHOJ/PTPRM/RHOB/AGTR2/MMRN2/TGFB1/NRP1/APOE/ANXA1/TEK/FLT4/ACVRL1/ETS1/HMOX1/PDGFB/ADAMTS9/MEF2C/PTN/VASH1/ATOH8/MAP3K3/CCBE1/EDN1/WNT5A/PLK2/NR2F2/NOS3/CXCL13/KDR/TBXA2R/ANGPT4/FGFBP1/SASH1/STAT5A/AGT/ABL1/BMPR2/DLL4/HSPB1/GATA2/LGMN/ANGPT1/PRCP/SEMA5A/STARD13/HDAC7
GO_REGULATION_OF_EPITHELIAL_CELL_MIGRATION	GO_REGULATION_OF_EPITHELIAL_CELL_MIGRATION	210	0.585404	2.31896	1e-10	2.94e-09	1.71e-09	3962	tags=46%, list=20%, signal=37%	MEOX2/THBS1/SLIT2/FGF10/FGF7/SERPINF1/DCN/SRPX2/SPARC/NRP2/SMOC2/FOXC2/FGFR1/AKT3/PRKD1/FGF2/PTGS2/TAC1/BMPER/STC1/VEGFC/AMOTL1/ITGB3/FGF1/RHOJ/HAS2/PTPRM/RHOB/AGTR2/TGFB2/MMRN2/MCC/GLIPR2/TGFB1/NRP1/APOE/ANXA1/TEK/ARSB/SEMA3A/FLT4/ACVRL1/ETS1/HMOX1/PDGFB/ADAMTS9/MEF2C/PTN/VASH1/ATOH8/DUSP10/MAP3K3/ENPP2/HBEGF/CCBE1/EDN1/WNT5A/MMP9/PLK2/MACF1/NR2F2/NOS3/CXCL13/KDR/TBXA2R/EVL/PPM1F/ANGPT4/FGFBP1/S…
GO_REGULATION_OF_HEMOPOIESIS	GO_REGULATION_OF_HEMOPOIESIS	435	0.441702	1.86605	1e-10	2.94e-09	1.71e-09	4443	tags=36%, list=23%, signal=29%	SFRP1/THBS1/FBN1/INHBA/CARTPT/MYL9/LOX/ROR2/ADIPOQ/GLI3/NR4A3/LMO1/FSTL3/ZBTB16/CCL19/GLI2/AXL/GPR68/TREM2/LRRC17/OSM/EGR3/MAFB/CSF2/MMP14/CCR2/C1QC/NLRP3/TLR4/FGL2/LILRB2/LILRB4/ZEB1/TNFSF4/DCSTAMP/SLAMF8/TYROBP/TGFB1/THPO/RASSF2/CSF3R/CCR1/ANXA1/SPI1/CR1/CD86/FCGR2B/CCL3/IL2RA/ETS1/CD4/MEF2C/ITPKB/IL7R/PTN/NFAM1/NCKAP1L/CSF3/IL27/HLA-DOA/HLX/LIF/MITF/DUSP10/HCLS1/RAB7B/LOXL3/FOS/PRDM1/MEIS1/DTX…
GO_REGULATION_OF_IMMUNE_EFFECTOR_PROCESS	GO_REGULATION_OF_IMMUNE_EFFECTOR_PROCESS	376	0.45653	1.90466	1e-10	2.94e-09	1.71e-09	4398	tags=42%, list=22%, signal=33%	CLC/C7/IL6/CLEC4G/TGFB3/NR4A3/VSIG4/C5AR1/C1S/C1R/CCL19/SERPING1/C4A/FFAR3/C3/CFH/SPON2/A2M/IL1R1/IL10/C3AR1/HTRA1/C4B/IL33/CCR2/C1QC/C1QB/NLRP3/TLR4/FGL2/ITGB2/SEMA7A/FOXF1/KLRC4-KLRK1/TNFSF4/C1QA/ITGAM/TGFB2/SLAMF8/TGFB1/HAVCR2/CD36/ANXA1/CFHR1/CR1/CD300A/CD86/FCGR2B/IL2RA/HMOX1/IL7R/FCER1G/IL27/CD84/HLX/SERPINB4/CRTAM/CD1C/DUSP10/TRIL/LOXL3/LEP/PROS1/SASH3/PTPRC/WAS/WNT5A/SMAD7/FER/CFI/IL21/TR…
GO_REGULATION_OF_INFLAMMATORY_RESPONSE	GO_REGULATION_OF_INFLAMMATORY_RESPONSE	326	0.514442	2.12737	1e-10	2.94e-09	1.71e-09	3492	tags=40%, list=18%, signal=34%	AGTR1/CMA1/SERPINE1/PTGIS/IGF1/IL6/ADCYAP1/FABP4/PTGER3/ADAMTS12/ADIPOQ/SERPINF1/TNFAIP6/ELANE/FPR2/PTGS2/TREM2/SELE/LRFN5/TAC1/OSM/FFAR3/C3/IL17B/IL1R1/IL10/SYT11/ADORA1/IL33/CCR2/PDE2A/NLRP3/TLR4/SPHK1/GPR17/SNCA/TLR7/MMP8/SEMA7A/FOXF1/TNFSF4/BCL6B/SLAMF8/KRT1/CDH5/OSMR/APOD/LRRK2/APOE/SUCNR1/S100A12/CD200/TGM2/CALCRL/HGF/NUPR1/HCK/ANXA1/TEK/SIGLEC10/SOCS3/LILRA5/C1QTNF3/SLC7A2/FNDC4/FCGR2B/CCL…
GO_REGULATION_OF_ION_TRANSMEMBRANE_TRANSPORT	GO_REGULATION_OF_ION_TRANSMEMBRANE_TRANSPORT	462	0.452051	1.91885	1e-10	2.94e-09	1.71e-09	3400	tags=35%, list=17%, signal=30%	KCND2/THBS1/PLN/KCNA1/KCNMA1/ATP1A2/CASQ2/RGS4/JPH2/SLN/KCNE4/TWIST1/KCNB1/SCN2B/FLNA/SCN7A/KCNMB1/RELN/THY1/NALCN/KCNA5/FHL1/SHANK1/FXYD1/TREM2/CACNA1H/GEM/FXYD6/CEMIP/KCNJ8/CAV1/GRIA1/ANK2/PDE4B/APLNR/LRRC38/CCR2/FGF14/KCNG2/RRAD/KCNJ5/KCNJ12/CACNA1C/CCL2/KCNS2/NETO1/NLGN1/SCN4B/STAC/SNCA/CLIC4/NLGN2/LRRC55/NEFL/DYSF/ARC/SCN1B/GJA5/BDKRB1/RGS2/REM1/CACNA2D1/KCNA3/KCND3/F2R/F2RL3/SCN9A/HSPA2/CYB…
GO_REGULATION_OF_LEUKOCYTE_CHEMOTAXIS	GO_REGULATION_OF_LEUKOCYTE_CHEMOTAXIS	108	0.626319	2.34658	1e-10	2.94e-09	1.71e-09	3955	tags=57%, list=20%, signal=46%	THBS4/GREM1/SERPINE1/THBS1/SLIT2/IL6/CCL7/CCL21/C5AR1/FPR2/CCL19/DUSP1/CXCL12/C3AR1/VEGFC/CCR2/JAM3/RARRES2/CCL2/KLRC4-KLRK1/CMKLR1/DYSF/SLAMF8/MMP28/CCR1/CXCL8/CCL4/CCL3/CCR7/PTN/NCKAP1L/AIF1/PLA2G7/EDN1/WNT5A/CSF1/BST1/CXCL13/CCL1/CYP19A1/MPP1/TRPV4/GAS6/CCL5/PGF/CAMK1D/GPSM3/ANO6/NBL1/LGMN/CXCR2/VEGFB/C5AR2/EDN2/XCL2/CD74/LBP/CCR6/PADI2/CXCL10/KLRK1/SWAP70
GO_REGULATION_OF_LEUKOCYTE_DIFFERENTIATION	GO_REGULATION_OF_LEUKOCYTE_DIFFERENTIATION	267	0.502192	2.04422	1e-10	2.94e-09	1.71e-09	4431	tags=46%, list=22%, signal=36%	SFRP1/FBN1/INHBA/CARTPT/ROR2/ADIPOQ/GLI3/FSTL3/ZBTB16/CCL19/GLI2/AXL/GPR68/TREM2/LRRC17/EGR3/MAFB/MMP14/CCR2/C1QC/NLRP3/TLR4/FGL2/LILRB2/LILRB4/ZEB1/TNFSF4/DCSTAMP/SLAMF8/TYROBP/TGFB1/RASSF2/CCR1/ANXA1/CR1/CD86/FCGR2B/CCL3/IL2RA/CD4/ITPKB/IL7R/NFAM1/NCKAP1L/IL27/HLA-DOA/HLX/LIF/MITF/DUSP10/HCLS1/LOXL3/FOS/PRDM1/DTX1/SASH3/PTPRC/NOTCH2/SMAD7/LILRB3/TOX/CSF1/LILRB1/SLC46A2/PIK3R6/SLC9B2/IL12B/TNFSF…
GO_REGULATION_OF_LEUKOCYTE_MIGRATION	GO_REGULATION_OF_LEUKOCYTE_MIGRATION	188	0.589845	2.31531	1e-10	2.94e-09	1.71e-09	3955	tags=54%, list=20%, signal=43%	THBS4/GREM1/SERPINE1/THBS1/SLIT2/IL6/CCL7/EMILIN1/ELANE/CCL21/THY1/C5AR1/SELP/FPR2/CCL19/TREM2/DUSP1/ECM1/CXCL12/MMP14/IL1R1/ADORA1/C3AR1/IL33/VEGFC/CCR2/JAM3/RARRES2/JAM2/CCL2/KLRC4-KLRK1/CMKLR1/ICAM1/DYSF/SLAMF8/BDKRB1/MSN/APOD/CD200/MMP28/P2RY12/ITGA4/CCR1/ANXA1/CXCL8/CD300A/CCL4/CCL3/HMOX1/CCR7/PTN/NCKAP1L/AIF1/CX3CR1/PLA2G7/EDN1/CD99L2/WNT5A/CSF1/GCSAML/BST1/CXCL13/TNFSF18/PTGER4/CCL1/PTAFR/…
GO_REGULATION_OF_LEUKOCYTE_PROLIFERATION	GO_REGULATION_OF_LEUKOCYTE_PROLIFERATION	217	0.525905	2.08621	1e-10	2.94e-09	1.71e-09	4431	tags=51%, list=22%, signal=40%	GREM1/CLC/FGF10/IGF1/IL6/CCL7/CLEC4G/VSIG4/LRRC32/LMO1/CCL19/TAC1/IGF2/GPNMB/IL10/CCR2/PDCD1LG2/TLR4/CD209/LILRB2/TNFSF4/TYROBP/VCAM1/MNDA/GPR183/HAVCR2/TNFSF8/CDKN1A/ANXA1/CD300A/CD86/FCGR2B/IL2RA/CD4/MEF2C/PDE5A/NCKAP1L/IL27/AIF1/LEP/SASH3/PTPRC/PRNP/CD276/SOX11/CSF1/IL21/LILRB1/BCL2/BST1/TNFSF18/TNFRSF13B/GAL/CD1D/IL6ST/PLA2G2D/LST1/IL1B/IL12B/TNFSF9/TWSG1/IL5RA/BTK/CD80/BCL6/CCL5/CD274/HLA-DP…
GO_REGULATION_OF_LYMPHOCYTE_ACTIVATION	GO_REGULATION_OF_LYMPHOCYTE_ACTIVATION	412	0.495761	2.0827	1e-10	2.94e-09	1.71e-09	4401	tags=46%, list=22%, signal=36%	SFRP1/CLC/FGF10/IGF1/IL6/INHBA/CLEC4G/GLI3/VSIG4/CCL21/LRRC32/LMO1/THY1/ZBTB16/CCL19/GLI2/AXL/TAC1/EGR3/IGF2/GPNMB/CAV1/MMP14/IL10/CCR2/PDCD1LG2/CCL2/LGALS1/NLRP3/TLR4/FGL2/CD209/LILRB2/LILRB4/ZEB1/EFNB3/KLRC4-KLRK1/TNFSF4/FGL1/SLAMF8/TYROBP/TGFB1/VCAM1/MNDA/GPR183/HAVCR2/TNFSF8/CDKN1A/ANXA1/CR1/CD300A/CD86/FCGR2B/IL2RA/GSN/CCR7/CD4/MEF2C/ITPKB/PDE5A/IL7R/NFAM1/NCKAP1L/IL27/HLA-DOA/HLX/AIF1/DUSP1…
GO_REGULATION_OF_MAP_KINASE_ACTIVITY	GO_REGULATION_OF_MAP_KINASE_ACTIVITY	328	0.507438	2.09839	1e-10	2.94e-09	1.71e-09	4394	tags=39%, list=22%, signal=31%	SFRP2/SFRP1/NRK/THBS1/FGF10/IGF1/HTR2A/RGS4/CARTPT/ROR2/ADIPOQ/ELANE/TGFB3/NGF/FPR1/PDGFRB/C5AR1/FGFR1/NOX4/CCL19/FGF2/GHR/NTRK3/DUSP1/CAV1/CSPG4/ADORA1/ZEB2/HTR2B/MAPK10/TLR4/FGF1/NTRK1/TGFB1/SPRED3/RGS2/LRRK2/APOE/PDGFC/S100A12/FZD8/GADD45B/F2R/HGF/MDFIC/ILK/KIT/UCHL1/LPAR1/RET/CD300A/PROK2/PIK3R5/ITGA1/WNT7B/ROBO1/PIK3CG/PDGFB/DUSP5/PDE5A/IGF1R/DUSP10/FZD4/MAP3K3/CXCR4/MAPK11/PROK1/EDN1/PTPRC/…
GO_REGULATION_OF_METAL_ION_TRANSPORT	GO_REGULATION_OF_METAL_ION_TRANSPORT	375	0.523696	2.18401	1e-10	2.94e-09	1.71e-09	2880	tags=37%, list=15%, signal=32%	CNTN1/VIP/PLN/KCNA1/ADCYAP1R1/ATP1A2/ADCYAP1/HTR2A/CASQ2/RGS4/JPH2/SLN/KCNE4/MYLK/SCN2B/FLNA/GNAO1/KCNMB1/PDGFRB/THY1/KCNA5/FHL1/FXYD1/PTGS2/TREM2/GEM/FXYD6/CEMIP/LILRA2/CXCL12/CAV1/STC1/ANK2/PDE4B/APLNR/ADORA1/GJA1/LRRC38/FGF14/RRAD/CACNA1C/CCL2/KCNS2/NETO1/SCN4B/LILRB2/NKAIN4/STAC/SNCA/SERPINE2/LRRC55/ICAM1/DYSF/SCN1B/BDKRB1/RCVRN/REM1/CACNA2D1/F2R/P2RY12/CCR1/F2RL3/CD33/HSPA2/LILRA5/KCNIP1/TRP…
GO_REGULATION_OF_MUSCLE_CONTRACTION	GO_REGULATION_OF_MUSCLE_CONTRACTION	157	0.578128	2.22464	1e-10	2.94e-09	1.71e-09	2975	tags=40%, list=15%, signal=34%	CHRM2/CNN1/HSPB6/PLN/KCNA1/KCNMA1/ATP1A2/CASQ2/MYL9/TACR2/CTNNA3/MYL3/FLNA/MYOCD/PTGS2/TACR1/CHRNA3/CAV1/STC1/ANK2/PDE4B/ANXA6/ADORA1/CACNA1C/SPHK1/PRKG1/SPX/GJA5/ADRA1B/RGS2/PPP1R12B/F2R/CALCRL/KIT/MYBPH/SLC8A1/TNNT3/PROK2/ADRB2/PIK3CG/SLC8A3/GPER1/PDE5A/PDE4D/EDN1/EHD3/SMAD7/CASQ1/TPM1/ADRA1D/RYR2/DMPK/CLIC2/CALCA/PTAFR/TBXA2R/DMD/KCNB2/DOCK4/ADRA1A/NKX2-5/NPNT/DAPK3
GO_REGULATION_OF_MUSCLE_SYSTEM_PROCESS	GO_REGULATION_OF_MUSCLE_SYSTEM_PROCESS	227	0.569685	2.26588	1e-10	2.94e-09	1.71e-09	3489	tags=41%, list=18%, signal=34%	HAND2/CHRM2/CNN1/HSPB6/PLN/KCNA1/KCNMA1/IGF1/PI16/ATP1A2/CASQ2/RGS4/SLN/MYL9/TACR2/CTNNA3/NR4A3/MYL3/FLNA/IGFBP5/SGCA/MYOCD/PTGS2/TACR1/CHRNA3/CAV1/STC1/ANK2/PDE4B/ANXA6/ADORA1/FBXO32/CACNA1C/SPHK1/PRKG1/SPX/LMCD1/GJA5/ADRA1B/RGS2/PPP1R12B/F2R/CALCRL/KIT/ATP2B4/MYBPH/SLC8A1/TNNT3/PROK2/ADRB2/PIK3CG/AKAP6/SLC8A3/GPER1/PDE5A/ERRFI1/AIF1/PDE4D/HAMP/EDN1/EHD3/SMAD7/CASQ1/TPM1/ADRA1D/RYR2/DMPK/NOS3/CL…
GO_REGULATION_OF_NEURON_PROJECTION_DEVELOPMENT	GO_REGULATION_OF_NEURON_PROJECTION_DEVELOPMENT	480	0.503986	2.14709	1e-10	2.94e-09	1.71e-09	4224	tags=39%, list=21%, signal=31%	SFRP2/SFRP1/SPOCK1/TENM3/CNTN1/SLIT2/FN1/NGFR/PRRX1/PLXNA4/ADCYAP1/RGMA/DPYSL3/ROR2/SERPINF1/NGF/RELN/THY1/LRRC4C/L1CAM/FGFR1/SPP1/SYT4/CDH2/SHANK1/PRKD1/NTRK3/MAP1B/MAP6/CHRNA3/PMP22/LZTS1/EPHA7/CXCL12/NTN1/NCS1/SEMA6B/ZEB2/ISLR2/LGALS1/EPHA3/NLGN1/PTPRD/SNAP25/PTPRS/NTRK1/SDC2/SEMA7A/STMN2/SDK1/EFNB3/VIM/NEFL/NEGR1/NFATC4/ARC/SCN1B/RGS2/NRP1/NR2F1/LRRK2/NDNF/ZNF365/APOE/DENND5A/FEZ1/HGF/PLXNC1/…
GO_REGULATION_OF_OSSIFICATION	GO_REGULATION_OF_OSSIFICATION	180	0.620073	2.43146	1e-10	2.94e-09	1.71e-09	3545	tags=44%, list=18%, signal=37%	SFRP2/HAND2/SFRP1/GDF10/GREM1/COMP/OMD/TWIST2/IGF1/IL6/DDR2/TWIST1/TGFB3/GLI3/NOG/MGP/CTHRC1/IGFBP5/TMEM119/ZBTB16/BMPR1B/PRKD1/SNAI2/RORB/PDLIM7/GLI1/TAC1/ECM1/EGR2/CHRD/RANBP3L/TNN/BMP6/FAM20C/SIX2/S1PR1/TGFB2/SRGN/TGFB1/RASSF2/CCR1/HGF/SOST/ILK/SLC8A1/CCL3/WNT7B/ADRB2/MEF2C/PTN/GPM6B/OSR1/KL/LTBP3/WNT5A/GATA1/SOX11/CSF1/BCL2/PTGER4/CALCA/IL6ST/RUNX2/TWSG1/CHSY1/ID3/P2RX7/PBX1/NPNT/ACVR1/BMPR2/…
GO_REGULATION_OF_OSTEOBLAST_DIFFERENTIATION	GO_REGULATION_OF_OSTEOBLAST_DIFFERENTIATION	107	0.636131	2.38018	1e-10	2.94e-09	1.71e-09	3545	tags=43%, list=18%, signal=35%	SFRP2/HAND2/SFRP1/GDF10/GREM1/TWIST2/IGF1/IL6/DDR2/TWIST1/GLI3/NOG/CTHRC1/IGFBP5/TMEM119/BMPR1B/PRKD1/SNAI2/RORB/PDLIM7/GLI1/CHRD/RANBP3L/TNN/BMP6/FAM20C/RASSF2/HGF/ILK/WNT7B/MEF2C/SOX11/IL6ST/RUNX2/TWSG1/ID3/NPNT/ACVR1/BMPR2/AREG/CEBPB/SUFU/SKI/JAG1/IFITM1/HDAC7
GO_REGULATION_OF_PEPTIDE_SECRETION	GO_REGULATION_OF_PEPTIDE_SECRETION	477	0.430238	1.83378	1e-10	2.94e-09	1.71e-09	4221	tags=38%, list=21%, signal=31%	SFRP1/GRP/FN1/IGF1/SSC5D/IL6/ADCYAP1/CARTPT/AKAP12/POSTN/TWIST1/TGFB3/KCNB1/LRRC32/FCN1/SYT4/KCNA5/CCL19/GPR68/TREM2/EPHA5/CSF1R/ADCY5/OSM/LILRA2/FFAR3/IL10/TLR8/SYT11/ADORA1/GJA1/IL33/VEGFC/BMP6/HTR2B/CLEC5A/KCNG2/CD14/CACNA1C/NLRP3/TLR4/SNAP25/BMP8A/MMP8/NLGN2/TNFSF4/MYH10/CLEC4E/AGTR2/TGFB2/GJA5/C1QTNF4/SRGN/TGFB1/LRRK2/GLP1R/APOE/HAVCR2/GPR27/CD200/PAM/F2R/PAEP/ANXA1/CD33/LILRA5/C1QTNF3/CD34/…
GO_REGULATION_OF_PEPTIDYL_TYROSINE_PHOSPHORYLATION	GO_REGULATION_OF_PEPTIDYL_TYROSINE_PHOSPHORYLATION	249	0.571813	2.30377	1e-10	2.94e-09	1.71e-09	4590	tags=50%, list=23%, signal=39%	SFRP2/THBS4/SFRP1/GREM1/CNTN1/FGF10/IGF1/IL6/HTR2A/FGF7/ADIPOQ/RELN/THY1/ITGA5/NOX4/GHR/TREM2/CSF1R/OSM/IGF2/EPHA7/CSF2/CAV1/CSPG4/CRLF1/IL11/ADORA1/BMP6/ITGB3/IL31RA/ITGB2/FCGR1A/ICAM1/PECAM1/TGFB1/NRP1/PDGFC/CD36/HGF/SH3BP5/SOCS3/KIT/LILRA5/CD300A/DLG4/PDGFB/CD4/CTF1/ERRFI1/IL24/CSF3/CASS4/EREG/LIF/HCLS1/ENPP2/HBEGF/LEP/PTPRC/PRNP/NEDD9/SAMSN1/GATA1/IL21/EPHA4/BST1/TNFSF18/NCF1/ISL1/SH2B3/IL6ST…
GO_REGULATION_OF_PROTEIN_SERINE_THREONINE_KINASE_ACTIVITY	GO_REGULATION_OF_PROTEIN_SERINE_THREONINE_KINASE_ACTIVITY	491	0.436266	1.86151	1e-10	2.94e-09	1.71e-09	3405	tags=28%, list=17%, signal=23%	SFRP2/SFRP1/NRK/THBS1/FGF10/IGF1/HTR2A/RGS4/CARTPT/ROR2/ADIPOQ/ELANE/TGFB3/NGF/FPR1/PDGFRB/THY1/C5AR1/FGFR1/MYOCD/NOX4/CCL19/FGF2/GHR/NTRK3/DUSP1/CSF1R/CCNA1/CEMIP/IGF2/CAV1/CSPG4/HEG1/ADORA1/ZEB2/HTR2B/MAPK10/TLR4/FGF1/SNCA/NTRK1/FAM20A/TGFB1/SPRED3/RGS2/LRRK2/APOE/PDGFC/S100A12/FZD8/GADD45B/F2R/CDKN1A/HGF/MDFIC/ILK/KIT/ATP2B4/UCHL1/LPAR1/PKD2/RET/CD300A/PROK2/PIK3R5/ITGA1/WNT7B/PRKAR2B/ADRB2/RO…
GO_REGULATION_OF_SUPRAMOLECULAR_FIBER_ORGANIZATION	GO_REGULATION_OF_SUPRAMOLECULAR_FIBER_ORGANIZATION	322	0.502829	2.07299	1e-10	2.94e-09	1.71e-09	4419	tags=39%, list=22%, signal=31%	SFRP1/MYOC/SLIT2/MAGEL2/AEBP1/LMOD1/RGS4/SYNPO2/CRYAB/EMILIN1/TGFB3/FLNA/CCL21/NAV3/MAP1A/NOX4/CCL11/ELN/SHANK1/MAP1B/PHLDB2/TAC1/CLIP3/SH3PXD2B/CXCL12/DLC1/TMOD1/FHOD3/SNCA/STMN2/CORO2B/ICAM1/S1PR1/TMEFF2/NRP1/CDH5/APOE/ARHGEF15/CDC42EP3/HCK/PLEK/MAP2/SYNPO/LPAR1/ADD2/GSN/CCR7/KANK3/MEF2C/NCKAP1L/CFL2/CSF3/KANK4/DBN1/HCLS1/ESAM/SPIRE1/CCL26/EDN1/WAS/TGFBR1/FER/TPM1/ACTN2/PREX1/TMSB15B/MYADM/ANKR…
GO_REGULATION_OF_SYNAPTIC_PLASTICITY	GO_REGULATION_OF_SYNAPTIC_PLASTICITY	182	0.541991	2.12374	1e-10	2.94e-09	1.71e-09	3521	tags=42%, list=18%, signal=35%	SORCS2/KCNB1/MAP1A/RELN/SYT4/TSHZ3/CBLN1/SHANK1/CALB2/PTGS2/MAP1B/DGKI/EGR2/LZTS1/LRRTM1/GRIA1/ADORA1/FGF14/NETO1/NLGN1/LILRB2/SNCA/SNAP25/HRH2/SERPINE2/NFATC4/ARC/TYROBP/CNTN4/APOE/HRH1/NPAS4/SLC24A2/DRD5/FAM107A/KIT/SYNPO/CAMK2A/DLG4/SHISA6/SLC8A3/SCT/MCTP1/MEF2C/PTN/GRIK2/JPH3/CX3CR1/DBN1/TNR/PRNP/JPH4/SORCS3/MME/PLK2/GRIN2A/EPHA4/SYNGR1/S100B/RIMS3/SSH1/SLC8A2/ADORA2A/MAPT/NTRK2/MPP2/AGT/NLGN…
GO_REGULATION_OF_TRANSMEMBRANE_RECEPTOR_PROTEIN_SERINE_THREONINE_KINASE_SIGNALING_PATHWAY	GO_REGULATION_OF_TRANSMEMBRANE_RECEPTOR_PROTEIN_SERINE_THREONINE_KINASE_SIGNALING_PATHWAY	225	0.57018	2.26333	1e-10	2.94e-09	1.71e-09	3224	tags=38%, list=16%, signal=32%	SFRP2/SFRP4/CHRDL1/CILP/SFRP1/GDF6/GDF10/GREM1/THBS1/SULF1/FGF10/FBN1/INHBA/LOX/ASPN/EMILIN1/HTRA3/TGFB3/NOG/FSTL3/MYOCD/CD109/FSTL1/LTBP1/RBPMS2/GREM2/BMPER/TGFB1I1/CHRD/CAV1/ZNF423/HTRA1/WWTR1/BMP6/CHST11/VASN/LEFTY2/DKK3/BMP8A/ZEB1/TGFB2/TGFB1/CDH5/PMEPA1/SOST/ILK/GDF5/BMP3/DAB2/FZD1/NREP/ENG/ACVRL1/CAV2/RNF165/FST/ITGA8/MAGI2/WNT5A/NOTCH2/CDKN2B/TGFBR1/SMAD7/CITED2/SOX11/LDLRAD4/WNT1/RBPMS/NR…
GO_REGULATION_OF_TRANS_SYNAPTIC_SIGNALING	GO_REGULATION_OF_TRANS_SYNAPTIC_SIGNALING	433	0.516858	2.18174	1e-10	2.94e-09	1.71e-09	3148	tags=34%, list=16%, signal=29%	CHRM2/BCHE/ATP1A2/ADCYAP1/HTR2A/RETN/RGS4/AKAP12/NPTX1/ROR2/TACR2/LAMA2/ADIPOQ/SORCS2/CDH11/KCNB1/NGF/NPTX2/MAP1A/RELN/LRRC4C/SYT4/CDH2/TSHZ3/CBLN1/SHANK1/CALB2/PTGS2/MAP1B/GRIK3/CHRNA3/NTNG2/TAC1/HTR1B/DGKI/EGR2/GRIK5/PPFIA2/LZTS1/LRRTM1/GRIA1/NCS1/SYT11/ADORA1/CCR2/FGF14/NTNG1/NPTXR/CCL2/NETO1/NLGN1/LILRB2/SNCA/SNAP25/PTPRS/NTRK1/HRH2/EFNB3/NLGN2/SERPINE2/GRID1/NLGN4X/NFATC4/ARC/SRGN/TYROBP/PLA…
GO_REGULATION_OF_TUBE_SIZE	GO_REGULATION_OF_TUBE_SIZE	137	0.59447	2.27839	1e-10	2.94e-09	1.71e-09	3521	tags=47%, list=18%, signal=39%	AGTR1/COMP/VIP/KCNMA1/ATP1A2/ADCYAP1/HTR2A/ACTA2/KCNMB1/WNT9B/HTR7/FOXC2/ADRB3/KCNA5/EDNRA/PTGS2/HTR1B/CAV1/ADORA1/GJA1/NPR1/HTR2B/PRKG1/AVPR1A/HRH2/PTPRM/ICAM1/AGTR2/GJA5/ADRA1B/RGS2/APOE/HRH1/F2R/DRD5/AVPR2/SLC8A1/ITGA1/ADRB2/HMOX1/GPER1/LEP/EDN1/ADRA1D/NOS3/CALCA/UTS2B/PTAFR/TBXA2R/BDKRB2/GRIP2/DOCK4/ADRA1A/ADORA2A/ADM/AGT/P2RY2/BMPR2/ECE1/CPS1/NOS1/EDN2/SOD2/CD38
GO_REGULATION_OF_T_CELL_ACTIVATION	GO_REGULATION_OF_T_CELL_ACTIVATION	309	0.485849	1.99821	1e-10	2.94e-09	1.71e-09	4431	tags=47%, list=22%, signal=37%	CLC/IGF1/IL6/CLEC4G/GLI3/VSIG4/CCL21/LRRC32/LMO1/THY1/ZBTB16/CCL19/GLI2/EGR3/IGF2/GPNMB/CAV1/IL10/CCR2/PDCD1LG2/CCL2/LGALS1/NLRP3/FGL2/CD209/LILRB2/LILRB4/ZEB1/EFNB3/KLRC4-KLRK1/TNFSF4/FGL1/VCAM1/HAVCR2/TNFSF8/ANXA1/CR1/CD300A/CD86/FCGR2B/IL2RA/GSN/CCR7/CD4/ITPKB/PDE5A/IL7R/NCKAP1L/IL27/HLA-DOA/HLX/AIF1/DUSP10/LOXL3/LEP/PRDM1/DTX1/SASH3/PTPRC/PRNP/CD276/SMAD7/IL21/LILRB1/TNFSF18/SIRPB1/CD1D/IL6ST…
GO_REGULATION_OF_VASCULATURE_DEVELOPMENT	GO_REGULATION_OF_VASCULATURE_DEVELOPMENT	304	0.62361	2.56307	1e-10	2.94e-09	1.71e-09	3555	tags=49%, list=18%, signal=41%	SFRP2/THBS4/SFRP1/GREM1/MEOX2/ISM1/AGTR1/CMA1/THBS2/SERPINE1/THBS1/CYP1B1/SULF1/HSPB6/PTGIS/NGFR/ADAM12/IL6/TWIST1/SERPINF1/EMILIN1/DCN/SRPX2/SPARC/SMOC2/C5AR1/FOXC2/ITGA5/MYOCD/TMEM100/AKT3/CCL11/PRKD1/FGF2/PTGS2/BMPER/ECM1/C3/GPNMB/IL10/ANGPTL4/APLNR/C3AR1/STAB1/VEGFC/NPR1/CCR2/TIE1/FGF1/SPHK1/HSPG2/RHOJ/ITGB2/EGR1/COL4A2/PTPRM/RECK/RHOB/TGFB2/MMRN2/SERPINB7/KRT1/NRP1/CDH5/CHI3L1/CLDN5/HGF/ANXA…
GO_RENAL_SYSTEM_DEVELOPMENT	GO_RENAL_SYSTEM_DEVELOPMENT	291	0.515783	2.1107	1e-10	2.94e-09	1.71e-09	3034	tags=36%, list=15%, signal=31%	SFRP1/GREM1/AGTR1/SULF1/SLIT2/FGF10/FBN1/ADAMTS16/ADIPOQ/SERPINF1/GLI3/NOG/ACTA2/DCN/TBX18/PDGFRB/WNT9B/FSTL3/FOXC2/FGFR1/ADAMTS1/MYOCD/ZBTB16/GLI2/FGF2/HEYL/BMPER/EPHA7/TCF21/KIRREL3/CRLF1/DCHS1/WWTR1/BMP6/KIF26B/IRX1/FAT4/FGF1/GLIS2/KANK2/SIX2/HAS2/EGR1/FOXF1/AGTR2/TGFB2/PDGFRA/PECAM1/SERPINB7/SOX17/ENPEP/COL4A4/NRP1/TNS2/LRRK2/EYA1/NOTCH3/COL4A1/TEK/BASP1/ILK/POU3F3/CD34/NID1/PKD2/RET/MMP17/WN…
GO_RESPONSE_TO_BMP	GO_RESPONSE_TO_BMP	162	0.594854	2.30207	1e-10	2.94e-09	1.71e-09	3224	tags=40%, list=16%, signal=34%	SFRP2/SFRP4/CHRDL1/SFRP1/GDF6/GDF10/GREM1/SULF1/COMP/FBN1/RGMA/ADAMTS12/ROR2/HTRA3/TGFB3/NOG/FSTL3/TMEM100/BMPR1B/FSTL1/HEYL/RBPMS2/GREM2/BMPER/CHRD/ZNF423/HTRA1/BMP6/LEFTY2/EGR1/TGFB2/TGFB1/ADAMTS7/CDH5/SMAD9/SOST/ILK/GDF5/BMP3/FZD1/ENG/ACVRL1/PHOX2B/RNF165/FST/USP9Y/WNT5A/NOTCH2/SMAD7/SOX11/TNMD/WNT1/RGMB/RUNX2/TWSG1/ZCCHC18/MEGF8/LEF1/ACVR1/ABL1/BMPR2/TGFBR3/ZCCHC12/PELO/NBL1
GO_RESPONSE_TO_CHEMOKINE	GO_RESPONSE_TO_CHEMOKINE	94	0.654574	2.40519	1e-10	2.94e-09	1.71e-09	4017	tags=68%, list=20%, signal=54%	SLIT2/CCL7/CCL13/ACKR1/LOX/SLIT3/CCL21/CCL11/CCL19/TREM2/CCL23/DUSP1/CCL8/CXCL12/CXCR5/CCR2/CCL2/GPR17/CCR8/CCL18/CMKLR1/CXCR1/ACKR3/THPO/CCR1/PPBP/CXCL8/CCL4/CCL3/XCR1/ROBO1/CCR7/PF4V1/CCR4/CX3CR1/CXCR4/CCL26/EDN1/CCL3L3/CCR5/CXCL13/CCL1/SH2B3/ACKR4/CXCL6/CCL5/CCL14/CCR3/DOCK8/CCL17/CXCL9/CXCR2/CCL24/CCL22/CX3CL1/XCL2/CCR9/CCR6/PADI2/HIF1A/CXCL10/CXCR3/FOXC1/CCR10
GO_RESPONSE_TO_MOLECULE_OF_BACTERIAL_ORIGIN	GO_RESPONSE_TO_MOLECULE_OF_BACTERIAL_ORIGIN	337	0.539594	2.24082	1e-10	2.94e-09	1.71e-09	4073	tags=44%, list=21%, signal=35%	PENK/CTSG/SERPINE1/FGF10/SSC5D/IL6/AKAP12/ELANE/DCN/SPARC/GGT5/C5AR1/CEBPE/SELP/MRC1/AXL/PTGS2/TREM2/SELE/PTGFR/TAC1/LILRA2/FMO1/CSF2/SPON2/TIMP4/IL10/PDE4B/GJA1/C4B/LOXL1/BMP6/PDCD1LG2/CD14/CCL2/NLRP3/TLR4/TICAM2/CSF2RB/LILRB2/MAOB/THBD/SNCA/KLRC4-KLRK1/VIM/TNFSF4/ICAM1/PTGER1/BDKRB1/PLSCR4/TGFB1/VCAM1/SLC11A1/HAVCR2/IL10RA/LDOC1/PTGIR/F2R/CD36/HCK/PPBP/LY86/CXCL8/TLR1/CD86/MPO/FCGR2B/CCL3/CCR7/…
GO_RESPONSE_TO_TRANSFORMING_GROWTH_FACTOR_BETA	GO_RESPONSE_TO_TRANSFORMING_GROWTH_FACTOR_BETA	232	0.578303	2.30602	1e-10	2.94e-09	1.71e-09	3119	tags=36%, list=16%, signal=30%	PENK/CILP/SFRP1/GDF10/THBS1/COL1A1/COL3A1/FBN1/COL1A2/WNT2/POSTN/LOX/ASPN/EMILIN1/HTRA3/TGFB3/LTBP2/LRRC32/PDE3A/MYOCD/NOX4/FERMT2/CD109/LTBP1/MXRA5/TGFB1I1/CAV1/HTRA1/CHST11/PDE2A/VASN/LEFTY2/DKK3/FMOD/ZEB1/COL4A2/TGFB2/TGFB1/CDH5/PMEPA1/CLDN5/SMAD9/GDF5/DAB2/NREP/ENG/ACVRL1/FNDC4/CAV2/MEF2C/NR3C1/CX3CR1/ITGA8/ZYX/FOS/LTBP3/EDN1/USP9Y/ITGB5/WNT5A/CDKN2B/TGFBR1/SMAD7/CITED2/SOX11/LDLRAD4/SOX5/WNT…
GO_RIBONUCLEOPROTEIN_COMPLEX_BIOGENESIS	GO_RIBONUCLEOPROTEIN_COMPLEX_BIOGENESIS	394	-0.476175	-2.336	1e-10	2.94e-09	1.71e-09	8334	tags=70%, list=42%, signal=41%	RUVBL1/ZNF622/PWP2/RPF1/PDCD11/SLU7/RRN3/SRSF5/HEATR1/NOL6/NOB1/ZNHIT6/SNRNP200/DHX9/PRPF19/CUL4B/EIF3D/BYSL/LAS1L/PRPF18/SHQ1/NOL9/NOLC1/TSC1/RRP1/CPSF7/SF3A3/RPP25/TXNL4A/WDR46/EXOSC10/DDX17/USP39/RUVBL2/ABCE1/RPS9/SURF6/NOC2L/YBEY/TARBP2/RSL1D1/CELF1/DDX1/FRG1/NIP7/DDX31/RPP30/EXOSC4/DDX52/RPS15/NSUN4/RPS2/EIF2S3/PTBP2/TGS1/RPL10/EXOSC5/WBP11/DDX20/NAT10/DENR/RPL10L/EBNA1BP2/XRN2/EIF3K/NPM1/RP…
GO_RIBOSOMAL_SUBUNIT	GO_RIBOSOMAL_SUBUNIT	181	-0.518308	-2.34179	1e-10	2.94e-09	1.71e-09	7498	tags=77%, list=38%, signal=48%	MRPL9/MRPL30/RPS9/RPL36AL/MRPS34/MRPS14/C12orf65/RPS23/MRPS16/MRPS21/MRPS22/RPL15/RPS15/NSUN4/RPS3A/RPS2/RPL10/RPL18A/UBA52/RPL10L/NPM1/RPL7L1/RPL10A/MRPL52/MALSU1/MRPL45/MRPL55/RPS6/RPL13A/MRPL35/MRPS24/MRPL14/MRPL51/RPL5/MRPL11/MRPL38/MTERF4/RSL24D1/MRPS15/EIF2A/RPS25/MRPL23/MRPL42/MRPL2/MRPL22/RPL6/MRPS18C/MRPL3/MRPL16/MRPL18/MRPL15/RPL9/RPL26L1/RPS5/MRPL24/RPL13/RPL23A/MRPL32/MCTS1/MRPL36/DAP…
GO_RIBOSOME	GO_RIBOSOME	220	-0.474733	-2.21042	1e-10	2.94e-09	1.71e-09	7962	tags=76%, list=40%, signal=46%	LARP4/MRPS30/SERP1/MRPS36/ABCF1/PPARGC1A/MRPL39/RPL17/MRPL41/MRPL9/MRPL30/RPS9/RPL36AL/MRPS34/DNAJC21/MRPS14/C12orf65/RPS23/MRPS16/MRPS21/MRPS22/RPL15/RPS15/NSUN4/RPS3A/RPS2/AURKAIP1/APEX1/RPL10/RPL18A/UBA52/RPL10L/RPL22L1/LARP4B/NPM1/RPL7L1/RPL10A/MRPL52/MALSU1/MRPL45/MRPL55/RPS6/FMR1/RPL13A/MRPL35/MRPS24/MRPL14/MRPL51/RPL5/MRPL11/MRPL38/MTERF4/RSL24D1/MRPS15/EIF2A/RPS25/MRPL23/MRPL42/MRPL2/MRPL…
GO_RIBOSOME_BIOGENESIS	GO_RIBOSOME_BIOGENESIS	269	-0.49163	-2.33169	1e-10	2.94e-09	1.71e-09	8332	tags=71%, list=42%, signal=42%	ZNF622/PWP2/RPF1/PDCD11/RRN3/HEATR1/NOL6/NOB1/ZNHIT6/CUL4B/BYSL/LAS1L/SHQ1/NOL9/NOLC1/TSC1/RRP1/RPP25/WDR46/EXOSC10/DDX17/ABCE1/RPS9/SURF6/NOC2L/YBEY/RSL1D1/FRG1/NIP7/DDX31/RPP30/EXOSC4/DDX52/RPS15/NSUN4/RPS2/RPL10/EXOSC5/WBP11/NAT10/RPL10L/EBNA1BP2/XRN2/NPM1/RPL7L1/RPL10A/MALSU1/NOP10/TRMT112/NOM1/EXOSC9/RPS6/RAN/NOC4L/DROSHA/CUL4A/ERAL1/EXOSC3/RPL5/NLE1/RIOK1/MRPL11/MTERF4/UTP23/EXOSC1/NPM3/RSL…
GO_RRNA_METABOLIC_PROCESS	GO_RRNA_METABOLIC_PROCESS	204	-0.467399	-2.15051	1e-10	2.94e-09	1.71e-09	8323	tags=68%, list=42%, signal=39%	PWP2/RPF1/PDCD11/HEATR1/NOL6/NOB1/ZNHIT6/BYSL/LAS1L/SHQ1/NOL9/NOLC1/RRP1/RPP25/WDR46/EXOSC10/DDX17/RPS9/YBEY/RSL1D1/FRG1/RPP30/EXOSC4/DDX52/RPS15/NSUN4/RPS2/EXOSC5/WBP11/NAT10/EBNA1BP2/XRN2/RPL7L1/RPL10A/NOP10/TRMT112/EXOSC9/RPS6/NOC4L/DROSHA/EXOSC3/RPL5/RIOK1/MTERF4/UTP23/EXOSC1/NPM3/POP4/DDX56/DDX21/NOL11/ABT1/EXOSC7/UTP6/NOL8/WDR3/RPF2/IMP4/TRMT61B/EXOSC2/POP7/IMP3/RIOK3/MPHOSPH6/METTL15/RRS1/…
GO_SARCOLEMMA	GO_SARCOLEMMA	132	0.649918	2.47042	1e-10	2.94e-09	1.71e-09	2760	tags=45%, list=14%, signal=39%	DES/SYNC/FLNC/AHNAK2/ATP1A2/LAMA2/SYNM/BGN/COL6A3/TGFB3/KCNB1/PGM5/COL6A2/SGCA/SGCD/CDH2/FXYD1/COL6A1/BVES/POPDC3/CAV1/ANK2/KCNJ5/CACNA1C/SGCG/STAC/POPDC2/DYSF/SCN1B/VCAM1/SLC2A4/CACNA2D1/SSPN/KCND3/ANXA1/ATP2B4/SLC8A1/SGCE/CAV2/STAC2/AKAP6/SLC8A3/SLC2A5/AHNAK/ITGB1/AQP1/CASQ1/RYR2/VCL/UTRN/RDX/DTNA/DMD/SGCB/CACNG4/RTN2/AQP4/ADRA1A/CORO1C
GO_SECOND_MESSENGER_MEDIATED_SIGNALING	GO_SECOND_MESSENGER_MEDIATED_SIGNALING	412	0.509447	2.14019	1e-10	2.94e-09	1.71e-09	3204	tags=39%, list=16%, signal=34%	AGTR1/THBS1/VIP/PLN/IGF1/ADCYAP1R1/ATP1A2/ADCYAP1/CASQ2/JPH2/PTGER3/FPR1/SGCD/PDE3A/SELP/ADRB3/TMEM100/ADCY2/FPR2/TREM2/EPHA5/SELE/PTHLH/PTGFR/ADCY5/PTH1R/MC2R/ANK2/APLNR/CXCR5/NPR1/CCR2/HTR2B/CACNA1C/UCN2/PDE2A/SPHK1/PRKG1/CCR8/AVPR1A/LMCD1/CMKLR1/AGTR2/PTGER1/GALR1/CXCR1/ACKR3/NFATC4/C10orf71/ADRA1B/VCAM1/RGS2/LRRK2/NDNF/GLP1R/APOE/PDE10A/HRH1/PTGIR/CALCRL/P2RY12/CCR1/CD36/RCAN2/DRD5/PLEK/ATP2B…
GO_SECRETORY_GRANULE_MEMBRANE	GO_SECRETORY_GRANULE_MEMBRANE	289	0.493487	2.02003	1e-10	2.94e-09	1.71e-09	4085	tags=38%, list=21%, signal=31%	PCDH7/OLR1/FPR1/SPARC/MOXD1/C5AR1/RAB31/SELP/SYT4/FPR2/CD109/CPE/SIGLEC14/MCEMP1/CLEC4D/FCGR2A/PLAU/CAV1/CD93/C3AR1/SLC2A3/CLEC5A/CD14/GPR84/ITGB3/GLIPR1/TICAM2/LILRB2/ITGB2/SNCA/SNAP25/RAB9B/FCAR/LHFPL2/SIGLEC9/CXCR1/ITGAM/PECAM1/NFASC/TYROBP/LAIR1/SLC11A1/SIGLEC5/PAM/CD36/FCGR3B/CD33/CYBB/CR1/RAB44/PLAUR/ITPR1/CD300A/CAV2/ITGAX/FCER1G/NFAM1/NCKAP1L/STOM/CD53/SLC2A5/ABCA3/ITGAV/CLEC12A/SELL/AZU1…
GO_SIDE_OF_MEMBRANE	GO_SIDE_OF_MEMBRANE	497	0.494301	2.10895	1e-10	2.94e-09	1.71e-09	4350	tags=48%, list=22%, signal=38%	THBS1/WNT2/ANTXR1/PGM5/GPIHBP1/GNAO1/IGSF21/FCN1/CD163/THY1/ITGA5/PRND/SELP/CD248/FCGR3A/FERMT2/GHR/EPHA5/GEM/CXCL12/FOLR2/HEG1/CRLF1/IL1R1/TLR8/ENOX1/CXCR5/PALM/CCR2/PDCD1LG2/KCNJ5/CD14/ASTN1/TLR4/NLGN1/MFGE8/CD209/MCAM/NCAM1/IL31RA/CCR8/ITGB2/STAC/SNAP25/AJAP1/GFRA2/SEMA7A/ANTXR2/KLRC4-KLRK1/SERPINE2/ICAM1/S1PR1/CXCR1/ITGAM/ACKR3/PDGFRA/GFRA1/PECAM1/VCAM1/ENPEP/RGS2/CDH5/SLA/OSMR/SLC2A4/LRRK2/C…
GO_SKELETAL_SYSTEM_MORPHOGENESIS	GO_SKELETAL_SYSTEM_MORPHOGENESIS	234	0.526015	2.09716	1e-10	2.94e-09	1.71e-09	3077	tags=36%, list=16%, signal=31%	SFRP2/SFRP4/SFRP1/COL11A1/GREM1/COMP/COL1A1/PRRX1/COL14A1/MMP2/NKX3-2/ROR2/TWIST1/COL6A3/COL12A1/TGFB3/GLI3/NOG/MGP/WNT9A/COL6A2/WNT9B/TMEM119/MMP13/FOXC2/FGFR1/MMP16/BMPR1B/COL6A1/SH3PXD2B/RAB23/MMP14/STC1/ANXA6/BMP6/CHST11/SIX2/HAS2/ZEB1/COL7A1/PDGFRA/ACAN/SCARA3/EYA1/MATN3/DSCAML1/TCF15/TEK/HOXD3/MEF2C/CSRNP1/GSC/OSR1/BMP1/SERPINH1/LTBP3/TGFBR1/SOX11/NDST1/PKD1/FGR/TIFAB/HOXD4/CSGALNACT1/TRPV4…
GO_SMOOTH_MUSCLE_CELL_PROLIFERATION	GO_SMOOTH_MUSCLE_CELL_PROLIFERATION	133	0.633558	2.41495	1e-10	2.94e-09	1.71e-09	3034	tags=44%, list=15%, signal=37%	CNN1/THBS1/VIP/OGN/IGF1/IL6/MMP2/ADIPOQ/ELANE/TGFB3/NR4A3/NPR3/IGFBP5/VIPR2/PDGFRB/ADAMTS1/MYOCD/ELN/FGF2/PTGS2/RBPMS2/HTR1B/IL10/NPR1/PDE1A/PRKG1/S1PR1/IGFBP3/APOD/NOTCH3/PTGIR/TGM2/CDKN1A/CALCRL/ILK/HMOX1/PDGFB/GPER1/MEF2C/NPY5R/AIF1/EREG/HBEGF/CDH13/EDN1/P2RY6/TPM1/MMP9/PTAFR/IL12B/GNAI2/PDGFD/CCL5/TGFBR2/TNFAIP3/MEF2D/AGT/AKR1B1
GO_SMOOTH_MUSCLE_CONTRACTION	GO_SMOOTH_MUSCLE_CONTRACTION	105	0.667813	2.48211	1e-10	2.94e-09	1.71e-09	3003	tags=50%, list=15%, signal=42%	CHRM2/CNN1/SULF1/COMP/MYH11/KCNMA1/ATP1A2/HTR2A/PTGER3/TACR2/MYLK/ACTA2/HTR7/MYOCD/EDNRA/PTGS2/TACR1/CHRNA3/CAV1/ADORA1/HTR2B/SPHK1/PRKG1/SPX/ADRA1B/RGS2/F2R/CALCRL/KIT/ATP2B4/SMTN/SLC8A1/PROK2/ADRB2/GPER1/PDE4D/EDN1/ADRA1D/NMUR1/SULF2/TIFAB/CALCA/PTAFR/TBXA2R/BDKRB2/KCNB2/GRIP2/DOCK4/ADRA1A/NPNT/DAPK3/AGT
GO_SPROUTING_ANGIOGENESIS	GO_SPROUTING_ANGIOGENESIS	110	0.667129	2.49969	1e-10	2.94e-09	1.71e-09	3545	tags=55%, list=18%, signal=45%	GREM1/MEOX2/AGTR1/THBS1/RSPO3/SLIT2/NGFR/SRPX2/FOXC2/ITGA5/AKT3/FGF2/PTGS2/BMPER/EGR3/IL10/APLNR/VEGFC/FGF1/LOXL2/RHOJ/RECK/MMRN2/NRP1/ANXA1/TEK/CLEC14A/NR4A1/FLT4/ACVRL1/ROBO1/HMOX1/ADAMTS9/KLF2/PPP1R16B/PARVA/APELA/MAP3K3/CDH13/CCBE1/ITGB1/PLK2/KDR/FLT1/TBXA2R/RAMP2/FGFBP1/PGF/LEF1/ABL1/SEMA3E/DLL4/GATA2/EPN2/SRF/VEGFB/ANGPT1/SEMA5A/STARD13/HDAC7
GO_STRIATED_MUSCLE_CELL_DIFFERENTIATION	GO_STRIATED_MUSCLE_CELL_DIFFERENTIATION	259	0.510917	2.07041	1e-10	2.94e-09	1.71e-09	4084	tags=43%, list=21%, signal=34%	GREM1/COMP/MYH11/FLNC/IGF1/ADAM12/PI16/CASQ2/LMOD1/RGS4/LOX/PGM5/IGFBP5/SGCD/SMYD1/PDGFRB/TMEM119/MYOCD/CDH2/NOX4/CACNA1H/EHD2/BVES/IGF2/CCL8/POPDC3/MMP14/LDB3/TMOD1/FHOD3/RBM24/AVPR1A/POPDC2/ALPK2/MYH10/ACTC1/AGTR2/DYSF/PDGFRA/PLEKHO1/TGFB1/RGS2/MYOF/UCHL1/SLC8A1/TNNT3/CAV2/CSRP1/MYOZ2/AKAP6/MEF2C/CFL2/CD53/CDON/SIK1/SMO/HAMP/ITGB1/EDN1/BHLHE41/CASQ1/TPM1/ACTN2/BCL2/DMPK/ALPK3/DMD/ANKRD2/SGCB/HE…
GO_STRUCTURAL_CONSTITUENT_OF_RIBOSOME	GO_STRUCTURAL_CONSTITUENT_OF_RIBOSOME	157	-0.532098	-2.34264	1e-10	2.94e-09	1.71e-09	7498	tags=82%, list=38%, signal=51%	MRPL9/MRPL30/RPS9/RPL36AL/MRPS34/MRPS14/RPS23/MRPS16/MRPS21/MRPS22/RPL15/RPS15/RPS3A/RPS2/RPL10/RPL18A/UBA52/RPL10L/RPL22L1/RPL7L1/RPL10A/MRPL52/MRPL55/RPS6/RPL13A/MRPL35/MRPS24/MRPL14/MRPL51/RPL5/MRPL11/RSL24D1/MRPS15/RPS25/MRPL23/MRPL42/MRPL2/MRPL22/MRPS23/RPL6/MRPS18C/MRPL3/MRPL16/MRPL18/MRPL15/RPL9/RPL26L1/RPS5/MRPL24/RPL13/RPL23A/MRPL32/MRPL36/DAP3/RPL18/RPS14/RPS3/RPL32/RPL41/RPL28/MRPL46/R…
GO_SULFUR_COMPOUND_BINDING	GO_SULFUR_COMPOUND_BINDING	238	0.564185	2.25526	1e-10	2.94e-09	1.71e-09	2786	tags=38%, list=14%, signal=33%	THBS4/CTSG/SFRP1/COL11A1/THBS2/CCDC80/PRELP/THBS1/COMP/RSPO3/SLIT2/FN1/FGF10/RSPO1/FBN1/CCL7/FGF7/COL5A1/POSTN/DPYSL3/ELANE/SLIT3/LTBP2/NRP2/ADAMTS8/SMOC2/CRISPLD2/FGFR1/SELP/ADAMTS1/PLA2G5/SOD3/TNXB/PCOLCE/FGF2/FSTL1/CCL23/GREM2/ABI3BP/RSPO2/CCL8/CHRD/CFH/GPNMB/ANXA6/COL16A1/PCOLCE2/COL5A3/ADAMTS15/FGF1/PTPRS/ADAMTS3/CHST15/SERPINE2/ECM2/GAL3ST4/NRP1/NDNF/APOE/ADAMTS5/SOST/CD34/LRP1/MPO/LXN/GSTM…
GO_SYNAPSE_ORGANIZATION	GO_SYNAPSE_ORGANIZATION	399	0.533214	2.23672	1e-10	2.94e-09	1.71e-09	4209	tags=45%, list=21%, signal=36%	THBS2/TNC/SLITRK2/SLITRK3/SYNDIG1/SRPX2/IGSF21/SPARC/NRP2/CNKSR2/RELN/LRRC4C/C5AR1/L1CAM/FLRT2/GPC6/CDH2/SPARCL1/CBLN1/TMEFF1/NRXN2/SHANK1/NTRK3/TREM2/MAP1B/LRFN5/TUBA1A/NTNG2/SNCB/PPFIA2/C3/EPHA7/LRRTM1/KIRREL3/IL10/NTN1/PDZRN3/PCDHGC3/PALM/GAP43/GPM6A/NTNG1/C1QC/C1QB/ACTBL2/NLGN1/LILRB2/PTPRD/SNCA/PTPRS/NTRK1/SLITRK4/SDK1/NLGN2/INA/MYH10/NEFL/C1QA/GLRB/ITGAM/NLGN4X/TMEFF2/NFATC4/ARC/NFASC/MDGA1…
GO_SYNAPTIC_MEMBRANE	GO_SYNAPTIC_MEMBRANE	428	0.482436	2.03527	1e-10	2.94e-09	1.71e-09	3147	tags=33%, list=16%, signal=29%	CADM3/CHRM2/KCND2/CNTN1/KCNA1/KCNMA1/KCTD8/HTR2A/CRYAB/SLITRK2/SLITRK3/SYNDIG1/SORCS2/KCNB1/SRPX2/IGSF21/NRP2/CNKSR2/LRRC4C/CDH2/CBLN1/MPDZ/SHANK1/NTRK3/CALB2/GRIK3/CHRNA3/LRFN5/NTNG2/HTR1B/FXYD6/DGKI/GRIK5/LZTS1/EPHA7/LRRTM1/CDH10/GRIA1/ANK2/BAALC/NCS1/SYT11/ADORA1/CNTNAP1/PALM/PDLIM4/GPM6A/SHC4/NTNG1/CACNA1C/ITGB3/PDE2A/NETO1/SYNE1/NLGN1/IL31RA/SNAP25/SYT6/PTPRS/CPEB1/CHRM4/EFNB3/NLGN2/GRID1/GL…
GO_TISSUE_MIGRATION	GO_TISSUE_MIGRATION	278	0.583272	2.38066	1e-10	2.94e-09	1.71e-09	3913	tags=46%, list=20%, signal=37%	GREM1/MEOX2/FAP/THBS1/CYP1B1/SLIT2/ACTG2/FGF10/FGF7/SERPINF1/ACTA2/SCG2/DCN/SRPX2/SPARC/NRP2/SMOC2/FOXC2/FGFR1/AKT3/PRKD1/FGF2/PTGS2/TAC1/BMPER/EGR3/TGFB1I1/STC1/VEGFC/ZEB2/AMOTL1/ITGB3/FGF1/KANK2/LOXL2/RHOJ/ITGB2/HAS2/FOXF1/PTPRM/ACTC1/RHOB/AGTR2/TGFB2/MMRN2/PECAM1/MCC/GLIPR2/TGFB1/NRP1/APOE/ANXA1/TEK/ARSB/KIT/CLEC14A/SEMA3A/NR4A1/FLT4/ACVRL1/KRT16/ETS1/ROBO1/HMOX1/PDGFB/ADAMTS9/MEF2C/PTN/VASH1/…
GO_TISSUE_REMODELING	GO_TISSUE_REMODELING	165	0.580973	2.25116	1e-10	2.94e-09	1.71e-09	3077	tags=40%, list=16%, signal=34%	THBS4/HAND2/SFRP1/GREM1/RSPO3/FGF10/IL6/MMP2/CARTPT/DDR2/BGN/TGFB3/CTHRC1/IGFBP5/TMEM119/FOXC2/SPP1/NOX4/AXL/CTSK/CSF1R/PTH1R/HTR1B/GPNMB/CAV1/CSPG4/MMP14/GJA1/CCR2/ITGB3/AGTR2/S1PR1/GJA5/DCSTAMP/TIMP1/TGFB1/RASSF2/TGM2/F2R/ANXA1/GDF5/FLT4/ACVRL1/ADRB2/PDK4/LEPR/MEF2C/IL1A/PTN/LIF/MITF/SEMA3C/LEP/LTBP3/NOTCH2/IL21/NOS3/CALCA/IL12B/UBASH3B/EPAS1/P2RX7/TNFAIP3/AGT/ACP5/BMPR2
GO_TRANSFORMING_GROWTH_FACTOR_BETA_RECEPTOR_SIGNALING_PATHWAY	GO_TRANSFORMING_GROWTH_FACTOR_BETA_RECEPTOR_SIGNALING_PATHWAY	177	0.564566	2.20425	1e-10	2.94e-09	1.71e-09	3119	tags=35%, list=16%, signal=30%	GDF10/THBS1/COL3A1/FBN1/COL1A2/LOX/ASPN/EMILIN1/HTRA3/TGFB3/LTBP2/LRRC32/MYOCD/FERMT2/CD109/LTBP1/TGFB1I1/CAV1/HTRA1/CHST11/VASN/LEFTY2/DKK3/FMOD/ZEB1/TGFB2/TGFB1/CDH5/PMEPA1/CLDN5/SMAD9/GDF5/DAB2/NREP/ENG/ACVRL1/CAV2/ITGA8/ZYX/FOS/LTBP3/USP9Y/ITGB5/CDKN2B/TGFBR1/SMAD7/CITED2/SOX11/LDLRAD4/WNT1/NRROS/WFIKKN2/TWSG1/BCL9L/TGFBR2/NPNT/ADAMTSL2/ACVR1/CIDEA/HSPA1A/LTBP4/TGFBR3
GO_TRANSMEMBRANE_RECEPTOR_PROTEIN_SERINE_THREONINE_KINASE_SIGNALING_PATHWAY	GO_TRANSMEMBRANE_RECEPTOR_PROTEIN_SERINE_THREONINE_KINASE_SIGNALING_PATHWAY	325	0.544357	2.24713	1e-10	2.94e-09	1.71e-09	3224	tags=35%, list=16%, signal=30%	SFRP2/SFRP4/CHRDL1/CILP/SFRP1/GDF6/GDF10/GREM1/THBS1/SULF1/COMP/FGF10/COL3A1/FBN1/COL1A2/RGMA/INHBA/LOX/ROR2/ASPN/EMILIN1/HTRA3/TGFB3/NOG/LTBP2/LRRC32/FSTL3/MYOCD/TMEM100/FERMT2/CD109/BMPR1B/FSTL1/LTBP1/RBPMS2/GREM2/BMPER/TGFB1I1/CHRD/CAV1/ZNF423/HTRA1/WWTR1/BMP6/CHST11/VASN/LEFTY2/DKK3/BMP8A/FMOD/ZEB1/EGR1/VIM/TGFB2/TGFB1/CDH5/PMEPA1/CLDN5/SMAD9/SOST/ILK/GDF5/BMP3/DAB2/FZD1/NREP/ENG/ACVRL1/CAV2/…
GO_TRNA_METABOLIC_PROCESS	GO_TRNA_METABOLIC_PROCESS	156	-0.527384	-2.31923	1e-10	2.94e-09	1.71e-09	8270	tags=78%, list=42%, signal=46%	AIMP2/THG1L/METTL6/ELP5/TRMT44/TYW3/HSD17B10/LCMT2/CSTF2/KTI12/SEPHS1/DUS3L/RPP25/EXOSC10/TRMT1L/WDR4/THUMPD3/TP53RK/DDX1/GATC/C2orf49/RPP30/CARS2/AARS2/DUS2/THADA/METTL8/TRMT61A/CTU1/ELP6/NAT10/CDKAL1/TRNT1/ANKRD16/ALKBH1/TRUB1/TRMT112/EXOSC9/METTL2B/RPUSD4/NSUN2/EXOSC3/DTD2/TSEN15/TRDMT1/MTO1/TYW1/POP4/QRSL1/AIMP1/EXOSC7/PARS2/TRMT61B/CPSF1/EXOSC2/VARS2/DUS1L/POP7/PUSL1/TRMT2B/GTPBP3/ALKBH8/TRM…
GO_TUMOR_NECROSIS_FACTOR_SUPERFAMILY_CYTOKINE_PRODUCTION	GO_TUMOR_NECROSIS_FACTOR_SUPERFAMILY_CYTOKINE_PRODUCTION	150	0.583539	2.23826	1e-10	2.94e-09	1.71e-09	4639	tags=54%, list=24%, signal=42%	THBS1/IGF1/AKAP12/TWIST1/ADIPOQ/LILRA4/CCL19/AXL/TREM2/LILRA2/GPNMB/SPON2/IL10/SYT11/CCR2/CD14/TLR4/MMP8/NFATC4/C1QTNF4/TYROBP/LRRK2/HAVCR2/CD36/CD33/CYBB/LILRA5/CD34/TLR1/CD86/CCL3/BPI/FCER1G/ERRFI1/CX3CR1/LEP/AZU1/SASH3/PTPRC/WNT5A/CLEC7A/POMC/LILRB1/PTAFR/ISL1/IL12B/LY96/ZFP36/GAS6/CD274/CLEC4A/SIRPA/SPN/TNFAIP3/TLR2/CIDEA/ACP5/HSPB1/ANGPT1/C5AR2/CX3CL1/TNFRSF8/LBP/CLU/FOXP3/CD2/PIK3R1/APP/TLR…
GO_T_CELL_ACTIVATION	GO_T_CELL_ACTIVATION	458	0.473609	2.00759	1e-10	2.94e-09	1.71e-09	4401	tags=43%, list=22%, signal=34%	CLC/IGF1/IL6/CLEC4G/GLI3/VSIG4/CCL21/LRRC32/LMO1/THY1/ZBTB16/CCL19/GLI2/CLEC4D/EGR3/IGF2/MAFB/GPNMB/CAV1/IL10/CCR2/PDCD1LG2/CCL2/LGALS1/NLRP3/FGL2/CD209/LILRB2/LILRB4/ZEB1/EGR1/EFNB3/KLRC4-KLRK1/FUT7/TNFSF4/CLEC4E/ICAM1/FGL1/VCAM1/GPR183/MSN/SLC11A1/HAVCR2/FZD8/TNFSF8/ANXA1/CR1/KIT/DOCK2/CD300A/CD86/FCGR2B/IL2RA/GSN/PIK3CG/CCR7/CD4/LEPR/ITPKB/PDE5A/IL7R/FCER1G/NCKAP1L/IL27/HLA-DOA/HLX/AIF1/CD1C/I…
GO_UROGENITAL_SYSTEM_DEVELOPMENT	GO_UROGENITAL_SYSTEM_DEVELOPMENT	328	0.504554	2.08646	1e-10	2.94e-09	1.71e-09	3034	tags=35%, list=15%, signal=30%	SFRP1/GREM1/AGTR1/SULF1/TNC/SLIT2/FGF10/FBN1/AR/ADAMTS16/ADIPOQ/SERPINF1/GLI3/NOG/ACTA2/DCN/TBX18/CYP7B1/PDGFRB/WNT9B/FSTL3/FOXC2/FGFR1/ADAMTS1/MYOCD/ZBTB16/GLI2/FGF2/HEYL/GLI1/BMPER/EPHA7/TCF21/KIRREL3/CRLF1/ID4/DCHS1/WWTR1/BMP6/KIF26B/IRX1/FAT4/FGF1/GLIS2/KANK2/SIX2/HAS2/EGR1/FOXF1/AGTR2/TGFB2/PDGFRA/PECAM1/SERPINB7/SOX17/ENPEP/COL4A4/NRP1/TNS2/LRRK2/EYA1/NOTCH3/COL4A1/ANXA1/TEK/BASP1/ILK/POU3F…
GO_VASCULAR_PROCESS_IN_CIRCULATORY_SYSTEM	GO_VASCULAR_PROCESS_IN_CIRCULATORY_SYSTEM	166	0.591912	2.29389	1e-10	2.94e-09	1.71e-09	3521	tags=46%, list=18%, signal=38%	AGTR1/COMP/VIP/SLIT2/KCNMA1/ATP1A2/ADCYAP1/HTR2A/AKAP12/TACR2/ACTA2/KCNMB1/HTR7/FOXC2/PDE3A/ADRB3/KCNA5/EDNRA/PTGS2/HTR1B/CAV1/ADORA1/GJA1/NPR1/BMP6/HTR2B/PDE2A/PRKG1/AVPR1A/HRH2/PTPRM/ICAM1/AGTR2/GJA5/ADRA1B/TGFB1/RGS2/CDH5/APOE/HRH1/F2R/DRD5/TEK/AVPR2/SLC8A1/ITGA1/ADRB2/HMOX1/GPER1/LEP/AZU1/EDN1/ADRA1D/NOS3/CALCA/UTS2B/PTAFR/TBXA2R/BDKRB2/TRPV4/GRIP2/DOCK4/RAMP2/ADRA1A/ADORA2A/ADM/AGT/P2RY2/BMP…
GO_POSITIVE_REGULATION_OF_DEFENSE_RESPONSE	GO_POSITIVE_REGULATION_OF_DEFENSE_RESPONSE	478	0.424597	1.80986	1.02e-10	2.99e-09	1.74e-09	4031	tags=32%, list=20%, signal=26%	PENK/AGTR1/SERPINE1/IL6/FABP4/PTGER3/COLEC12/MARCO/LILRA4/FCN1/FPR2/CLEC4D/CTSK/PTGS2/TREM2/TAC1/OSM/LILRA2/FFAR3/C3/CAV1/IL17B/TLR8/GJA1/IL33/CCR2/CD14/PDE2A/TLR4/TICAM2/CD209/ITGB2/SNCA/TLR7/MMP8/PTPRS/KLRC4-KLRK1/TNFSF4/CLEC4E/ITGAM/RFTN1/ICAM3/CLEC10A/MNDA/OSMR/LRRK2/HAVCR2/SUCNR1/S100A12/TGM2/CD36/NUPR1/HCK/LILRA5/CTSL/TREML4/TLR1/CD300A/CCL3/ETS1/PIK3CG/CCR7/MEF2C/CNR1/FCER1G/NPY5R/CRTAM/MU…
GO_SISTER_CHROMATID_SEGREGATION	GO_SISTER_CHROMATID_SEGREGATION	172	-0.481992	-2.16437	1.12e-10	3.27e-09	1.91e-09	5527	tags=51%, list=28%, signal=37%	CHAMP1/RRS1/HIRA/ATRX/PSMG2/ANAPC4/NSMCE2/AXIN2/SEH1L/SFPQ/NCAPD3/NCAPD2/FEN1/TACC3/NAA10/PLK1/PCID2/SMC2/SPDL1/CCNB1/RAD51C/CDCA5/CDC20/AURKC/RAD21/KIF4A/PRC1/XRCC3/PIBF1/KNSTRN/KIF4B/DLGAP5/CDT1/KIF22/FBXO5/MSTO1/KIFC1/ESCO2/BUB1/RACGAP1/MAP10/REC8/TTN/NUSAP1/ESCO1/PTTG1/CHMP4C/DDX11/SMC4/NCAPH/CDC6/KIF25/CENPF/SPAG5/NCAPG/KIF23/KIF2C/ZWINT/MAD2L1/CHMP4A/NEK2/TRIP13/RMI2/CDCA8/KIF14/CENPK/AURKB…
GO_PLATELET_ACTIVATION	GO_PLATELET_ACTIVATION	153	0.563457	2.15947	1.14e-10	3.3e-09	1.92e-09	3579	tags=43%, list=18%, signal=36%	COMP/COL1A1/COL3A1/IL6/COL1A2/MYL9/FLNA/SELP/PDPN/AXL/DGKI/VWF/ITGB3/TLR4/PRKG1/THBD/SERPINE2/PDGFRA/C1QTNF1/APOE/F2R/P2RY12/F2RL3/ILK/PLEK/ITPR1/PIK3R5/CSRP1/PIK3CG/PDGFB/FCER1G/PF4V1/GNG2/ADAMTS18/F8/LCP2/PEAR1/TREML1/GATA1/PRKCB/VCL/NOS3/TRPC6/SH2B3/TLN1/PIK3R6/UBASH3B/GAS6/GP5/DGKG/GNA15/VAV1/MYH9/CLEC1B/ITPR2/FERMT3/HSPB1/SRF/PLCG2/GNA12/ACTB/PRKCH/TRPC3/HBB/DGKB/PDGFA
GO_CELLULAR_RESPONSE_TO_ACID_CHEMICAL	GO_CELLULAR_RESPONSE_TO_ACID_CHEMICAL	201	0.524691	2.07639	1.28e-10	3.69e-09	2.15e-09	4237	tags=44%, list=21%, signal=35%	SFRP1/TNC/COL1A1/COL3A1/MMP2/COL1A2/WNT2/SERPINF1/COL5A2/WNT9A/KCNMB1/WNT9B/PTGDR/NTRK3/BRINP1/RORB/PTGFR/COL6A1/FFAR3/FOLR2/COL16A1/EPHA3/ZEB1/AVPR1A/BRINP3/CPEB1/EGR1/TNFSF4/PDGFRA/NFATC4/PDGFC/COL4A1/CYBB/PKD2/RET/PRKAA2/WNT7B/PDGFB/PDK4/KLF2/OR51E2/OSR1/PINK1/ALDH1A2/GNG2/FZD4/ABCA1/LEP/HAMP/EDN1/P2RY6/WNT5A/WNT6/AQP1/BRINP2/IRS1/PTGER4/KDR/PTAFR/FZD7/PDGFD/TEAD2/PID1/ID3/NTRK2/AKR1C1/CYP26B1…
GO_CORECEPTOR_ACTIVITY	GO_CORECEPTOR_ACTIVITY	41	0.772019	2.47369	1.29e-10	3.72e-09	2.17e-09	3119	tags=76%, list=16%, signal=64%	NGFR/RGMA/ROR2/LILRA4/GPC6/ITGB3/CCR8/RECK/ACKR3/NRP1/ITGA4/LRP1/CD86/CD4/ITGAV/FCRL1/CXCR4/GPR15/ITGB1/CCR5/RAMP3/CD8A/RGMB/LY96/RAMP2/CD80/CD28/RAMP1/PTK7/ROR1/TGFBR3
GO_POSITIVE_REGULATION_OF_OSSIFICATION	GO_POSITIVE_REGULATION_OF_OSSIFICATION	80	0.658838	2.37029	1.48e-10	4.24e-09	2.47e-09	3539	tags=49%, list=18%, signal=40%	SFRP2/IGF1/IL6/DDR2/TGFB3/GLI3/CTHRC1/TMEM119/ZBTB16/BMPR1B/PRKD1/PDLIM7/TAC1/BMP6/FAM20C/TGFB2/TGFB1/HGF/ILK/SLC8A1/WNT7B/ADRB2/MEF2C/PTN/GPM6B/OSR1/KL/WNT5A/SOX11/IL6ST/RUNX2/P2RX7/NPNT/ACVR1/BMPR2/ANO6/CEBPB/JAG1/IFITM1
GO_REGULATION_OF_ANIMAL_ORGAN_MORPHOGENESIS	GO_REGULATION_OF_ANIMAL_ORGAN_MORPHOGENESIS	248	0.497237	2.00114	1.52e-10	4.32e-09	2.52e-09	3488	tags=33%, list=18%, signal=28%	SFRP2/HAND2/SFRP1/GREM1/SULF1/RSPO3/FGF10/WNT2/FGF7/ROR2/ASPN/AR/TWIST1/NOG/CTHRC1/DACT1/WNT9B/FOXP2/FOXC2/FGFR1/GPC6/SNAI2/LIMS2/GLI1/PRICKLE2/RSPO2/FGF1/AJAP1/SIX2/PRICKLE1/AGTR2/TGFB2/EYA1/HGF/BASP1/DAB2/CD34/DIO3/FZD1/ENG/ROBO1/PTN/LIF/MAGI2/SMO/SEMA3C/ESR1/FZD4/EDN1/WNT5A/TGFBR1/WNT6/CITED2/CSF1/BCL2/SULF2/ISL1/FZD2/WNT1/FZD7/RUNX2/WT1/DMRT3/WNT2B/TGFBR2/PIM1/TNFAIP3/ACVR1/TBX1/AGT/TBX2/PTK7…
GO_CHEMOKINE_PRODUCTION	GO_CHEMOKINE_PRODUCTION	83	0.649748	2.3572	1.69e-10	4.8e-09	2.8e-09	4543	tags=61%, list=23%, signal=47%	IL6/ADCYAP1/ACKR1/POSTN/TWIST1/ADIPOQ/ELANE/SNAI2/TREM2/CSF1R/FFAR3/IL10/IL33/TLR4/TLR7/EGR1/TNFSF4/APOD/HAVCR2/C1QTNF3/LRP1/HMOX1/MEFV/AIF1/AZU1/WNT5A/IL1RL1/CLEC7A/ALOX15B/TRPV4/IL1B/CXCL6/SIRPA/TLR2/CHIA/IL4R/S100A8/TSLP/CD74/LBP/TNF/HIF1A/APP/TLR9/LPL/TLR3/SOCS5/IL18/IL6R/S100A9/MUL1
GO_REGULATION_OF_EXTRINSIC_APOPTOTIC_SIGNALING_PATHWAY	GO_REGULATION_OF_EXTRINSIC_APOPTOTIC_SIGNALING_PATHWAY	152	0.561766	2.15677	1.79e-10	5.05e-09	2.95e-09	4105	tags=40%, list=21%, signal=32%	SFRP2/SFRP1/SERPINE1/THBS1/TIMP3/FGF10/IGF1/INHBA/AR/SRPX/SCG2/FGFR1/BMPR1B/SNAI2/CSF2/CAV1/ITPRIP/ICAM1/AGTR2/UNC5B/NRP1/EYA1/HGF/RET/TNFRSF12A/HMOX1/GPER1/IL1A/TNFSF12/G0S2/EYA4/ITGAV/MAL/PTPRC/TGFBR1/GATA1/BCL2/NOS3/ATF3/IL1B/PEA15/TNFAIP3/ACVR1/HYAL2/DAPK3/FAS/AGT/HSPA1A/CX3CL1/FASLG/ITM2C/TNF/PELI3/MCL1/FYN/GPX1/LMNA/CYLD/DBH/TRAF1/PML
GO_ENDOTHELIUM_DEVELOPMENT	GO_ENDOTHELIUM_DEVELOPMENT	118	0.598697	2.26477	1.82e-10	5.12e-09	2.99e-09	3821	tags=51%, list=19%, signal=41%	ADAMTS12/FOXC2/PDPN/TMEM100/STC1/HEG1/COL18A1/GJA1/S1PR3/BMP6/PDE2A/FGF1/PTPRS/ZEB1/CLIC4/RHOB/ICAM1/S1PR1/PECAM1/GJA5/SOX17/NRP1/CDH5/MSN/CLDN5/CD34/ENG/ACVRL1/WNT7B/ITGAX/GJA4/PTN/ATOH8/PPP1R16B/NOTCH4/PDE4D/CXCR4/NR2F2/MYADM/TNMD/KDR/RDX/HEY2/HEY1/IL1B/SOX18/APOLD1/ARHGEF26/S1PR2/SCUBE1/ACVR1/BMPR2/DLL4/RAPGEF1/TNFRSF1A/JAG1/STARD13/TNF/GPX1/CXCL10
GO_REGULATION_OF_SMOOTH_MUSCLE_CONTRACTION	GO_REGULATION_OF_SMOOTH_MUSCLE_CONTRACTION	61	0.711206	2.43879	1.85e-10	5.18e-09	3.02e-09	3480	tags=57%, list=18%, signal=47%	CHRM2/CNN1/KCNMA1/ATP1A2/TACR2/MYOCD/PTGS2/TACR1/CHRNA3/CAV1/ADORA1/SPHK1/PRKG1/SPX/ADRA1B/RGS2/F2R/CALCRL/KIT/PROK2/ADRB2/GPER1/EDN1/ADRA1D/CALCA/PTAFR/TBXA2R/KCNB2/DOCK4/ADRA1A/NPNT/DAPK3/SRF/ITGA2/EDN2
GO_CELL_CELL_JUNCTION	GO_CELL_CELL_JUNCTION	472	0.426084	1.8124	1.87e-10	5.22e-09	3.04e-09	3622	tags=31%, list=18%, signal=26%	CADM3/DES/ADCYAP1R1/ATP1A2/CLMP/PCDHGA12/PDLIM3/CDH19/CTNNA3/SYNM/HMCN1/CDH11/PGM5/FLNA/MXRA8/SGCA/IGSF21/FRMD6/ITGA5/FLRT2/KCNA5/CDH2/MPDZ/FXYD1/CALB2/LIMS2/PDLIM7/PMP22/BVES/TMEM47/CLDN14/CDH10/LDB3/HEG1/ANK2/COL16A1/GJA1/CNTNAP1/PCDH9/PDLIM4/JAM3/AMOTL1/ITGB3/JAM2/SORBS1/EPB41L3/SCN4B/AJAP1/CLIC4/PTPRM/TRPC4/PIANP/SCN1B/PECAM1/GJA5/NFASC/CDH5/CLDN5/ANXA1/TEK/FSCN1/ILK/KIT/GJC1/KCNA2/SYNPO/PKD2…
GO_EPITHELIAL_TUBE_MORPHOGENESIS	GO_EPITHELIAL_TUBE_MORPHOGENESIS	325	0.460995	1.90301	1.89e-10	5.26e-09	3.07e-09	3417	tags=34%, list=17%, signal=29%	SFRP2/HAND2/SFRP1/GREM1/TNC/SLIT2/FGF10/WNT2/ADAMTS12/AR/ADAMTS16/TWIST1/GLI3/NOG/CTHRC1/WNT9B/FOXC2/CCL11/EDNRA/GLI2/FGF2/PGR/CSF1R/RSPO2/EPHA7/TCF21/MMP14/NTN1/DLC1/DCHS1/ZEB2/KIF26B/IRX1/FAT4/FGF1/SIX2/FOXF1/CLIC4/PRICKLE1/RHOB/AGTR2/TGFB2/NFATC4/SOX17/TGFB1/NRP1/EYA1/COL4A1/ILK/PKD2/FZD1/RET/ENG/ACVRL1/ITGAX/MEF2C/RASIP1/PLXND1/OSR1/MICAL2/NOTCH4/SMO/ESR1/CXCR4/EDN1/WNT5A/NOTCH2/WNT6/SOX11/RY…
GO_TRNA_PROCESSING	GO_TRNA_PROCESSING	118	-0.537582	-2.2716	1.98e-10	5.47e-09	3.19e-09	8232	tags=81%, list=42%, signal=47%	THG1L/METTL6/ELP5/TRMT44/TYW3/HSD17B10/LCMT2/CSTF2/KTI12/SEPHS1/DUS3L/RPP25/TRMT1L/WDR4/THUMPD3/TP53RK/DDX1/C2orf49/RPP30/AARS2/DUS2/THADA/METTL8/TRMT61A/CTU1/ELP6/NAT10/CDKAL1/TRNT1/ANKRD16/ALKBH1/TRUB1/TRMT112/METTL2B/RPUSD4/NSUN2/TSEN15/TRDMT1/MTO1/TYW1/POP4/TRMT61B/CPSF1/DUS1L/POP7/PUSL1/TRMT2B/GTPBP3/ALKBH8/TRMT1/OSGEP/SEPHS2/TRMT11/TRPT1/PUS3/TRMT10B/TRMT10C/RPP14/ADAT3/MOCS3/LSM6/TRMT10A/M…
GO_RNA_SPLICING	GO_RNA_SPLICING	423	-0.36015	-1.79408	2.05e-10	5.66e-09	3.3e-09	7771	tags=55%, list=39%, signal=34%	CSTF2/HNRNPM/PPARGC1A/HMX2/PTBP1/SF3A3/WDR33/HNRNPC/HNRNPF/TXNL4A/CWF19L1/CLK3/IWS1/CDK12/ZNF830/PQBP1/DDX17/RBM15/USP39/DHX15/C9orf78/RNPS1/SF3B5/PRPF38A/CELF1/DDX1/FRG1/SYNCRIP/ACIN1/SUGP2/DBR1/DAZAP1/HNRNPU/C2orf49/CDC40/PPIE/PTBP2/TGS1/WBP11/TRA2B/SNRNP70/DDX20/FUS/ZPR1/IVNS1ABP/TAF15/NPM1/LSM2/NUDT21/RBM4B/CDK13/PPWD1/THOC3/RBM8A/FMR1/HNRNPH3/TMBIM6/CTNNBL1/HNRNPA3/YTHDC1/TSEN15/RALY/PPIL1/P…
GO_DNA_CONFORMATION_CHANGE	GO_DNA_CONFORMATION_CHANGE	239	-0.423738	-1.99246	2.33e-10	6.37e-09	3.71e-09	5400	tags=43%, list=27%, signal=32%	HIRA/ATRX/GTF2F2/GTF2H5/MCM2/TSPYL6/BANF1/CENPO/NCAPD3/CHD1L/NCAPD2/PRM3/ANP32B/RECQL5/SRPK1/ASF1A/SSBP1/AIFM1/CDAN1/RFC5/DFFB/CENPN/NAA10/SUPV3L1/MCM3/MCM4/SMC2/CCNB1/CDCA5/HMGB1/MCM7/CHAF1A/HELB/HMGA2/GATAD1/HMGB3/CENPU/CHAF1B/TOP1/SMYD3/MIS18BP1/ZRANB3/CDKN2A/CDC45/GINS4/NASP/HNRNPA2B1/NCAPG2/ASF1B/GTF2H4/CENPM/TTN/CHD7/RPS27A/HMGB2/NUSAP1/DDX11/CENPL/SMC4/TOP1MT/NCAPH/MTERF1/NCAPG/CHTF18/RAD5…
GO_REGULATION_OF_CARTILAGE_DEVELOPMENT	GO_REGULATION_OF_CARTILAGE_DEVELOPMENT	62	0.696616	2.39454	2.33e-10	6.37e-09	3.71e-09	2579	tags=48%, list=13%, signal=42%	GDF6/GREM1/NKX3-2/ADAMTS12/GLI3/NOG/WNT9A/EFEMP1/ZBTB16/GLI2/BMPR1B/CTSK/SNAI2/PTHLH/BMP6/LOXL2/SIX2/TRPS1/ADAMTS7/MAF/GDF5/ACVRL1/FRZB/BMP1/LEP/LTBP3/WNT5A/TGFBR1/SOX5/RUNX2
GO_DISTAL_AXON	GO_DISTAL_AXON	283	0.477208	1.95268	2.45e-10	6.67e-09	3.89e-09	4214	tags=38%, list=21%, signal=30%	KCNK2/PENK/CHRM2/PTPRN/CRTAC1/KCNA1/NGFR/BOC/ADCYAP1/SLC18A3/DPYSL3/TIMP2/THY1/L1CAM/TSHZ3/MAP1B/GRIK3/LAMP5/HTR1B/DGKI/PALLD/GRIK5/LRRTM1/NCS1/SYT11/ADORA1/PCDH9/TNN/GAP43/GPM6A/SNCA/SNAP25/STMN2/MYH10/NEFL/NRP1/LRRK2/KCNA3/ITGA4/FEZ1/PCDHGB1/BASP1/FSCN1/ILK/MAP2/KCNA2/LRP1/MYO5A/GPER1/APBB1/CNR1/OLFM1/GRIK2/PINK1/TENM2/DBN1/TRPV2/PRKCB/PREX1/EPHA4/STMN4/CALCA/UTRN/NIN/SLC18A2/UNC5C/SSH1/TRPV4/P…
GO_INOSITOL_LIPID_MEDIATED_SIGNALING	GO_INOSITOL_LIPID_MEDIATED_SIGNALING	184	0.531456	2.08563	2.53e-10	6.85e-09	3.99e-09	4068	tags=43%, list=21%, signal=34%	MYOC/IGF1/HTR2A/ROR2/TWIST1/NPR3/DCN/NGF/PDGFRB/RELN/FGFR1/SELP/NTRK3/CSF1R/OSM/NCS1/HTR2B/NTRK1/SERPINE2/TGFB2/PDGFRA/TNFAIP8L3/UNC5B/PDGFC/F2R/HGF/TEK/KIT/PIK3R5/PREX2/GSN/PIK3CG/PDGFB/PTPN13/GPER1/CSF3/IGF1R/PPP1R16B/HCLS1/LEP/PEAR1/PLCL1/EDN1/IRS1/IER3/FGR/KDR/NCF1/PTAFR/FLT1/PDGFD/HCST/PIP5K1C/CCL5/PLCL2/NTRK2/CD28/PRR5L/PIK3CD/AGT/GAB2/ROR1/PITPNM2/PPP2R5B/PLCG2/PIRT/ANGPT1/PIK3IP1/PIP4K2A/…
GO_SMOOTH_MUSCLE_CELL_MIGRATION	GO_SMOOTH_MUSCLE_CELL_MIGRATION	66	0.696442	2.4154	2.55e-10	6.89e-09	4.02e-09	2746	tags=50%, list=14%, signal=43%	SERPINE1/SLIT2/IGF1/POSTN/ADIPOQ/NR4A3/IGFBP5/PDGFRB/ADAMTS1/MYOCD/NOX4/PLAU/ITGB3/PRKG1/HAS2/IGFBP3/PLAT/NRP1/ILK/LRP1/LPAR1/PDGFB/MEF2C/PARVA/AIF1/P2RY6/TPM1/BCL2/SSH1/DOCK4/PDGFD/SEMA6D/CCL5
GO_NEURON_PROJECTION_EXTENSION	GO_NEURON_PROJECTION_EXTENSION	165	0.547674	2.12213	2.86e-10	7.7e-09	4.49e-09	4369	tags=45%, list=22%, signal=36%	SLIT2/FN1/PLXNA4/POSTN/DCLK1/SLIT3/NRP2/NDN/L1CAM/SYT4/NTRK3/MAP1B/CXCL12/NTN1/SEMA6B/ISLR2/PTPRS/SEMA7A/NRP1/APOE/ITGA4/ILK/MAP2/SEMA3A/LRP1/TNFRSF12A/SEMA3G/LAMB2/OLFM1/SH3GL2/NKX6-1/DBN1/HCLS1/SEMA3C/TRPV2/CXCR4/ITGB1/SYT3/TNR/WNT5A/POU4F3/MACF1/VCL/SEMA4C/SEMA3D/SEMA6D/MAPT/MEGF8/SEMA5B/POU4F2/FLRT1/NLGN3/ABL1/BMPR2/SEMA3E/DPYSL2/AUTS2/TIAM1/ULK2/SRF/CDKL5/RIMS1/SEMA5A/TMEM108/PLXNA1/RTN4/CYF…
GO_REGULATION_OF_MYELOID_CELL_DIFFERENTIATION	GO_REGULATION_OF_MYELOID_CELL_DIFFERENTIATION	216	0.505662	2.00547	2.9e-10	7.77e-09	4.53e-09	3913	tags=35%, list=20%, signal=28%	SFRP1/THBS1/FBN1/INHBA/CARTPT/MYL9/LOX/ROR2/ADIPOQ/NR4A3/FSTL3/ZBTB16/GPR68/TREM2/LRRC17/MAFB/CSF2/C1QC/TLR4/LILRB4/DCSTAMP/TYROBP/TGFB1/THPO/RASSF2/CSF3R/CCR1/SPI1/CCL3/ETS1/CD4/MEF2C/ITPKB/NCKAP1L/CSF3/LIF/MITF/HCLS1/RAB7B/FOS/MEIS1/NOTCH2/TRIM58/LILRB3/GATA1/PRKCB/CSF1/LILRB1/RBFOX2/SLC9B2/IL12B/ZFP36/RUNX1/UBASH3B/EVI2B/KLF10/TAL1/LEF1/POU4F2/HSPA1A/FES/GATA2/ZBTB46/GPR55/CEBPB/TFE3/JAG1/STAT…
GO_MUCOPOLYSACCHARIDE_METABOLIC_PROCESS	GO_MUCOPOLYSACCHARIDE_METABOLIC_PROCESS	113	0.599359	2.24436	3.24e-10	8.64e-09	5.04e-09	3670	tags=49%, list=19%, signal=40%	KERA/PRELP/HAS1/OMD/OGN/VCAN/BGN/LYVE1/DCN/LUM/FGF2/DSEL/ITIH3/CHST3/CEMIP/CHSY3/CSPG4/CHST1/CHST11/HAS2/FMOD/CHST15/TGFB1/ACAN/DSE/NDNF/HGF/ITIH5/ARSB/ST3GAL4/PDGFB/CHST7/CHST2/NDST1/CSGALNACT2/EGFLAM/SPOCK2/ST3GAL1/CSGALNACT1/IL1B/XYLT1/CHSY1/SPOCK3/PIM1/HYAL2/ST3GAL3/CHPF/EGF/UST/ANGPT1/CHST6/IDS/CHPF2/CD44/CHST14
GO_RIBONUCLEOPROTEIN_COMPLEX_SUBUNIT_ORGANIZATION	GO_RIBONUCLEOPROTEIN_COMPLEX_SUBUNIT_ORGANIZATION	183	-0.460349	-2.08515	3.33e-10	8.86e-09	5.17e-09	6871	tags=58%, list=35%, signal=38%	EIF2S3/PTBP2/TGS1/RPL10/DDX20/DENR/RPL10L/EIF3K/NUDT21/ATR/ERAL1/RPL13A/YTHDC1/RPL5/NLE1/MRPL11/GCFC2/RSL24D1/CPSF6/LSM4/ISY1/ABT1/SF3B1/NOL3/EIF3J/RPF2/KIF5B/SNRPD3/SF3A2/RPL6/RBM5/EIF3M/SRSF1/SNRPD2/FASTKD2/SMN2/RRS1/EIF3B/HSP90AB1/RPS5/PRMT7/BOP1/RPL23A/SFSWAP/MDN1/TAF9/MCTS1/CRNKL1/RPS14/RBMX/SRPK1/NOP2/RPLP0/RPSA/LUC7L/WDR77/PRPF6/RPL12/EIF6/COIL/PTGES3/EIF5/EIF3H/EIF3E/DDX28/HSP90AA1/ZRSR2/…
GO_GROWTH_FACTOR_ACTIVITY	GO_GROWTH_FACTOR_ACTIVITY	155	0.552941	2.12159	3.38e-10	8.96e-09	5.22e-09	3579	tags=41%, list=18%, signal=34%	THBS4/GDF6/FGF5/GDF10/OGN/FGF10/IGF1/IL6/INHBA/FGF7/TGFB3/EFEMP1/NGF/CLEC11A/FGF2/OSM/IGF2/CXCL12/CSF2/IL10/IL11/VEGFC/BMP6/FGF14/LEFTY2/FGF1/BMP8A/TGFB2/TIMP1/TGFB1/THPO/PDGFC/HGF/GDF5/BMP3/PPBP/PDGFB/PTN/CSF3/BMP1/EREG/LIF/HBEGF/PROK1/CSF1/NRG3/NRG2/NTF4/IL12B/PDGFD/EPGN/PGF/INHBB/CLCF1/AGT/AREG/TYMP/EGF/VEGFB/FGF13/FGF11/JAG1/GMFG/PDGFA
GO_EXTRACELLULAR_MATRIX_BINDING	GO_EXTRACELLULAR_MATRIX_BINDING	53	0.723134	2.45057	3.48e-10	9.18e-09	5.35e-09	3693	tags=68%, list=19%, signal=55%	SPOCK1/COL11A1/THBS1/FBLN2/SLIT2/SSC5D/LRRC15/BGN/DCN/SPARC/SPP1/CD248/SPARCL1/ELN/TGFBI/ECM1/ADAMTS15/ITGB3/LGALS1/ITGA9/ADAMTS5/CLEC14A/NID1/GPC1/ITGAV/ITGB1/OLFML2A/SPOCK2/SPOCK3/NTN4/PLEKHA2/ITGA2/TINAGL1/BCAM/LYPD3/ITGA3
GO_PROTEOGLYCAN_BIOSYNTHETIC_PROCESS	GO_PROTEOGLYCAN_BIOSYNTHETIC_PROCESS	63	0.686472	2.36425	3.52e-10	9.25e-09	5.39e-09	3670	tags=51%, list=19%, signal=41%	IGF1/VCAN/BGN/CYTL1/DCN/BMPR1B/DSEL/CHST3/CHSY3/CSPG4/CHST11/CHST15/GAL3ST4/ACAN/DSE/CHST8/CHST7/HS6ST3/HS3ST3B1/NDST1/CSGALNACT2/CSGALNACT1/XYLT1/CHSY1/EXTL3/B3GAT1/BMPR2/CHPF/UST/CHST10/CHPF2/CHST14
GO_NEUROINFLAMMATORY_RESPONSE	GO_NEUROINFLAMMATORY_RESPONSE	65	0.686866	2.37783	3.57e-10	9.34e-09	5.44e-09	4431	tags=72%, list=22%, signal=56%	IGF1/IL6/C5AR1/FPR2/PTGS2/TREM2/TLR8/SYT11/IL33/SPHK1/ITGB2/SNCA/TLR7/MMP8/C1QA/ITGAM/TYROBP/LRRK2/CD200/NUPR1/LRP1/CCL3/AIF1/SMO/AZU1/PTPRC/MMP3/MMP9/CST7/TLR6/IL1B/ADORA2A/MAPT/TLR2/TNFRSF1B/IL13/CX3CL1/CLU/TNF/JUN/EGFR/APP/BACE2/TLR3/CTSC/STAP1/IL18
GO_EXTRACELLULAR_MATRIX_DISASSEMBLY	GO_EXTRACELLULAR_MATRIX_DISASSEMBLY	76	0.665644	2.37844	4.1e-10	1.07e-08	6.23e-09	3129	tags=54%, list=16%, signal=46%	CTSG/CMA1/FAP/IL6/MMP2/DDR2/ELANE/TLL1/TIMP2/MMP1/MMP13/PDPN/MMP16/MMP11/ADAMTS4/CTSK/MMP19/SH3PXD2B/MMP14/A2M/HTRA1/TPSAB1/MMP8/TIMP1/TGFB1/ADAMTS5/FSCN1/LRP1/CTSL/ETS1/LAMC1/BMP1/MMP7/MMP3/MMP9/NOXO1/LCP1/MMP10/SCUBE1/KLK7/KLK5
GO_REGULATION_OF_EXTENT_OF_CELL_GROWTH	GO_REGULATION_OF_EXTENT_OF_CELL_GROWTH	108	0.604198	2.26371	4.13e-10	1.07e-08	6.25e-09	4369	tags=53%, list=22%, signal=41%	FN1/PLXNA4/NGF/L1CAM/SPP1/NTRK3/MAP1B/EPHA7/CXCL12/NTN1/SEMA6B/ISLR2/PTPRS/SEMA7A/NRP1/APOE/ILK/MAP2/SEMA3A/LRP1/TNFRSF12A/SEMA3G/OLFM1/NKX6-1/DBN1/HCLS1/SEMA3C/TRPV2/TNR/WNT5A/MACF1/CRABP2/SEMA4C/SEMA3D/SEMA6D/MAPT/MEGF8/POU4F2/ABL1/BMPR2/SEMA3E/DPYSL2/ULK2/SRF/CDKL5/FGF13/EFNA5/SEMA5A/RTN4/SEMA6C/NDEL1/BDNF/DRAXIN/SEMA3F/TWF2/DISC1/LIMK1
GO_REGULATION_OF_BODY_FLUID_LEVELS	GO_REGULATION_OF_BODY_FLUID_LEVELS	484	0.42488	1.81104	4.31e-10	1.12e-08	6.5e-09	3838	tags=34%, list=19%, signal=28%	FAP/F13A1/SERPINE1/THBS1/COMP/VIP/COL1A1/FGF10/COL3A1/IL6/COL1A2/MYL9/FBLN1/MMRN1/NPR3/FLNA/CDO1/ANXA8/ZFPM2/SELP/FLG/PDPN/ADCY2/AXL/SERPING1/TFPI2/SERPINB2/EHD2/ADCY5/TAC1/DGKI/PLAU/CAV1/HEG1/A2M/APLNR/ADORA1/VWF/GJA1/NPR1/ITGB3/TLR4/PRKG1/THBD/HAS2/SERPINE2/CORO2B/PDGFRA/GJA5/KRT1/C1QTNF1/PLAT/APOE/PAM/F2R/P2RY12/CD36/F2RL3/ILK/PLEK/PLAUR/CD34/AVPR2/ITPR1/HRNR/PIK3R5/KRT16/CSRP1/PRKAR2B/PIK3CG/…
GO_REGULATION_OF_MUSCLE_CELL_DIFFERENTIATION	GO_REGULATION_OF_MUSCLE_CELL_DIFFERENTIATION	145	0.563495	2.16127	4.43e-10	1.14e-08	6.66e-09	3295	tags=37%, list=17%, signal=31%	GREM1/IGF1/BOC/PI16/RGS4/SMYD1/TMEM119/MYOCD/CDH2/RBPMS2/PRDM6/MEGF10/EHD2/IGF2/CCL8/MMP14/RBM24/ZEB1/TGFB1/RGS2/KIT/ENG/PDGFB/AKAP6/GPER1/MEF2C/CD53/EREG/CDON/SIK1/SMARCD3/NFATC1/MAPK11/HAMP/EDN1/BHLHE41/BCL2/DMPK/ANKRD2/HEY2/FZD7/MYF6/OLFM2/BHLHA15/CYP26B1/NKX2-5/TBX1/MEF2A/IL4R/ABL1/CXCL9/CAMK1/SRF
GO_BLOOD_VESSEL_ENDOTHELIAL_CELL_MIGRATION	GO_BLOOD_VESSEL_ENDOTHELIAL_CELL_MIGRATION	109	0.604773	2.26647	4.58e-10	1.18e-08	6.85e-09	3820	tags=49%, list=19%, signal=39%	GREM1/MEOX2/THBS1/SLIT2/SRPX2/FOXC2/FGFR1/AKT3/PRKD1/FGF2/PTGS2/EGR3/VEGFC/AMOTL1/RHOJ/AGTR2/MMRN2/TGFB1/NRP1/APOE/ANXA1/CLEC14A/NR4A1/ACVRL1/ETS1/ROBO1/HMOX1/PDGFB/MEF2C/VASH1/MAP3K3/ITGB1/PLK2/NOS3/KDR/TBXA2R/SOX18/ANGPT4/FGFBP1/STAT5A/ABL1/MYH9/DLL4/HSPB1/GATA2/SRF/ANGPT1/PRCP/STARD13/HDAC7/HDAC9/HIF1A/GPX1
GO_REGULATION_OF_TRANSPORTER_ACTIVITY	GO_REGULATION_OF_TRANSPORTER_ACTIVITY	267	0.482024	1.96213	4.64e-10	1.19e-08	6.91e-09	3438	tags=36%, list=17%, signal=30%	PLN/KCNA1/ATP1A2/CASQ2/JPH2/SLN/KCNE4/TWIST1/SCN2B/RELN/FHL1/SHANK1/FXYD1/TREM2/GEM/FXYD6/CAV1/GRIA1/ANK2/PDE4B/GJA1/LRRC38/CCR2/FGF14/RRAD/CCL2/KCNS2/NETO1/NLGN1/SCN4B/STAC/SNCA/NLGN2/LRRC55/NEFL/DYSF/ARC/SCN1B/REM1/CACNA2D1/HSPA2/PKD2/HTR3A/KCNE5/DLG4/STAC2/ADRB2/SHISA6/AKAP6/MYO5A/OPRL1/MEF2C/RGS9/HECW1/GRIA3/JPH3/FXYD2/STOM/OSR1/PINK1/AHNAK/PDE4D/PRNP/P2RY6/SCN3B/EHD3/JPH4/CASQ1/ACTN2/RYR2/MM…
GO_REGULATION_OF_CELL_SIZE	GO_REGULATION_OF_CELL_SIZE	174	0.535423	2.0847	4.83e-10	1.23e-08	7.17e-09	4403	tags=44%, list=22%, signal=35%	FN1/KCNMA1/PLXNA4/NGF/L1CAM/SPP1/NTRK3/MAP1B/EPHA7/CXCL12/NTN1/SEMA6B/ISLR2/PTPRS/SEMA7A/PRR16/NRP1/MSN/APOE/ILK/PLEK/MAP2/SEMA3A/LRP1/RET/TNFRSF12A/SCT/SEMA3G/IL7R/OLFM1/SLC12A4/NKX6-1/DBN1/HCLS1/SEMA3C/TRPV2/TNR/EDN1/WNT5A/AQP1/MACF1/LRRC8A/RDX/TRPV4/CRABP2/SEMA4C/SEMA3D/SEMA6D/AQP4/MAPT/MEGF8/P2RX7/VAV1/POU4F2/ABL1/BMPR2/SEMA3E/DPYSL2/ANO6/ULK2/SRF/CDKL5/FGF13/EFNA5/SEMA5A/RTN4/SEMA6C/ADD1/KCN…
GO_REGULATION_OF_CELL_MATRIX_ADHESION	GO_REGULATION_OF_CELL_MATRIX_ADHESION	113	0.595564	2.23015	5.15e-10	1.31e-08	7.61e-09	3481	tags=41%, list=18%, signal=34%	SFRP1/GREM1/MYOC/SERPINE1/THBS1/POSTN/CCL21/THY1/PHLDB2/PLAU/MMP14/DLC1/COL16A1/EPHA3/AJAP1/NRP1/APOD/CD36/FAM107A/TEK/ILK/LRP1/ACVRL1/CCR7/GPM6B/CDH13/CSF1/MACF1/BCL2/BST1/KDR/UTRN/BCL6/PPM1F/CORO1C/NINJ1/DAPK3/PEAK1/ABL1/DUSP3/SEMA3E/PLEKHA2/ARHGAP6/EFNA5/CX3CL1/JAG1
GO_PHOSPHOLIPASE_C_ACTIVATING_G_PROTEIN_COUPLED_RECEPTOR_SIGNALING_PATHWAY	GO_PHOSPHOLIPASE_C_ACTIVATING_G_PROTEIN_COUPLED_RECEPTOR_SIGNALING_PATHWAY	107	0.606546	2.26949	5.35e-10	1.35e-08	7.89e-09	3036	tags=48%, list=15%, signal=41%	AGTR1/CHRM2/GRP/VIP/HTR2A/PTGER3/NPR3/GRPR/FPR1/CCKAR/C5AR1/FPR2/TACR1/PTH1R/FPR3/C3AR1/HTR2B/GPR17/LPAR4/CMKLR1/S1PR1/ADRA1B/GPR27/HRH1/TGM2/F2R/P2RY12/F2RL3/DRD5/LPAR1/GPR174/GPR20/OPRL1/GPR4/CX3CR1/P2RY8/ESR1/LHCGR/P2RY10/EDN1/P2RY6/ADRA1D/ACTN2/NMUR1/CALCA/GPR65/ADRA1A/NMBR/GNA15/AGT/P2RY2
GO_IMMUNE_RESPONSE_REGULATING_CELL_SURFACE_RECEPTOR_SIGNALING_PATHWAY	GO_IMMUNE_RESPONSE_REGULATING_CELL_SURFACE_RECEPTOR_SIGNALING_PATHWAY	380	0.438848	1.83048	5.5e-10	1.38e-08	8.07e-09	4010	tags=33%, list=20%, signal=27%	FCER1A/NR4A3/FPR1/LILRA4/FCN1/THY1/C5AR1/FCGR3A/FPR2/CLEC4D/FCGR2A/LILRA2/FPR3/PDE4B/C3AR1/CMTM3/MAPK10/FCGR1B/CD209/LILRB2/LILRB4/FCGR1A/KLRC4-KLRK1/CLEC4E/CMKLR1/RFTN1/ICAM3/CLEC10A/MNDA/HCK/WIPF1/CR1/KIT/THEMIS2/HLA-DQA1/CD300A/FCGR2B/CCR7/CD4/MEF2C/FCER1G/NFAM1/NCKAP1L/BLK/CD79A/MUCL1/CLEC6A/PDE4D/KIR2DL1/LCP2/FOS/NFATC1/MS4A2/IGLL5/ICAM2/PTPRC/PRNP/WAS/CD276/FER/MYO1G/PRKCB/PRAM1/LILRB1/BCL2…
GO_ENDOCYTIC_VESICLE	GO_ENDOCYTIC_VESICLE	290	0.471959	1.93167	5.58e-10	1.4e-08	8.17e-09	4760	tags=41%, list=24%, signal=32%	SLC18A3/ROR2/COLEC12/ELANE/MARCO/SPARC/CD163/RAB31/MSR1/CEMIP/RAB23/CAV1/GRIA1/SYT11/STAB1/FCGR1B/SPHK1/TLR7/RAB9B/FCGR1A/VIM/DYSF/NCF2/TYRP1/MPEG1/SLC11A1/APOE/PLD4/CD36/SGIP1/CYBB/HLA-DQA1/LRP1/LPAR1/GPR161/TLR1/MPO/CAMK2A/WNT7B/DLG4/GSN/GRIA3/SH3GL2/RAB7B/ITGAV/SMO/ZYX/FZD4/HBEGF/ABCA1/CD207/ITGB5/WAS/WNT5A/EHD3/WNT6/RAB39A/SCIMP/NOS3/FMNL1/TLR6/NCF1/SCARF1/FZD2/WNT1/EVL/CACNG4/RAB34/HLA-DQB2/…
GO_COAGULATION	GO_COAGULATION	322	0.463361	1.91028	6.2e-10	1.55e-08	9.03e-09	3838	tags=36%, list=19%, signal=30%	FAP/F13A1/SERPINE1/THBS1/COMP/COL1A1/COL3A1/IL6/COL1A2/MYL9/FBLN1/MMRN1/FLNA/ANXA8/ZFPM2/SELP/PDPN/AXL/SERPING1/TFPI2/SERPINB2/EHD2/DGKI/PLAU/CAV1/A2M/VWF/ITGB3/TLR4/PRKG1/THBD/SERPINE2/PDGFRA/KRT1/C1QTNF1/PLAT/APOE/F2R/P2RY12/CD36/F2RL3/ILK/PLEK/PLAUR/CD34/ITPR1/PIK3R5/CSRP1/PRKAR2B/PIK3CG/PDGFB/FCER1G/PF4V1/GNG2/ADAMTS18/F8/LCP2/TFPI/PEAR1/PROS1/TREML1/EDN1/WAS/EHD3/GATA1/PRKCB/ENTPD1/DOCK11/VC…
GO_SIGNAL_RELEASE	GO_SIGNAL_RELEASE	449	0.425287	1.80047	6.28e-10	1.57e-08	9.12e-09	2858	tags=25%, list=14%, signal=22%	SFRP1/AGTR1/CHRM2/GRP/PTPRN/VIP/IL6/ADCYAP1/HTR2A/RETN/SLC18A3/INHBA/CARTPT/TACR2/ADIPOQ/KCNB1/CCKAR/FGFR1/SPP1/SYT4/KCNA5/NRXN2/CPE/GPR68/CHRNA3/EPHA5/ADCY5/TAC1/OSM/HTR1B/DGKI/GRIK5/PPFIA2/FFAR3/IL11/NCS1/SYT11/ADORA1/GJA1/BMP6/KCNG2/CACNA1C/NLGN1/SNCA/SNAP25/SYT6/BMP8A/NLGN2/AGTR2/GALR1/TRIM9/SCG5/C1QTNF1/LRRK2/GLP1R/GPR27/ANXA1/SNCG/NRXN1/C1QTNF3/LRP1/ITPR1/CAMK2A/STX11/MYO5A/SCT/GPER1/MCTP1/…
GO_ENDOCYTIC_VESICLE_MEMBRANE	GO_ENDOCYTIC_VESICLE_MEMBRANE	155	0.549139	2.107	6.59e-10	1.64e-08	9.54e-09	3589	tags=37%, list=18%, signal=31%	SLC18A3/ROR2/COLEC12/MARCO/CD163/RAB31/MSR1/RAB23/CAV1/GRIA1/STAB1/FCGR1B/RAB9B/FCGR1A/TYRP1/SLC11A1/APOE/CD36/SGIP1/CYBB/HLA-DQA1/LRP1/GPR161/TLR1/CAMK2A/WNT7B/DLG4/GRIA3/SH3GL2/RAB7B/SMO/FZD4/HBEGF/CD207/WNT5A/WNT6/RAB39A/NOS3/TLR6/SCARF1/FZD2/WNT1/CACNG4/RAB34/HLA-DQB2/RAB32/HLA-DPA1/CORO1A/TLR2/HLA-DQB1/HLA-DPB1/EPN2/RAPGEF1/HVCN1/WLS/HLA-DRB1/HLA-DRA/CD74
GO_POSITIVE_REGULATION_OF_INFLAMMATORY_RESPONSE	GO_POSITIVE_REGULATION_OF_INFLAMMATORY_RESPONSE	133	0.572543	2.18238	6.85e-10	1.69e-08	9.87e-09	4829	tags=62%, list=24%, signal=47%	AGTR1/SERPINE1/IL6/FABP4/PTGER3/PTGS2/TREM2/TAC1/OSM/FFAR3/C3/IL17B/IL33/CCR2/PDE2A/TLR4/SNCA/TLR7/MMP8/TNFSF4/OSMR/LRRK2/SUCNR1/S100A12/TGM2/NUPR1/LILRA5/CCL3/ETS1/PIK3CG/CCR7/CNR1/FCER1G/NPY5R/PLA2G7/WNT5A/IL1RL1/CLEC7A/IL21/PTGER4/TLR6/CCL1/IL6ST/TRPV4/IL1B/IL12B/BTK/GBP5/CD28/TLR2/HYAL2/AGT/GPSM3/CEBPB/CCL24/CD81/TNFRSF1A/ITGA2/S100A8/CX3CL1/STAT5B/TSLP/LBP/TNF/LTA/EGFR/TLR9/LPL/TLR3/ADAM8/AB…
GO_PLASMA_MEMBRANE_RAFT	GO_PLASMA_MEMBRANE_RAFT	105	0.603462	2.24294	6.92e-10	1.7e-08	9.93e-09	3555	tags=49%, list=18%, signal=40%	KCND2/PTGIS/KCNMA1/ADCYAP1R1/ATP1A2/HTR2A/KCNA5/CDH2/FXYD1/PTGS2/CHRNA3/SELE/EHD2/BVES/CAV1/DLC1/ITGB2/HAS2/TRPC4/ITGAM/ADRA1B/LRRK2/F2R/P2RY12/HCK/MYOF/ATP2B4/SELPLG/CAV2/ADD2/HMOX1/AKAP6/MAL/SMO/LCP2/TFPI/CDH13/IRS1/NOS3/CD8A/ADRA1A/PLVAP/CORO1C/TGFBR2/MS4A1/CD177/BMPR2/MLC1/NOS1/EFNA5/FASLG
GO_RESPONSE_TO_ACID_CHEMICAL	GO_RESPONSE_TO_ACID_CHEMICAL	334	0.454172	1.88334	7.06e-10	1.73e-08	1.01e-08	3573	tags=33%, list=18%, signal=27%	SFRP1/BCHE/TNC/COL1A1/COL3A1/MMP2/COL1A2/WNT2/ADIPOQ/SERPINF1/COL5A2/WNT9A/CDO1/CCL21/SPARC/KCNMB1/PDGFRB/WNT9B/CCL19/PTGDR/NTRK3/PTGS2/BRINP1/DUSP1/RORB/PTGFR/COL6A1/FFAR3/FOLR2/COL18A1/COL16A1/GJA1/BMP6/TIE1/MAPK10/EPHA3/ZEB1/AVPR1A/NTRK1/BRINP3/CPEB1/EGR1/TNFSF4/ICAM1/GLRB/PDGFRA/NFATC4/PDGFC/COL4A1/IGFBP7/CD36/CYBB/ATP2B4/PKD2/RET/PRKAA2/WNT7B/GSN/PDGFB/CCR7/PDK4/PTN/KLF2/OR51E2/OSR1/PINK1/AL…
GO_CARDIAC_CONDUCTION	GO_CARDIAC_CONDUCTION	139	0.563992	2.15912	7.24e-10	1.77e-08	1.03e-08	3438	tags=44%, list=17%, signal=36%	KCND2/PLN/ATP1A2/CASQ2/KCNK3/KCNE4/CTNNA3/ABCC9/SCN2B/FLNA/KCNA5/FXYD1/FXYD6/CAV1/ANK2/GJA1/NPR1/KCNJ5/KCNJ12/CACNA1C/SCN4B/CORIN/SCN1B/GJA5/CACNA2D1/KCND3/GJC1/KCNIP1/TRPC1/ATP2B4/SLC8A1/CACNA2D3/ITPR1/KCNE5/SLC8A3/CACNA1G/ATP2B3/FXYD2/PDE4D/SCN3B/EHD3/CASQ1/RYR2/DMPK/KCNE1/CACNG4/SLC8A2/GJD3/ATP1B2/KCNN2/KCND1/NKX2-5/KCNIP3/KCNH2/MEF2A/AGT/NPR2/ITPR2/FXYD7/CACNG1/NOS1
GO_RNA_SPLICING_VIA_TRANSESTERIFICATION_REACTIONS	GO_RNA_SPLICING_VIA_TRANSESTERIFICATION_REACTIONS	338	-0.380519	-1.84972	7.47e-10	1.82e-08	1.06e-08	7804	tags=55%, list=40%, signal=34%	CPSF7/CSTF2/HNRNPM/HMX2/PTBP1/SF3A3/WDR33/HNRNPC/HNRNPF/TXNL4A/CWF19L1/PQBP1/DDX17/RBM15/USP39/DHX15/C9orf78/RNPS1/SF3B5/PRPF38A/CELF1/DDX1/FRG1/SYNCRIP/DBR1/DAZAP1/HNRNPU/CDC40/PPIE/PTBP2/TGS1/WBP11/TRA2B/SNRNP70/DDX20/FUS/NPM1/LSM2/NUDT21/RBM4B/CDK13/PPWD1/RBM8A/FMR1/HNRNPH3/CTNNBL1/HNRNPA3/YTHDC1/RALY/PPIL1/PRPF40B/HTATSF1/GCFC2/RBM11/LSM4/SNRNP25/CWC22/HNRNPA1/ISY1/PCF11/BUD13/SF3B1/NOL3/BUD3…
GO_DNA_DEPENDENT_DNA_REPLICATION	GO_DNA_DEPENDENT_DNA_REPLICATION	140	-0.49398	-2.14853	7.62e-10	1.85e-08	1.08e-08	4867	tags=51%, list=25%, signal=38%	RPAIN/FEN1/RECQL5/SSBP1/POLA2/RFC5/MCM3/MCM4/ORC2/TIMELESS/ORC5/POLE/BAZ1A/MCM7/PRIM2/TIPIN/HELB/WDHD1/POLD3/GINS3/DONSON/CDT1/ZRANB3/FBXO5/CDC45/GINS4/E2F7/DDX11/ORC1/CDC6/RPA4/TONSL/DBF4B/CCNE2/CHTF18/RAD51/GINS2/RFC4/MCM10/MMS22L/PRIM1/THOC1/GMNN/PCNA/MGME1/BLM/CDC7/CHEK2/FANCM/BRCA2/GEN1/RPA3/E2F8/DSCC1/EME2/RFC3/POLG2/CCNE1/DBF4/POLN/TICRR/ATAD5/GINS1/RECQL4/AICDA/POLE2/ORC6/DNA2/POLQ/EME1/M…
GO_REGULATION_OF_ENDOCYTOSIS	GO_REGULATION_OF_ENDOCYTOSIS	199	0.517276	2.04381	8.58e-10	2.07e-08	1.21e-08	4516	tags=39%, list=23%, signal=30%	SFRP4/GREM1/SERPINE1/RSPO1/CCL21/STON1/RAB31/SYT4/CCL19/AXL/PRKD1/TREM2/SELE/CLIP3/C3/LRRTM1/CAV1/SYT11/CD14/ITGB3/SPHK1/EPHA3/NLGN1/SNCA/ARC/SLC2A4/LRRK2/APOE/CD36/SGIP1/DAB2/LRP1/CD300A/DLG4/MCTP1/NCKAP1L/CALY/SNAP91/SH3GL2/APELA/MAGI2/CDH13/WNT5A/LILRB1/SLC17A7/CD177/ABL1/HIP1/DNM1/ANO6/NECAB2/GATA2/EGF/PLCG2/BMP2K/EHD4/SNX33/ANGPT1/ITGA2/APOC1/CLU/GPC3/CD22/CD151/MAPK8IP1/NR1H2/BICD1/ABL2/TSP…
GO_FAT_CELL_DIFFERENTIATION	GO_FAT_CELL_DIFFERENTIATION	205	0.513189	2.02651	8.62e-10	2.08e-08	1.21e-08	3847	tags=34%, list=20%, signal=28%	SFRP2/SFRP1/GDF6/GDF10/MEDAG/FGF10/IL6/FABP4/HTR2A/RETN/ADIPOQ/NR4A3/ZFPM2/MMP11/ZBTB16/EBF2/SNAI2/PTGS2/LGALS12/GLIS1/TGFB1I1/EGR2/CLIP3/SH3PXD2B/STEAP4/IL11/ID4/WWTR1/RUNX1T1/RARRES2/CMKLR1/DYSF/TGFB1/RGS2/SLC2A4/C1QTNF3/NR4A1/ADRB2/GPER1/FRZB/CCDC71L/DUSP10/LRRC8C/LEP/WNT5A/FNDC5/FOXO1/WNT1/TRPV4/ZNF385A/ZFP36/RORA/INHBB/METRNL/CCDC3/LMO3/JDP2/NR4A2/GATA2/CEBPB/TRIO/JAG1/TRIB2/GDF3/TNF/ZNF516/…
GO_CYCLIC_NUCLEOTIDE_MEDIATED_SIGNALING	GO_CYCLIC_NUCLEOTIDE_MEDIATED_SIGNALING	185	0.523845	2.05181	8.84e-10	2.12e-08	1.24e-08	2897	tags=38%, list=15%, signal=33%	THBS1/VIP/PLN/ADCYAP1R1/ADCYAP1/PTGER3/PDE3A/ADRB3/ADCY2/EPHA5/PTHLH/PTGFR/ADCY5/PTH1R/MC2R/APLNR/NPR1/HTR2B/UCN2/PDE2A/PRKG1/PTGER1/GALR1/ADRA1B/RGS2/GLP1R/APOE/PDE10A/PTGIR/CALCRL/CD36/DRD5/ATP2B4/LPAR1/GPR161/PRKAR2B/ADRB2/AKAP6/SCT/GPER1/OPRL1/RASD2/OR51E2/MC5R/MRAP/GPR26/GNG2/PDE4D/GNAI1/ABCA1/LHCGR/RAMP3/AQP1/ADRA1D/ADCY7/GPR78/ARRDC3/PTGER4/CALCA/TBXA2R/GAL/GPR65/GNAI2/RAMP2/GNAL/ADRA1A/AD…
GO_POSITIVE_REGULATION_OF_ION_TRANSPORT	GO_POSITIVE_REGULATION_OF_ION_TRANSPORT	265	0.482051	1.96153	9.02e-10	2.16e-08	1.26e-08	3489	tags=38%, list=18%, signal=32%	CNTN1/KCNA1/ADCYAP1R1/JPH2/TACR2/MYLK/FLNA/KCNMB1/PDGFRB/RELN/THY1/SYT4/FHL1/FXYD1/TREM2/CEMIP/LILRA2/CXCL12/CAV1/STC1/ANK2/APLNR/ADORA1/LRRC38/CCR2/FGF14/CCL2/SCN4B/STAC/SNCA/AVPR1A/LRRC55/ARC/SCN1B/BDKRB1/CACNA2D1/APOE/F2R/P2RY12/CCR1/F2RL3/HSPA2/LILRA5/TRPC1/PKD2/HTR3A/CCL4/CCL3/KCNE5/CAMK2A/STAC2/ADRB2/PDGFB/AKAP6/CD4/GPER1/RGS9/PINK1/TRPV2/LEP/MCHR1/EDN1/P2RY6/SCN3B/RAMP3/EHD3/CASQ1/ACTN2/RY…
GO_REGULATION_OF_MEMBRANE_POTENTIAL	GO_REGULATION_OF_MEMBRANE_POTENTIAL	412	0.429307	1.80352	9.45e-10	2.25e-08	1.31e-08	2917	tags=28%, list=15%, signal=25%	KCNK2/MYOC/KCND2/PLN/KCNA1/KCNMA1/ATP1A2/ADCYAP1/CASQ2/RGS4/GPR88/KCNK3/KCNE4/CTNNA3/KCNB1/SCN2B/FLNA/DCN/SCN7A/RELN/NALCN/KCNA5/CBLN1/FHL1/SHANK1/FXYD1/NTRK3/TREM2/GRIK3/CACNA1H/CHRNA3/TAC1/BVES/DGKI/GRIK5/KCNJ8/POPDC3/CAV1/GRIA1/ANK2/ADORA1/GJA1/CNTNAP1/FGF14/KCNJ5/CACNA1C/NETO1/NLGN1/SCN4B/SNCA/POPDC2/NLGN2/GRID1/GLRB/NLGN4X/SCN1B/GJA5/LRRK2/CACNA2D1/KCND3/NPAS4/CD36/SCN9A/RGS7BP/NRXN1/GJC1/KC…
GO_SPLICEOSOMAL_COMPLEX	GO_SPLICEOSOMAL_COMPLEX	178	-0.459355	-2.06256	9.54e-10	2.27e-08	1.32e-08	8284	tags=67%, list=42%, signal=39%	PHF5A/SLU7/YBX1/SRRM2/SNRNP200/PRPF19/PRPF18/AKAP17A/HNRNPM/WAC/SF3A3/HNRNPC/HNRNPF/TXNL4A/CWF19L1/ZNF830/USP39/DHX15/C9orf78/SF3B5/API5/PRPF38A/FRG1/SYNCRIP/HNRNPU/CDC40/PPIE/PTBP2/TRA2B/SNRNP70/IVNS1ABP/LSM2/PPWD1/RBM8A/HNRNPH3/CTNNBL1/HNRNPA3/RALY/PPIL1/PRPF40B/HTATSF1/GCFC2/LSM4/SNRNP25/CWC22/HNRNPA1/ISY1/CCDC12/BUD13/SF3B1/BUD31/PRPF40A/SNRPD3/SF3A2/RBM5/SRSF1/SNRPD2/NCL/HNRNPH1/SYF2/SF3B4/S…
GO_REPRODUCTIVE_SYSTEM_DEVELOPMENT	GO_REPRODUCTIVE_SYSTEM_DEVELOPMENT	433	0.429818	1.81433	1.11e-09	2.64e-08	1.54e-08	2608	tags=25%, list=13%, signal=22%	SFRP2/SFRP1/PTPRN/NRK/SULF1/RSPO3/TNC/SLIT2/PTGIS/FGF10/ADCYAP1/RETN/WNT2/INHBA/ROR2/AR/SERPINF1/GLI3/NOG/SLIT3/FLNA/DCN/PTX3/CYP7B1/PDGFRB/WNT9B/FSTL3/ZFPM2/SPP1/ADAMTS1/MYOCD/GLI2/BMPR1B/AXL/DHH/PTGS2/MMP19/PGR/GLI1/MC2R/IGF2/TCF21/CSF2/MMP14/STC1/IL10/ID4/GJA1/HTRA1/BMP6/NTRK1/ADAM19/SERPINE2/ICAM1/TGFB2/PDGFRA/NDP/LDOC1/NUPR1/PCYT1B/ANXA1/BASP1/SOCS3/KIT/SEMA3A/PKD2/PCDH12/UTF1/SNAI1/WNT7B/PD…
GO_BONE_MINERALIZATION	GO_BONE_MINERALIZATION	107	0.601453	2.25043	1.15e-09	2.72e-08	1.58e-08	3151	tags=43%, list=16%, signal=36%	GREM1/COMP/OMD/IGF1/COL1A2/DDR2/LOX/ROR2/ASPN/TWIST1/TGFB3/MGP/TMEM119/MMP13/BMPR1B/PTGS2/PTHLH/PTH1R/RSPO2/ECM1/GPNMB/BMP6/FAM20C/S1PR1/SRGN/TGFB1/CCR1/SLC8A1/CCL3/ADRB2/MEF2C/PTN/GPM6B/OSR1/KL/IBSP/LEP/LTBP3/GATA1/FGR/KLF10/CLEC3B/P2RX7/ACVR1/BMPR2/ANO6
GO_FOCAL_ADHESION_ASSEMBLY	GO_FOCAL_ADHESION_ASSEMBLY	82	0.637746	2.30772	1.16e-09	2.72e-08	1.58e-08	3443	tags=41%, list=17%, signal=34%	SFRP1/GREM1/MYOC/THBS1/THY1/FERMT2/PHLDB2/MMP14/DLC1/COL16A1/SORBS1/EPHA3/CORO2B/NRP1/APOD/FAM107A/TEK/LRP1/ACTN1/ACVRL1/GPM6B/ACTN2/MACF1/BCL2/KDR/PPM1F/CORO1C/DAPK3/PEAK1/ABL1/DUSP3/ITGA2/ARHGAP6/EFNA5
GO_GLIAL_CELL_ACTIVATION	GO_GLIAL_CELL_ACTIVATION	52	0.701346	2.36266	1.3e-09	3.04e-08	1.77e-08	4375	tags=75%, list=22%, signal=59%	IL6/C5AR1/FPR2/TREM2/TLR8/SYT11/IL33/SPHK1/ITGB2/SNCA/TLR7/MMP8/C1QA/ITGAM/TYROBP/LRRK2/LRP1/CCL3/AIF1/SMO/AZU1/PTPRC/CST7/TLR6/IL1B/ADORA2A/MAPT/TLR2/IL13/CX3CL1/CLU/TNF/JUN/EGFR/APP/BACE2/TLR3/CTSC/STAP1
GO_NEGATIVE_REGULATION_OF_CELL_GROWTH	GO_NEGATIVE_REGULATION_OF_CELL_GROWTH	177	0.530378	2.07077	1.44e-09	3.34e-08	1.95e-08	4191	tags=39%, list=21%, signal=31%	SFRP2/SFRP1/GREM1/SLIT2/PI16/RGS4/INHBA/CRYAB/DACT3/SLIT3/SPP1/FHL1/EPHA7/NTN1/GJA1/NPR1/SEMA6B/PTPRS/SEMA7A/SERPINE2/AGTR2/TGFB2/SOX17/DCSTAMP/BDKRB1/TGFB1/RGS2/NRP1/RERG/CDKN1A/MAP2/SEMA3A/ACVRL1/SEMA3G/APBB1/FRZB/SEMA3C/TNR/WNT5A/BCL2/DCBLD2/SEMA4C/WT1/BCL6/SEMA3D/SEMA6D/WFDC1/HYAL2/AGT/HSPA1A/BMPR2/SMARCA2/SEMA3E/APBB2/CDA/ULK2/FGF13/SIPA1/SEMA5A/MYL2/RTN4/TSPYL2/SEMA6C/BST2/WNT11/PML/DRAXIN/…
GO_NEGATIVE_REGULATION_OF_ION_TRANSPORT	GO_NEGATIVE_REGULATION_OF_ION_TRANSPORT	144	0.554013	2.12564	1.44e-09	3.34e-08	1.95e-08	2369	tags=33%, list=12%, signal=30%	SFRP4/THBS1/VIP/PLN/ATP1A2/ADCYAP1/HTR2A/CASQ2/RGS4/SLN/KCNE4/TWIST1/GNAO1/PTGS2/GEM/HTR1B/CAV1/STC1/SYT11/ADORA1/RRAD/LILRB2/MAOB/SNCA/SERPINE2/ICAM1/AGTR2/DYSF/RGS2/REM1/CD33/PKD2/KCNE5/OPRL1/CNR1/HECW1/GPM6B/OSR1/NPY5R/LEP/HAMP/ACTN2/MMP9/LILRB1/BCL2/NOS3/KCNE1/CLIC2
GO_SYNAPSE_ASSEMBLY	GO_SYNAPSE_ASSEMBLY	168	0.528965	2.04959	1.44e-09	3.35e-08	1.95e-08	3094	tags=38%, list=16%, signal=32%	THBS2/SLITRK2/SLITRK3/SYNDIG1/SRPX2/FLRT2/GPC6/CDH2/CBLN1/NRXN2/SHANK1/NTRK3/MAP1B/LRFN5/NTNG2/EPHA7/LRRTM1/KIRREL3/NTN1/GAP43/GPM6A/NLGN1/PTPRD/SNCA/PTPRS/NTRK1/SLITRK4/SDK1/NLGN2/NLGN4X/MDGA1/PCDHB4/AMIGO2/NLGN4Y/NPAS4/NRXN1/FZD1/CLSTN2/ADD2/PCDH17/MEF2C/PCDHB10/SLITRK5/PLXND1/PCDHB9/MAGI2/PCDHB3/PCDHB5/WNT5A/SPOCK2/TPBG/LRRTM3/PCDHB16/LRRN3/NTRK2/LRRC4/TLR2/PCDHB14/LINGO2/DNER/NLGN3/LRRN1/CLST…
GO_PHOSPHATIDYLINOSITOL_3_KINASE_SIGNALING	GO_PHOSPHATIDYLINOSITOL_3_KINASE_SIGNALING	143	0.54981	2.10888	1.48e-09	3.43e-08	2e-08	4014	tags=45%, list=20%, signal=36%	MYOC/IGF1/HTR2A/ROR2/TWIST1/DCN/PDGFRB/RELN/FGFR1/SELP/NTRK3/OSM/HTR2B/NTRK1/SERPINE2/TGFB2/PDGFRA/UNC5B/PDGFC/F2R/HGF/TEK/KIT/PIK3R5/PREX2/PIK3CG/PDGFB/PTPN13/GPER1/CSF3/IGF1R/PPP1R16B/HCLS1/LEP/PEAR1/EDN1/IRS1/IER3/FGR/KDR/NCF1/FLT1/PDGFD/HCST/PIP5K1C/CCL5/NTRK2/CD28/PRR5L/PIK3CD/AGT/ROR1/PPP2R5B/ANGPT1/PIK3IP1/PIP4K2A/PDGFA/FLT3/TNF/ZFP36L1/FYN/MUSK/IRS2/PIK3R1/EGFR
GO_HEART_MORPHOGENESIS	GO_HEART_MORPHOGENESIS	247	0.480574	1.93368	1.5e-09	3.45e-08	2.01e-08	3174	tags=35%, list=16%, signal=30%	SFRP2/HAND2/COL11A1/SLIT2/WNT2/COL5A1/TWIST1/NOG/SLIT3/MYL3/NRP2/FOXC2/ZFPM2/ADAMTS1/FLRT2/TMEM100/ELN/CPE/HEYL/SNAI2/HEG1/DLC1/DCHS1/HTR2B/FAT4/HAS2/FOXF1/ALPK2/ACTC1/S1PR1/TGFB2/GJA5/SOX17/TGFB1/NRP1/EYA1/CLDN5/TEK/ILK/PKD2/FZD1/ENG/ACVRL1/SNAI1/ROBO1/MEF2C/OLFM1/PLXND1/PARVA/NPY5R/MICAL2/ALDH1A2/SMO/SMARCD3/SEMA3C/WNT5A/NOTCH2/TGFBR1/SMAD7/TPM1/CITED2/SOX11/RYR2/CCM2L/NOS3/ISL1/FZD2/HEY2/HEY1/…
GO_POSITIVE_REGULATION_OF_BLOOD_VESSEL_ENDOTHELIAL_CELL_MIGRATION	GO_POSITIVE_REGULATION_OF_BLOOD_VESSEL_ENDOTHELIAL_CELL_MIGRATION	51	0.713096	2.40697	1.56e-09	3.57e-08	2.08e-08	3789	tags=61%, list=19%, signal=49%	THBS1/SRPX2/FOXC2/FGFR1/AKT3/PRKD1/FGF2/PTGS2/VEGFC/AMOTL1/RHOJ/TGFB1/NRP1/ANXA1/ETS1/HMOX1/PDGFB/MAP3K3/PLK2/NOS3/KDR/ANGPT4/FGFBP1/STAT5A/ABL1/HSPB1/GATA2/ANGPT1/HDAC7/HDAC9/HIF1A
GO_NEGATIVE_REGULATION_OF_NEURON_PROJECTION_DEVELOPMENT	GO_NEGATIVE_REGULATION_OF_NEURON_PROJECTION_DEVELOPMENT	144	0.552788	2.12094	1.58e-09	3.62e-08	2.11e-08	4178	tags=42%, list=21%, signal=33%	SPOCK1/SLIT2/NGFR/RGMA/DPYSL3/THY1/SPP1/PMP22/EPHA7/NTN1/SEMA6B/LGALS1/NLGN1/PTPRS/SEMA7A/STMN2/EFNB3/VIM/NFATC4/NRP1/NR2F1/LRRK2/ZNF365/APOE/DENND5A/MAP2/SEMA3A/LRP1/LPAR1/SEMA3G/RTN4RL1/SEMA3C/TNR/WNT5A/PLK2/CRMP1/EPHA4/TRPC6/DAB1/TRPV4/SEMA4C/SEMA3D/SEMA6D/NLGN3/SEMA3E/ULK2/FGF13/SEMA5A/CD38/CTSZ/ITM2C/KLK8/RTN4/TRAK2/GFI1/SEMA6C/DNM3/DRAXIN/SEMA3F/PTPRG
GO_CONTRACTILE_FIBER	GO_CONTRACTILE_FIBER	234	0.494265	1.97058	1.59e-09	3.63e-08	2.12e-08	2760	tags=32%, list=14%, signal=28%	DES/MYH11/SYNC/FLNC/AHNAK2/MMP2/CASQ2/LMOD1/JPH2/PDLIM3/SYNPO2/MYL9/CRYAB/SYNM/ABCC9/SMPX/ACTA2/MYL3/PGM5/FLNA/ARHGEF25/KCNA5/FERMT2/PDLIM7/PALLD/CALD1/LDB3/TIMP4/ANK2/PDE4B/TPM2/PDLIM4/TMOD1/FBXO32/NEXN/CACNA1C/FHOD3/SYNE1/ACTC1/FHL5/PECAM1/C10orf71/PPP1R12B/ILK/ATP2B4/SYNPO/SLC8A1/ACTN1/TNNT3/CSRP1/MYOZ2/SVIL/MYL4/FHL3/CFL2/IGFN1/PARVA/DST/FBXL22/AHNAK/BAG3/SCN3B/CASQ1/TPM1/ACTN2/RYR2/VCL/KCNE1…
GO_NEGATIVE_REGULATION_OF_SMOOTH_MUSCLE_CELL_PROLIFERATION	GO_NEGATIVE_REGULATION_OF_SMOOTH_MUSCLE_CELL_PROLIFERATION	46	0.737976	2.42614	1.61e-09	3.66e-08	2.13e-08	2202	tags=48%, list=11%, signal=43%	CNN1/VIP/OGN/ADIPOQ/TGFB3/NPR3/IGFBP5/VIPR2/MYOCD/IL10/NPR1/PRKG1/IGFBP3/APOD/PTGIR/CDKN1A/ILK/HMOX1/GPER1/MEF2C/AIF1/TPM1
GO_REGULATION_OF_PHOSPHOLIPASE_ACTIVITY	GO_REGULATION_OF_PHOSPHOLIPASE_ACTIVITY	69	0.664887	2.32692	1.71e-09	3.88e-08	2.26e-08	3429	tags=58%, list=17%, signal=48%	AGTR1/ADCYAP1R1/HTR2A/ANXA8/PDGFRB/C5AR1/FGFR1/PLA2G5/EDNRA/FGF2/NTRK3/SELE/HTR2B/SNCA/AVPR1A/PDGFRA/RGS2/P2RY12/ANXA1/RASGRP4/KIT/LRP1/LPAR1/ANXA8L1/ESR1/P2RY6/NMUR1/PTAFR/FLT1/NTF4/ADRA1A/S1PR4/CCL5/NTRK2/GNA15/AGT/ABL1/ITK/GPR55/ARHGAP6
GO_CANONICAL_WNT_SIGNALING_PATHWAY	GO_CANONICAL_WNT_SIGNALING_PATHWAY	322	0.456171	1.88064	1.73e-09	3.9e-08	2.27e-08	3488	tags=26%, list=18%, signal=22%	SFRP2/SFRP4/SFRP1/GREM1/RSPO3/COL1A1/FGF10/RSPO1/WNT2/ROR2/DACT3/GLI3/NOG/WNT9A/DKK2/CTHRC1/TBX18/DACT1/BICC1/WNT9B/IGFBP4/CDH2/SNAI2/GLI1/RSPO2/DAAM2/CAV1/TNN/WWTR1/IGFBP6/DKK3/EGR1/CDK14/RECK/PRICKLE1/RBMS3/SOX17/MCC/LRRK2/APOE/FZD8/DIXDC1/SOST/ILK/DAB2/NID1/FZD1/WNT7B/SHISA6/FRZB/HECW1/ZBED2/MITF/FZD4/CTNND2/LATS2/PYGO1/WNT5A/SOX7/SULF2/ISL1/FZD2/FOXO1/WNT1/FZD7/CSNK1A1L/BCL9L/WNT2B/NKX2-5/LEF…
GO_REGULATION_OF_SPROUTING_ANGIOGENESIS	GO_REGULATION_OF_SPROUTING_ANGIOGENESIS	65	0.672819	2.32921	1.73e-09	3.9e-08	2.27e-08	3985	tags=57%, list=20%, signal=46%	MEOX2/AGTR1/THBS1/NGFR/SRPX2/FOXC2/ITGA5/AKT3/FGF2/PTGS2/BMPER/IL10/APLNR/FGF1/RHOJ/MMRN2/NRP1/ANXA1/HMOX1/ADAMTS9/KLF2/PPP1R16B/APELA/MAP3K3/PLK2/KDR/TBXA2R/FGFBP1/ABL1/DLL4/GATA2/EPN2/STARD13/HDAC7/HDAC9/GLUL/SMAD1
GO_VASCULAR_ENDOTHELIAL_GROWTH_FACTOR_RECEPTOR_SIGNALING_PATHWAY	GO_VASCULAR_ENDOTHELIAL_GROWTH_FACTOR_RECEPTOR_SIGNALING_PATHWAY	89	0.628651	2.29816	1.76e-09	3.95e-08	2.3e-08	4028	tags=46%, list=20%, signal=37%	SULF1/FGF10/EMILIN1/NRP2/FOXC2/ITGA5/AXL/PRKD1/VEGFC/ITGB3/NCF2/MMRN2/NRP1/CYBB/MYOF/FLT4/TMEM204/NCKAP1L/ITGAV/FZD4/MAPK11/PRKCB/SHC2/TNMD/KDR/NCF1/FLT1/IL1B/PGF/VAV1/ELMO1/HSPB1/EPN2/VEGFB/NCF4/HIF1A/FYN/CYFIP2/FOXC1/PIK3R1/PXN
GO_ADENYLATE_CYCLASE_ACTIVATING_G_PROTEIN_COUPLED_RECEPTOR_SIGNALING_PATHWAY	GO_ADENYLATE_CYCLASE_ACTIVATING_G_PROTEIN_COUPLED_RECEPTOR_SIGNALING_PATHWAY	114	0.581866	2.18331	1.78e-09	3.98e-08	2.32e-08	2897	tags=43%, list=15%, signal=37%	VIP/PLN/ADCYAP1/PTGER3/ADRB3/ADCY2/PTHLH/PTGFR/ADCY5/PTH1R/MC2R/UCN2/PTGER1/GALR1/ADRA1B/GLP1R/PTGIR/CALCRL/DRD5/ATP2B4/GPR161/ADRB2/GPER1/OPRL1/MC5R/MRAP/GPR26/GNG2/PDE4D/ABCA1/LHCGR/RAMP3/ADRA1D/ADCY7/GPR78/ARRDC3/PTGER4/CALCA/TBXA2R/GPR65/GNAI2/RAMP2/GNAL/ADRA1A/ADORA2A/S1PR4/ADCY9/ADM/RAMP1
GO_MAINTENANCE_OF_LOCATION	GO_MAINTENANCE_OF_LOCATION	326	0.450052	1.8611	1.79e-09	3.98e-08	2.32e-08	4120	tags=37%, list=21%, signal=30%	PLN/FBN1/IL6/ATP1A2/HTR2A/CASQ2/JPH2/FLNA/CCL21/THY1/CCL19/SHANK1/FGF2/LTBP1/MSR1/CEMIP/GRIK5/C3/CAV1/ANK2/IL10/APLNR/ANXA6/HTR2B/CACNA1C/ITGB3/DZIP1/SYNE1/EPB41L3/SNCA/DYSF/BDKRB1/SRGN/APOE/F2R/CD36/F2RL3/TRPC1/PKD2/SLC8A1/ITPR1/CCL3/XCR1/GSN/AKAP6/MYO5A/CCR7/CD4/GPER1/RASA3/JPH3/PINK1/DBN1/ITGAV/PDE4D/B4GALNT1/ABCA1/LEP/PLCL1/PTPRC/CCR5/P2RY6/JPH4/CASQ1/RYR2/PKD1/TMSB15B/CLIC2/TLN1/DMD/SLC18A2/…
GO_EXTRINSIC_APOPTOTIC_SIGNALING_PATHWAY	GO_EXTRINSIC_APOPTOTIC_SIGNALING_PATHWAY	218	0.50028	1.98251	1.82e-09	4.03e-08	2.35e-08	4183	tags=36%, list=21%, signal=29%	SFRP2/SFRP1/SERPINE1/THBS1/TIMP3/FGF10/IGF1/INHBA/AR/SRPX/SCG2/NGF/FGFR1/BMPR1B/SNAI2/CSF2/CAV1/IL33/ITPRIP/ICAM1/AGTR2/TGFB2/TGFB1/UNC5B/NRP1/EYA1/HGF/RET/TNFRSF12A/HMOX1/GPER1/IL1A/TNFSF12/G0S2/EYA4/ITGAV/MAL/BAG3/PTPRC/TGFBR1/GATA1/BCL2/NOS3/ATF3/IL1B/BCL2A1/P2RX7/PEA15/TNFAIP3/ACVR1/HYAL2/DAPK3/FAS/AGT/HSPA1A/BOK/TNFRSF1B/CD27/SGPP1/TNFRSF1A/CX3CL1/FASLG/ITM2C/CD70/TNF/PELI3/MCL1/FYN/GPX1/MLL…
GO_LYMPHOCYTE_MEDIATED_IMMUNITY	GO_LYMPHOCYTE_MEDIATED_IMMUNITY	244	0.482371	1.93938	1.95e-09	4.32e-08	2.52e-08	4431	tags=43%, list=22%, signal=34%	CLC/C7/IL6/CLEC4G/C1S/C1R/SERPING1/C4A/C3/IL1R1/IL10/TLR8/C4B/CCR2/GAPT/C1QC/C1QB/NLRP3/FGL2/KIR3DL1/IL31RA/KLRC4-KLRK1/TNFSF4/ICAM1/C1QA/RFTN1/TGFB1/SLC11A1/HAVCR2/CR1/FCGR2B/IL7R/FCER1G/SERPINB4/CRTAM/CD1C/KLRC2/LEP/IGLL5/GZMM/SASH3/PTPRC/WAS/PRF1/SMAD7/CFI/MYO1G/IL21/LILRB1/CD1E/KLRD1/CD8A/CD1D/SERPINB9/RSAD2/PIK3R6/IL1B/IL12B/BTK/BCL6/KIR2DL4/P2RX7/CORO1A/CD28/GZMB/IGLL1/CLCF1/VAV1/RAET1G/IL4…
GO_CELL_ADHESION_MEDIATED_BY_INTEGRIN	GO_CELL_ADHESION_MEDIATED_BY_INTEGRIN	66	0.680487	2.36006	2.05e-09	4.52e-08	2.63e-08	3212	tags=48%, list=16%, signal=41%	SFRP2/ITGBL1/SERPINE1/CYP1B1/FBN1/ITGA11/CCL21/FOXC2/ITGA5/SNAI2/PLAU/COL16A1/JAM3/ITGB3/ITGB2/ICAM1/TGFB2/P2RY12/ITGA4/RET/PIK3CG/NCKAP1L/ITGAV/ITGB1/ITGB5/CXCL13/PODXL/ITGB6/CCL5/NPNT/ITGB7/FERMT3
GO_NEPHRON_DEVELOPMENT	GO_NEPHRON_DEVELOPMENT	142	0.549823	2.10468	2.2e-09	4.83e-08	2.81e-08	3003	tags=43%, list=15%, signal=37%	GREM1/SULF1/ADAMTS16/ADIPOQ/GLI3/NOG/ACTA2/PDGFRB/WNT9B/FOXC2/FGF2/HEYL/TCF21/KIRREL3/DCHS1/WWTR1/KIF26B/IRX1/FAT4/FGF1/SIX2/EGR1/AGTR2/PDGFRA/PECAM1/SERPINB7/ENPEP/COL4A4/EYA1/NOTCH3/TEK/BASP1/ILK/POU3F3/CD34/NID1/PKD2/RET/WNT7B/PDGFB/LAMB2/MEF2C/OSR1/GPR4/LIF/MAGI2/SMO/NOTCH2/WNT6/PKD1/BCL2/SULF2/PODXL/WNT1/WT1/PDGFD/WNT2B/PGF/PBX1/NPNT/AGT
GO_NEGATIVE_REGULATION_OF_CYTOKINE_PRODUCTION	GO_NEGATIVE_REGULATION_OF_CYTOKINE_PRODUCTION	262	0.480872	1.95169	2.21e-09	4.84e-08	2.82e-08	4640	tags=45%, list=24%, signal=35%	THBS1/FN1/IGF1/SSC5D/IL6/INHBA/TWIST1/ADIPOQ/ELANE/TGFB3/VSIG4/NAV3/LILRA4/LRRC32/FGFR1/AXL/TREM2/GPNMB/IL10/TLR8/SYT11/IL33/PDCD1LG2/NLRP3/TLR4/MMP8/PTPRS/TNFSF4/CMKLR1/TGFB2/SRGN/TYROBP/TGFB1/APOD/SLC11A1/HAVCR2/CD200/HGF/ANXA1/CD33/LILRA5/C1QTNF3/CD34/FCGR2B/HOMER3/HMOX1/BPI/MEFV/ERRFI1/NCKAP1L/KLF2/CD84/CX3CR1/PTPRC/PRNP/IL1RL1/SMAD7/POMC/ADCY7/LILRB1/PTGER4/TLR6/IL12B/TWSG1/ZFP36/BTK/GAS6/BC…
GO_REGULATION_OF_WNT_SIGNALING_PATHWAY	GO_REGULATION_OF_WNT_SIGNALING_PATHWAY	353	0.443461	1.84833	2.34e-09	5.11e-08	2.98e-08	3488	tags=26%, list=18%, signal=22%	SFRP2/SFRP4/SFRP1/GREM1/SULF1/RSPO3/APCDD1L/COL1A1/FGF10/RSPO1/BARX1/ROR2/DACT3/GLI3/NOG/DKK2/CTHRC1/TBX18/DACT1/BICC1/IGFBP4/CDH2/SNAI2/HIC1/GLI1/RSPO2/DAAM2/CAV1/TNN/WWTR1/TRABD2B/ZEB2/NXN/IGFBP6/DKK3/EGR1/CDK14/RECK/PRICKLE1/ALPK2/NFATC4/RBMS3/SOX17/MCC/LRRK2/APOE/DIXDC1/SOST/MDFIC/ILK/DAB2/LRP1/FZD1/APCDD1/SHISA6/FRZB/GSC/HECW1/ZBED2/ESR1/CTNND2/NFATC1/LATS2/WNT5A/SOX7/MACF1/SULF2/ISL1/FOXO1/…
GO_PRESYNAPSE	GO_PRESYNAPSE	496	0.413226	1.76307	2.39e-09	5.21e-08	3.04e-08	3148	tags=25%, list=16%, signal=22%	KCNK2/PENK/CADM3/CHRM2/PTPRN/CNTN1/KCNA1/KCTD8/ADCYAP1/HTR2A/SLC18A3/SYNDIG1/NGF/SLC6A17/IGSF21/SYT4/CDH2/NRXN2/CALB2/GRIK3/LAMP5/NTNG2/SV2B/HTR1B/FXYD6/DGKI/GRIK5/SNCB/PPFIA2/CDH10/GRIA1/PDE4B/NCS1/SYT11/ADORA1/CNTNAP1/TNN/GPM6A/NTNG1/PDE2A/SPHK1/ACTBL2/NLGN1/IL31RA/SNCA/SNAP25/SYT6/PTPRS/EFNB3/NLGN2/NEFL/NLGN4X/GRAP/TRIM9/SYPL2/NLGN4Y/SLC2A4/LRRK2/KCNA3/AMPH/ILK/RGS7BP/NRXN1/ATP2B4/KCNA2/ADAM23…
GO_MUSCLE_CELL_DEVELOPMENT	GO_MUSCLE_CELL_DEVELOPMENT	166	0.529119	2.05054	2.54e-09	5.5e-08	3.21e-08	3950	tags=45%, list=20%, signal=36%	COMP/MYH11/FLNC/IGF1/PI16/CASQ2/LMOD1/RGS4/LOX/PGM5/SGCD/PDGFRB/MEGF10/BVES/LDB3/ANK2/TMOD1/FHOD3/ALPK2/MYH10/ACTC1/AGTR2/DYSF/PDGFRA/NFATC4/SYPL2/RGS2/MYOF/UCHL1/SLC8A1/TNNT3/ENG/CAV2/CSRP1/MYOZ2/AKAP6/MEF2C/CFL2/SMO/HAMP/ITGB1/EDN1/CASQ1/TPM1/ACTN2/BCL2/ALPK3/DMD/SGCB/HEY2/WFIKKN2/RAMP2/MYF6/ADRA1A/MYOM1/NKX2-5/ADM/MEF2A/AGT/DNER/FHL2/KLHL41/SRF/SORBS2/SKI/OBSL1/MYL2/ANKRD1/HDAC9/HDAC4/GPX1/TMO…
GO_AMINOGLYCAN_METABOLIC_PROCESS	GO_AMINOGLYCAN_METABOLIC_PROCESS	167	0.534717	2.06989	2.67e-09	5.78e-08	3.37e-08	3737	tags=42%, list=19%, signal=34%	KERA/PRELP/HAS1/OMD/OGN/VCAN/BGN/LYVE1/DCN/LUM/PDGFRB/HS3ST3A1/GPC6/FGF2/DSEL/ITIH3/CHST3/HS3ST2/CEMIP/CHSY3/CSPG4/CHST1/CHST11/HSPG2/HAS2/FMOD/SDC2/CHST15/TGFB1/ACAN/DSE/NDNF/HGF/ITIH5/ARSB/ST3GAL4/PDGFB/CHST7/SDC3/GPC1/HS3ST3B1/CHST2/NDST1/CSGALNACT2/EGFLAM/SPOCK2/ST3GAL1/B3GNT9/CSGALNACT1/IL1B/HPSE2/XYLT1/CHSY1/SPOCK3/PIM1/HYAL2/ST3GAL3/B3GAT1/CHIA/CHPF/EGF/UST/ANGPT1/CHST6/IDS/CHPF2/CD44/CHST…
GO_POSITIVE_REGULATION_OF_AXONOGENESIS	GO_POSITIVE_REGULATION_OF_AXONOGENESIS	87	0.623892	2.27176	2.7e-09	5.82e-08	3.39e-08	3591	tags=47%, list=18%, signal=39%	SLIT2/FN1/NGFR/PLXNA4/NGF/L1CAM/NTRK3/MAP1B/MAP6/CXCL12/NTN1/ZEB2/ISLR2/SEMA7A/NEFL/NRP1/PLXNC1/ILK/LRP1/TNFRSF12A/ROBO1/PLXNB3/PLXND1/DBN1/HCLS1/TRPV2/CHODL/MACF1/NIN/CRABP2/MAPT/NTRK2/MEGF8/POU4F2/BMPR2/TIAM1/SRF/CDKL5/EFNA5/SEMA5A/PLXNA1
GO_REGULATION_OF_SMALL_GTPASE_MEDIATED_SIGNAL_TRANSDUCTION	GO_REGULATION_OF_SMALL_GTPASE_MEDIATED_SIGNAL_TRANSDUCTION	329	0.446632	1.84835	2.73e-09	5.86e-08	3.41e-08	3693	tags=33%, list=19%, signal=28%	MYOC/SLIT2/FGF10/COL3A1/IGF1/ADCYAP1R1/NGF/TIMP2/PDGFRB/RELN/ARHGAP20/ARHGEF25/SYDE1/DGKI/HEG1/A2M/DLC1/PSD/ARHGAP31/KANK2/GPR17/RHOJ/NTRK1/LPAR4/RHOB/IQSEC3/TGFB2/STARD8/FGD5/NRP1/APOE/ARHGEF17/ARHGEF15/F2R/F2RL3/RASGRP4/RASGRF2/ARHGAP23/LPAR1/GPR174/PREX2/ROBO1/ARHGEF6/CYTH4/GPR20/ITPKB/ARHGAP22/RASA3/TAGAP/CHN1/RASIP1/GPR4/CDON/P2RY8/ABCA1/P2RY10/ITGB1/ARHGAP29/ARHGAP10/NOTCH2/KCTD10/PREX1/CSF…
GO_MONONUCLEAR_CELL_MIGRATION	GO_MONONUCLEAR_CELL_MIGRATION	84	0.633293	2.29049	2.87e-09	6.14e-08	3.58e-08	3587	tags=61%, list=18%, signal=50%	GREM1/SERPINE1/THBS1/SLIT2/IL6/CCL7/CCL13/CCL21/C5AR1/CCL11/FPR2/CCL19/CCL23/DUSP1/CCL8/CXCL12/C3AR1/CCR2/RARRES2/CCL2/CCL18/CMKLR1/PECAM1/SLAMF8/S100A12/CCR1/ANXA1/CCL4/CCL3/PDGFB/AIF1/PLA2G7/CCL26/CCL3L3/CSF1/CALCA/CCL1/FLT1/TRPV4/PDGFD/CCL5/CCL14/SIRPA/CCL17/ANO6/NBL1/LGMN/CCL24/CCL22/CX3CL1/XCL2
GO_MITOCHONDRIAL_MATRIX	GO_MITOCHONDRIAL_MATRIX	444	-0.340729	-1.70016	2.88e-09	6.16e-08	3.59e-08	7966	tags=57%, list=40%, signal=34%	FASTK/VDAC1/MRPS30/THEM5/HMGCL/GLRX5/MRPS36/SCO2/HIBADH/MTHFS/MIPEP/ALDH6A1/MRPL39/FXN/ACADSB/ATXN3/DNAJC15/MRPL41/HSPA1L/CS/BCKDHB/PRODH/MRPL9/MRPL30/TXNRD2/ATAD3A/SUCLA2/ECI1/PHYKPL/ABCE1/MRPS34/STYXL1/ACSF3/SOD1/MRPS14/C12orf65/DNAJA3/MCAT/TXN2/MRPS16/MRPS21/DLAT/CARS2/CBR4/MRPS22/TIMM44/NSUN4/NUBPL/GOT2/FLAD1/PRDX3/OXA1L/TRNT1/SIRT3/PRIMPOL/DECR1/PDK1/ECHS1/MRPL52/MALSU1/NUDT2/MRPL45/MDH2/MRP…
GO_REGULATION_OF_PHOSPHATIDYLINOSITOL_3_KINASE_SIGNALING	GO_REGULATION_OF_PHOSPHATIDYLINOSITOL_3_KINASE_SIGNALING	119	0.57865	2.18809	3.07e-09	6.54e-08	3.81e-08	4014	tags=49%, list=20%, signal=39%	MYOC/IGF1/ROR2/TWIST1/DCN/PDGFRB/RELN/FGFR1/SELP/NTRK3/OSM/NTRK1/SERPINE2/TGFB2/PDGFRA/UNC5B/PDGFC/F2R/HGF/TEK/KIT/PIK3R5/PIK3CG/PDGFB/PTPN13/GPER1/CSF3/IGF1R/PPP1R16B/HCLS1/LEP/IER3/FGR/KDR/NCF1/FLT1/PDGFD/HCST/PIP5K1C/CCL5/NTRK2/CD28/PRR5L/PIK3CD/AGT/ROR1/PPP2R5B/ANGPT1/PIK3IP1/PIP4K2A/PDGFA/FLT3/TNF/FYN/MUSK/IRS2/PIK3R1/EGFR
GO_REGULATION_OF_CELL_SHAPE	GO_REGULATION_OF_CELL_SHAPE	151	0.540981	2.07681	3.17e-09	6.72e-08	3.92e-08	3686	tags=42%, list=19%, signal=35%	FN1/PLXNA4/CCL7/CCL13/PDPN/CCL11/FERMT2/CSF1R/BVES/DLC1/PALM/ATP10A/CCL2/EPB41L3/RHOJ/ITGB2/MYH10/PALMD/RHOB/ICAM1/PLEKHO1/FGD5/MSN/CDC42EP3/ITGA7/HCK/PLXNC1/ANXA1/KIT/LPAR1/FMNL3/CCL3/PLXNB3/PTN/PLXND1/PARVA/RHOBTB3/WASF3/TPM1/FMNL1/FGR/S100B/KDR/RDX/FGD1/RHOBTB1/LST1/RHOQ/CORO1A/DAPK3/FES/FGD2/MYH9/SEMA3E/RHOF/PARVB/CCL24/ARHGAP15/GNA12/SYNE3/RHOC/PLXNA1/ARHGEF18/CDC42EP2
GO_POSITIVE_REGULATION_OF_LEUKOCYTE_PROLIFERATION	GO_POSITIVE_REGULATION_OF_LEUKOCYTE_PROLIFERATION	135	0.556499	2.12718	3.22e-09	6.8e-08	3.97e-08	4431	tags=53%, list=22%, signal=42%	FGF10/IGF1/IL6/CCL19/TAC1/IGF2/CCR2/PDCD1LG2/TLR4/CD209/LILRB2/TNFSF4/VCAM1/GPR183/HAVCR2/CDKN1A/ANXA1/CD86/IL2RA/CD4/MEF2C/NCKAP1L/AIF1/LEP/SASH3/PTPRC/CD276/CSF1/IL21/BCL2/BST1/CD1D/IL6ST/IL1B/IL12B/TNFSF9/IL5RA/CD80/BCL6/CCL5/CD274/HLA-DPA1/TGFBR2/TNFRSF4/CORO1A/CD28/CLCF1/TNFSF13B/CLECL1/IL13/RASAL3/HLA-DPB1/CD81/STAT5B/CD38/EBI3/CD74/CARD11/CD70/FCRL3/FOXP3/HLA-DMB/IRS2/CD55/JAK3/TLR9/BST2/T…
GO_TERTIARY_GRANULE_MEMBRANE	GO_TERTIARY_GRANULE_MEMBRANE	71	0.654245	2.30511	3.24e-09	6.84e-08	3.98e-08	3151	tags=49%, list=16%, signal=42%	OLR1/FPR2/SIGLEC14/MCEMP1/CLEC4D/PLAU/CD93/SLC2A3/CLEC5A/GPR84/LILRB2/ITGB2/SNAP25/FCAR/ITGAM/LAIR1/SLC11A1/SIGLEC5/CD33/CYBB/CD300A/ITGAX/FCER1G/STOM/CD53/CLEC12A/ATP8B4/PTAFR/CD59/PTPRB/FRMPD3/GAA/SIRPA/CD177/ANO6
GO_FIBRONECTIN_BINDING	GO_FIBRONECTIN_BINDING	26	0.832515	2.36631	3.34e-09	7.03e-08	4.1e-08	2097	tags=69%, list=11%, signal=62%	SFRP2/MYOC/CCDC80/THBS1/SSC5D/LRRC15/FBLN1/IGFBP5/FSTL3/CTSK/ITGB3/IGFBP6/IGFBP3/ITGA4/CTSL/ITGAV/LOXL3/ITGB1
GO_CELLULAR_EXTRAVASATION	GO_CELLULAR_EXTRAVASATION	62	0.675073	2.32049	3.41e-09	7.13e-08	4.15e-08	3123	tags=60%, list=16%, signal=50%	ELANE/CCL21/THY1/SELP/SELE/CXCL12/IL1R1/CCR2/JAM2/CCL2/ITGB2/ICAM1/PECAM1/VCAM1/ITGA4/SELPLG/ADD2/ITGA1/PIK3CG/CX3CR1/SELL/LEP/AZU1/ITGB1/CD99L2/FER/BST1/PTGER4/PTAFR/PDGFD/PLVAP/SIRPA/SPN/PIK3CD/CD177/ITGB7/CD99
GO_PROTEIN_KINASE_B_SIGNALING	GO_PROTEIN_KINASE_B_SIGNALING	241	0.482688	1.93635	3.41e-09	7.13e-08	4.15e-08	4014	tags=42%, list=20%, signal=34%	FGF5/MYOC/THBS1/FGF10/IGF1/FGF7/LOX/CCL21/IGFBP5/PDGFRB/FGFR1/NOX4/TMEM100/CCL19/AXL/FGF2/NTRK3/OSM/IGF2/MEIS3/PHLDA3/CCL2/FGF1/RCN3/NTRK1/PDGFRA/TNFAIP8L3/TGFB1/C1QTNF1/THPO/CHI3L1/P2RY12/HGF/TEK/ILK/KIT/RET/CD86/ENG/CCL3/PIK3R5/PIK3CG/PDGFB/CCR7/GPER1/RASD2/CSF3/IGF1R/PINK1/EREG/KL/CX3CR1/HCLS1/MAGI2/ESR1/HBEGF/LEP/PEAR1/ITGB1/RAMP3/TGFBR1/RRAS/IRS1/KDR/NRG2/SH2B3/IL1B/GAS6/TSPYL5/CD80/CCL5/PLK…
GO_SKELETAL_MUSCLE_ORGAN_DEVELOPMENT	GO_SKELETAL_MUSCLE_ORGAN_DEVELOPMENT	160	0.527784	2.0349	3.44e-09	7.16e-08	4.17e-08	3900	tags=39%, list=20%, signal=32%	MEOX2/TWIST1/DCN/SMYD1/FOXP2/MYOCD/ELN/MSC/HEYL/MEGF10/BVES/EGR2/TCF21/POPDC3/CAV1/RBM24/ASB2/EGR1/POPDC2/TGFB1/NUPR1/BASP1/CAV2/MYOZ2/SVIL/MEF2C/PHOX2B/CFL2/HLX/GPC1/CDON/SMO/FOS/COL19A1/CASQ1/SOX11/VAMP5/BCL2/NR2F2/STRA6/ATF3/S100B/ANKRD2/WT1/METTL21C/BCL9L/MYF6/MYOM1/CYP26B1/HIVEP3/MEF2D/TBX1/DNER/KLHL41/HLF/SKI/MAFF/ANKRD1/HDAC9/HDAC4/GPX1/FLNB/P2RX2
GO_GERM_CELL_DEVELOPMENT	GO_GERM_CELL_DEVELOPMENT	237	-0.408299	-1.92839	3.5e-09	7.26e-08	4.23e-08	2985	tags=33%, list=15%, signal=28%	TSSK4/TDRD1/REC8/HMGB2/SLIRP/WEE2/SLC26A6/PDILT/BSPH1/OSBP2/SPO11/PAQR8/TTC21A/CELF4/TNP2/ANG/DMC1/ARMC2/BRIP1/ASPM/SPINK1/DNAH1/TRIP13/AURKA/SEMG2/BRCA2/NEURL1/TSSK6/PCSK4/TXNDC8/RXFP2/PIWIL2/ELSPBP1/TUBB8/HOOK1/NPM2/GDF9/FAM9B/EFCAB9/ZPBP/SEMG1/RSPH1/SOHLH1/NOBOX/STRA8/LGR5/YBX2/DEFB1/HORMAD1/ADAD1/SUN5/IHH/CFAP44/SLC26A8/DMRTC2/CFAP43/MCMDC2/SYCP3/TOPAZ1/NUP210L/SLC26A3/PRDM14/DMRT1/CCDC63/CAT…
GO_GASTRULATION	GO_GASTRULATION	176	0.518372	2.02615	3.52e-09	7.28e-08	4.24e-08	2931	tags=34%, list=15%, signal=29%	SFRP2/SFRP1/COL11A1/COL8A1/FN1/MMP2/INHBA/COL5A1/TENM4/COL12A1/ADIPOQ/NR4A3/NOG/COL5A2/FOXC2/ITGA5/FGFR1/PHLDB2/COL6A1/CHRD/MMP14/IL10/APLNR/GJA1/ITGB3/PHLDB1/ITGB2/SIX2/MMP8/COL4A2/FOXF1/COL7A1/SOX17/EYA1/ITGA7/ITGA4/SNAI1/GSC/ATOH8/LAMB1/OSR1/APELA/ITGA8/ITGAV/ITGB1/ITGB5/WNT5A/SOX7/MMP9/MYADM/FZD7/TWSG1/IL1RN/TAL1/TGFBR2/MEGF8/LAMA3/LEF1/TBX20/ACVR1
GO_NEGATIVE_REGULATION_OF_CELL_ACTIVATION	GO_NEGATIVE_REGULATION_OF_CELL_ACTIVATION	192	0.508145	1.9993	3.58e-09	7.38e-08	4.3e-08	3092	tags=40%, list=16%, signal=34%	SFRP1/INHBA/CLEC4G/EMILIN1/GLI3/VSIG4/LRRC32/AXL/LRFN5/GPNMB/IL10/SYT11/CCR2/PDCD1LG2/FGL2/LILRB2/PRKG1/IL31RA/THBD/FOXF1/SERPINE2/TNFSF4/FGL1/PDGFRA/TYROBP/C1QTNF1/MNDA/APOE/HAVCR2/CD200/ANXA1/MILR1/CYGB/CD300A/CD86/FCGR2B/IL2RA/HMOX1/PDGFB/GPER1/BPI/PDE5A/CNR1/CD84/HLX/ADAMTS18/LOXL3/DTX1/PTPRC/PRNP/SMAD7/SAMSN1/FER/SOX11/LILRB1/NOS3/CST7/FGR/TNFRSF13B/SH2B3/GAL/PLA2G2D/LST1/TWSG1/RUNX1/BTK/UBA…
GO_ACTIN_CYTOSKELETON_REORGANIZATION	GO_ACTIN_CYTOSKELETON_REORGANIZATION	100	0.593375	2.2025	3.69e-09	7.6e-08	4.43e-08	3348	tags=42%, list=17%, signal=35%	NRK/FGF10/FGF7/ANTXR1/FLNA/THSD7B/NTRK3/EFS/CSF1R/PDLIM4/THSD7A/S1PR1/PDGFRA/NRP1/HCK/ANXA1/TEK/KIT/PLEK/GSN/CSF3/CASS4/PARVA/HCLS1/ESAM/NOTCH2/NEDD9/FER/TRPV4/GPR65/S1PR2/PARVG/ARHGDIB/DAPK3/PTK7/ABL1/FES/MYH9/SEMA3E/AUTS2/PARVB/SHC1
GO_ACTOMYOSIN	GO_ACTOMYOSIN	74	0.647316	2.30222	3.73e-09	7.64e-08	4.45e-08	4322	tags=58%, list=22%, signal=46%	XIRP1/PDLIM3/SYNPO2/MYL9/MYLK/PGM5/NOX4/FERMT2/PDLIM7/LDB3/ABLIM3/PDLIM4/SORBS1/LURAP1/MYH10/ACTC1/FAM107A/TEK/FSCN1/ILK/SYNPO/ACTN1/MYO5A/FHL3/DBN1/ZYX/BAG3/SHROOM4/TPM1/LCP1/CNN2/TPM4/ROR1/MYH9/LPP/HDAC4/FLNB/PXN/WDR1/PDLIM5/ACTA1/LIMCH1/KAT2B
GO_INTERLEUKIN_6_PRODUCTION	GO_INTERLEUKIN_6_PRODUCTION	144	0.546762	2.09782	3.86e-09	7.89e-08	4.6e-08	4698	tags=55%, list=24%, signal=42%	IL6/ADCYAP1/TWIST1/TREM2/LILRA2/SPON2/IL10/TLR8/SYT11/IL33/TLR4/LILRB2/TLR7/MMP8/TNFSF4/C1QTNF4/TYROBP/HAVCR2/CD200/F2R/CD36/HGF/PAEP/LILRA5/C1QTNF3/TLR1/BPI/IL1A/FCER1G/NCKAP1L/KLF2/AIF1/EREG/RAB7B/LEP/WNT5A/CLEC7A/SCIMP/TLR6/PTAFR/ISL1/AFAP1L2/TRPV4/IL1B/IL1RN/GAS6/SIRPA/P2RX7/TNFAIP3/TLR2/HYAL2/CEBPB/C5AR2/CX3CL1/TSLP/IL1RAP/CD74/LBP/TNF/FOXP3/APP/TLR9/CAPN2/LPL/TLR3/NLRX1/ZBTB20/SOCS5/IL18RAP…
GO_NUCLEAR_TRANSCRIBED_MRNA_CATABOLIC_PROCESS_NONSENSE_MEDIATED_DECAY	GO_NUCLEAR_TRANSCRIBED_MRNA_CATABOLIC_PROCESS_NONSENSE_MEDIATED_DECAY	119	-0.507536	-2.14831	3.95e-09	8.05e-08	4.69e-08	7779	tags=81%, list=39%, signal=49%	SMG1/SMG9/RPL17/DCP1A/EXOSC10/SMG5/RPS9/RNPS1/RPS23/SMG7/RPL15/RPS15/RPS3A/RPS2/RPL10/RPL18A/UBA52/RPL10A/RPS6/RBM8A/RPL13A/RPL5/RPS25/RPL6/SECISBP2/RPL9/NCBP2/RPS5/RPL13/RPL23A/RPL18/RPS14/RPS3/RPL32/RPL41/RPL28/RPL35/RPS11/DHX34/RPLP0/RPSA/RPS16/RPL14/RPS17/RPL12/MAGOH/RPL27/RPS4X/RPL7A/EIF3E/RPS8/PNRC2/RPL23/RPL35A/RPL27A/RPLP1/RPL19/RPL29/RPS15A/RPL21/MAGOHB/RPS20/RPL36/RPS19/RPL11/RPL34/RPL3…
GO_PROTEIN_COMPLEX_INVOLVED_IN_CELL_ADHESION	GO_PROTEIN_COMPLEX_INVOLVED_IN_CELL_ADHESION	34	0.772537	2.37868	4.06e-09	8.25e-08	4.81e-08	3693	tags=71%, list=19%, signal=57%	ITGBL1/ITGA11/EMILIN1/ITGA5/ITGB3/ITGB2/ITGAM/ITGA9/ITGA7/ITGA4/ITGA1/ITGAX/ITGA8/ITGAV/ITGB1/ITGB5/CD80/ITGB6/CD28/NPNT/ITGB7/ITGA2/ITGAL/ITGA3
GO_MITOCHONDRIAL_TRANSLATION	GO_MITOCHONDRIAL_TRANSLATION	132	-0.501865	-2.16199	4.17e-09	8.44e-08	4.92e-08	7591	tags=69%, list=39%, signal=43%	MRPL41/MRPL9/MRPL30/MRPS34/MRPS14/MRPS16/MRPS21/GATC/MRPS22/AARS2/NSUN4/AURKAIP1/OXA1L/MRPL52/ALKBH1/MALSU1/MRPL45/MRPL55/RPUSD4/ERAL1/MRPL35/GFM1/MRPS24/MRPL14/MRPL51/MRPL11/MRRF/MRPL38/MTERF4/MRPS15/QRSL1/MRPL23/MRPL42/RPUSD3/MRPL2/MRPL22/MRPS23/RMND1/UQCC1/MRPS18C/MRPL3/MRPL16/MRPL18/MRPL15/FASTKD2/MRPL24/IARS2/C1QBP/MRPL32/TARS2/MRPL36/DAP3/MTIF3/TRMT10C/MRPL46/TSFM/MRPL1/MRPL27/MRPS18B/MRPS5…
GO_POSITIVE_REGULATION_OF_CELLULAR_COMPONENT_BIOGENESIS	GO_POSITIVE_REGULATION_OF_CELLULAR_COMPONENT_BIOGENESIS	491	0.410588	1.75195	4.25e-09	8.58e-08	5e-08	3754	tags=28%, list=19%, signal=23%	SFRP1/MYOC/THBS2/MAGEL2/LMOD1/SYNPO2/DPYSL3/SLITRK2/SLITRK3/EMILIN1/SYNDIG1/TGFB3/FLNA/CCL21/SRPX2/NAV3/MMP1/THY1/FLRT2/NOX4/CBLN1/CCL11/CCL19/NTRK3/MAP1B/PHLDB2/TAC1/LRRTM1/SH3PXD2B/CSF2/CAV1/COL16A1/PALM/TRABD2B/GPM6A/DZIP1/TLR4/NLGN1/PHLDB1/PTPRD/NTRK1/SLITRK4/NLGN2/ICAM1/TGFB1/AMIGO2/NRP1/CDH5/MSN/ARHGEF15/CDC42EP3/CLDN5/P2RY12/CD36/HCK/TEK/FSCN1/KIT/NRXN1/PLEK/SYNPO/LPAR1/CLSTN2/GSN/CCR7/LDB…
GO_VESICLE_LUMEN	GO_VESICLE_LUMEN	322	0.45005	1.8554	4.43e-09	8.91e-08	5.19e-08	4152	tags=33%, list=21%, signal=27%	PENK/CTSG/GRP/F13A1/SERPINE1/THBS1/TIMP3/ISLR/FN1/IGF1/RETN/MMRN1/ELANE/TGFB3/PTX3/SPARC/FCN1/TIMP2/CRISPLD2/RNASE2/SERPING1/ITIH3/ECM1/IGF2/C3/A2M/VWF/VEGFC/RARRES2/LEFTY2/MMP8/CFD/TGFB2/TIMP1/SRGN/TGFB1/MNDA/CHI3L1/S100A12/PCSK1/HGF/RNASE3/ARSB/PPBP/OSCAR/ACTN1/DOCK2/HRNR/MPO/GSN/SERPINA3/HK3/PDGFB/FOLR3/BPI/PYGL/HSPA6/TXNDC5/F8/AZU1/PROS1/POMC/ACTN2/VAT1/VCL/BACE1/FGR/SERPINA1/CTSW/GAS6/CNN2/C…
GO_CARDIAC_CHAMBER_DEVELOPMENT	GO_CARDIAC_CHAMBER_DEVELOPMENT	165	0.529421	2.0514	4.59e-09	9.21e-08	5.37e-08	3538	tags=43%, list=18%, signal=36%	SFRP2/KCNK2/HAND2/COL11A1/SLIT2/WNT2/NOG/SLIT3/MYL3/NRP2/FOXC2/ZFPM2/ADAMTS1/MYOCD/CPE/LTBP1/HEYL/HEG1/ANK2/PDE2A/FOXF1/MYH10/TGFB2/GJA5/TGFB1/NRP1/TEK/FZD1/ENG/ROBO1/MEF2C/PLXND1/PARVA/NPY5R/SMO/SMARCD3/SEMA3C/PRDM1/WNT5A/NOTCH2/TGFBR1/SMAD7/TPM1/CITED2/SOX11/RYR2/NDST1/CCM2L/NOS3/STRA6/ISL1/FZD2/HEY2/HEY1/TGFBR2/NKX2-5/TBX20/ACVR1/TBX1/TBX2/PTK7/FHL2/BMPR2/TGFBR3/LUZP1/DLL4/SRF/SUFU/JAG1/RBP4/R…
GO_NUCLEAR_TRANSCRIBED_MRNA_CATABOLIC_PROCESS	GO_NUCLEAR_TRANSCRIBED_MRNA_CATABOLIC_PROCESS	196	-0.42942	-1.95762	4.71e-09	9.4e-08	5.48e-08	7779	tags=67%, list=39%, signal=41%	SMG1/SMG9/RPL17/DCP1A/EXOSC10/DIS3L2/SMG5/RPS9/RNPS1/CNOT7/RPS23/SMG7/RC3H1/EXOSC4/CNOT3/RPL15/RPS15/RPS3A/RPS2/RPL10/EXOSC5/RPL18A/PATL1/UBA52/RPL10A/LSM2/EXOSC9/RPS6/WDR61/RBM8A/RPL13A/EXOSC3/RPL5/EXOSC1/CNOT2/LSM4/RPS25/EXOSC7/EXOSC2/RPL6/SECISBP2/RPL9/NCBP2/RPS5/RPL13/RPL23A/POLR2G/DIS3/RPL18/RPS14/RPS3/RPL32/RPL41/RPL28/RPL35/RPS11/DHX34/RPLP0/LSM6/RPSA/RPS16/RPL14/RPS17/RPL12/CNOT11/LSM3/MA…
GO_REGULATION_OF_REGULATED_SECRETORY_PATHWAY	GO_REGULATION_OF_REGULATED_SECRETORY_PATHWAY	153	0.539376	2.06718	4.71e-09	9.4e-08	5.48e-08	3431	tags=33%, list=17%, signal=28%	CHRM2/HTR2A/KCNB1/SYT4/CACNA1H/HTR1B/DGKI/GRIK5/PPFIA2/NCS1/SYT11/CCR2/NLGN1/ITGB2/SYT6/FOXF1/ITGAM/TRIM9/LRRK2/CD300A/FCGR2B/HMOX1/CACNA1G/CNR1/APBA2/FCER1G/CD84/SYT3/FER/PRKCB/SYT9/SYT15/PRAM1/BACE1/FGR/RIMS3/PTAFR/DOC2B/GNAI2/ADRA1A/ADORA2A/GAB2/CD177/IL4R/FES/SYT10/IL13/GATA2/CDK5R2/RIMS1/SYN1
GO_NEGATIVE_REGULATION_OF_WNT_SIGNALING_PATHWAY	GO_NEGATIVE_REGULATION_OF_WNT_SIGNALING_PATHWAY	206	0.502738	1.98447	4.82e-09	9.59e-08	5.59e-08	2598	tags=25%, list=13%, signal=22%	SFRP2/SFRP4/SFRP1/GREM1/APCDD1L/BARX1/ROR2/DACT3/GLI3/NOG/DKK2/CTHRC1/TBX18/DACT1/BICC1/IGFBP4/CDH2/SNAI2/HIC1/GLI1/CAV1/TNN/WWTR1/TRABD2B/NXN/IGFBP6/DKK3/EGR1/PRICKLE1/ALPK2/NFATC4/RBMS3/SOX17/MCC/APOE/SOST/DAB2/LRP1/FZD1/APCDD1/SHISA6/FRZB/GSC/HECW1/NFATC1/LATS2/WNT5A/ISL1/FOXO1/CSNK1A1L/SHISA2
GO_B_CELL_ACTIVATION	GO_B_CELL_ACTIVATION	238	0.476291	1.90392	4.87e-09	9.66e-08	5.63e-08	4032	tags=39%, list=20%, signal=32%	SFRP1/IL6/INHBA/MMP14/IL10/IL11/CXCR5/GAPT/LGALS1/TLR4/NTRK1/TNFSF4/SLAMF8/TYROBP/TGFB1/VCAM1/MNDA/GPR183/CDKN1A/ITGA4/KIT/CD300A/FCGR2B/MEF2C/IL7R/NFAM1/NCKAP1L/CD79A/IFNE/CD180/DOCK10/FCRL1/ITGB1/IGLL5/SASH3/PTPRC/NOTCH2/SAMSN1/PRKCB/IL21/BCL2/DOCK11/BST1/TNFRSF13B/LRRC8A/CD79B/BTK/BCL6/PLCL2/TNFRSF4/MFNG/CD28/TNFAIP3/LEF1/MS4A1/IGLL1/PIK3CD/CLCF1/TNFSF13B/LAT2/ABL1/CD27/IL13/LYL1/PLCG2/CD81/KL…
GO_PLATELET_ALPHA_GRANULE	GO_PLATELET_ALPHA_GRANULE	90	0.622559	2.2726	4.95e-09	9.79e-08	5.71e-08	2462	tags=46%, list=12%, signal=40%	THBS2/F13A1/SERPINE1/THBS1/ISLR/FN1/IGF1/MMRN1/TGFB3/PCDH7/SPARC/SELP/CD109/SERPING1/IGF2/A2M/VWF/VEGFC/ITGB3/LEFTY2/SNCA/SERPINE2/LHFPL2/CFD/TGFB2/PECAM1/TIMP1/SRGN/TGFB1/CD36/HGF/PPBP/ACTN1/SERPINA3/PDGFB/F8/PROS1/TREML1/ACTN2/SERPINA1/SERPINA5
GO_CYTOKINE_RECEPTOR_ACTIVITY	GO_CYTOKINE_RECEPTOR_ACTIVITY	97	0.599958	2.21397	4.97e-09	9.79e-08	5.71e-08	4515	tags=65%, list=23%, signal=50%	GHR/CRLF1/IL1R1/CXCR5/CCR2/CSF2RB/GPR17/IL31RA/CCR8/IL9R/GFRA2/CMKLR1/CXCR1/ACKR3/GFRA1/OSMR/CSF3R/IL10RA/CCR1/XCR1/IL2RA/CCR7/CD4/LEPR/IL7R/CCR4/CX3CR1/FZD4/CXCR4/IL2RB/CSF2RA/CCR5/IL1RL1/IL17RD/IL6ST/ACKR4/IL12B/IL5RA/IL3RA/CCR3/IL4R/IL21R/F3/CXCR2/IL1RAP/EBI3/CD74/CCR9/CD44/CCR6/FLT3/IL1RAPL2/CXCR3/CCR10/CRLF2/CXCR6/GFRA3/IFNAR2/IL18RAP/LIFR/IL12RB1/IL22RA2/IL6R
GO_METALLOENDOPEPTIDASE_ACTIVITY	GO_METALLOENDOPEPTIDASE_ACTIVITY	99	0.593404	2.19232	5.05e-09	9.94e-08	5.79e-08	2489	tags=41%, list=13%, signal=36%	FAP/ADAMTS2/ADAM12/MMP2/ADAMTS12/ADAMTS16/ADAM33/TLL1/ADAMTS8/MMP1/MMP13/ADAMTS1/MMP16/MMP11/MMP23B/ADAMTS4/ECEL1/MMP19/MMP14/TRABD2B/ADAMTS15/MMP8/ADAMTS10/ADAMTS3/ADAM19/ADAMTS7/ADAMTS5/MMP28/PAPPA/ADAM23/MMP17/ADAMTS9/ADAM21/BMP1/ADAMTS18/MMP7/MMP3/MMP9/MME/ADAMTS14/ADAMDEC1
GO_REGULATION_OF_PHOSPHOLIPASE_C_ACTIVITY	GO_REGULATION_OF_PHOSPHOLIPASE_C_ACTIVITY	45	0.724526	2.36434	5.46e-09	1.07e-07	6.24e-08	4224	tags=80%, list=21%, signal=63%	ADCYAP1R1/HTR2A/PDGFRB/C5AR1/FGFR1/EDNRA/FGF2/NTRK3/SELE/HTR2B/AVPR1A/PDGFRA/P2RY12/RASGRP4/KIT/LPAR1/ESR1/P2RY6/NMUR1/PTAFR/FLT1/NTF4/ADRA1A/S1PR4/NTRK2/GNA15/AGT/ABL1/ITK/GPR55/ARHGAP6/EGFR/PLCB2/BDNF/BICD1/ABL2
GO_REGULATION_OF_CATION_CHANNEL_ACTIVITY	GO_REGULATION_OF_CATION_CHANNEL_ACTIVITY	170	0.52262	2.02835	6.02e-09	1.18e-07	6.86e-08	3438	tags=41%, list=17%, signal=34%	PLN/KCNA1/CASQ2/JPH2/KCNE4/RELN/SHANK1/TREM2/GEM/CAV1/GRIA1/ANK2/PDE4B/LRRC38/CCR2/FGF14/RRAD/CCL2/KCNS2/NETO1/NLGN1/STAC/NLGN2/LRRC55/NEFL/DYSF/ARC/SCN1B/REM1/CACNA2D1/PKD2/KCNE5/DLG4/STAC2/ADRB2/SHISA6/AKAP6/MYO5A/OPRL1/MEF2C/RGS9/GRIA3/JPH3/STOM/PINK1/AHNAK/PDE4D/P2RY6/EHD3/JPH4/CASQ1/ACTN2/MMP9/GRIN2A/KCNE1/CLIC2/KCNG1/GAL/DMD/CACNG4/CRHBP/DLG2/NLGN3/SHISA9/NTSR1/CRHR1/PLCG2/PIRT/NOS1
GO_PLATELET_DEGRANULATION	GO_PLATELET_DEGRANULATION	125	0.565448	2.13529	6.2e-09	1.21e-07	7.04e-08	3579	tags=46%, list=18%, signal=38%	F13A1/SERPINE1/THBS1/TIMP3/ISLR/FN1/IGF1/MMRN1/TGFB3/FLNA/PCDH7/SPARC/SELP/CD109/SERPING1/ITIH3/ECM1/IGF2/A2M/VWF/VEGFC/RARRES2/ITGB3/LEFTY2/LHFPL2/CFD/TGFB2/PECAM1/TIMP1/SRGN/TGFB1/CD36/HGF/PLEK/PPBP/ACTN1/SERPINA3/PDGFB/FCER1G/F8/PROS1/ACTN2/VCL/SERPINA1/TLN1/CTSW/GAS6/CLEC3B/FERMT3/EGF/VEGFB/PSAP/ENDOD1/SYTL4/HABP4/MAGED2/PDGFA
GO_ACTIN_FILAMENT_BUNDLE_ORGANIZATION	GO_ACTIN_FILAMENT_BUNDLE_ORGANIZATION	147	0.539268	2.06818	6.22e-09	1.21e-07	7.05e-08	4419	tags=45%, list=22%, signal=35%	SFRP1/MYOC/SYNPO2/DPYSL3/TGFB3/FLNA/NOX4/ELN/SHANK1/PHLDB2/TAC1/SH3PXD2B/DLC1/SORBS1/CORO2B/RHOB/S1PR1/TMEFF2/NRP1/ARHGEF15/FAM107A/FSCN1/PLEK/SYNPO/LPAR1/ACTN1/ADD2/AIF1/ZYX/SPIRE1/ITGB5/WAS/TGFBR1/NEDD9/TPM1/PTGER4/RDX/RHOBTB1/EVL/GPR65/LCP1/PPM1F/ASAP3/ABL1/RHOF/SRF/FMN2/FRMD7/ARHGAP6/CX3CL1/RHOC/ARHGEF10/SORBS3/SWAP70/ADD1/PIK3R1/MARCKS/PXN/WNT11/PHACTR1/RND3/TNFAIP1/RAPGEF3/LIMCH1/LIMK1/RGCC
GO_COLLAGEN_CATABOLIC_PROCESS	GO_COLLAGEN_CATABOLIC_PROCESS	45	0.722868	2.35893	6.38e-09	1.24e-07	7.21e-08	3118	tags=64%, list=16%, signal=54%	FAP/ADAMTS2/MMP2/MRC2/MMP1/MMP13/MMP16/MMP11/COL15A1/MMP23B/CTSK/MMP19/MMP14/MMP8/ADAMTS3/MMP28/CTSL/MMP17/MMP7/ITGB1/COL19A1/MMP3/MMP9/ADAMTS14/KLK6/CTSB/MMP10/COL13A1/MMP21
GO_REGULATION_OF_GTPASE_ACTIVITY	GO_REGULATION_OF_GTPASE_ACTIVITY	459	0.418841	1.7752	6.47e-09	1.25e-07	7.29e-08	4542	tags=36%, list=23%, signal=28%	SFRP1/SLIT2/PLXNA4/CCL7/ADCYAP1/RGS4/CCL13/CCL21/GNAO1/THY1/ARHGAP20/CCL11/CCL19/NTRK3/SYDE1/CCL23/EPHA5/BVES/DGKI/CCL8/RANBP3L/DLC1/HTR2B/CCL2/ARHGAP31/EPHA3/PRKG1/NTRK1/CCL18/KLRC4-KLRK1/ICAM1/S1PR1/STARD8/FGD5/RGS2/NRP1/LRRK2/ARHGEF15/RGS1/F2R/PLXNC1/RGS8/ARHGAP23/RGS16/DOCK2/CCL4/CAV2/CCL3/PREX2/ARHGEF6/PLXNB3/GPSM1/CCR7/ARHGAP22/RGS9/RASA3/TAGAP/ERRFI1/RGS18/NCKAP1L/ADAP2/CHN1/RASIP1/PLXND1/…
GO_POSITIVE_REGULATION_OF_HEMOPOIESIS	GO_POSITIVE_REGULATION_OF_HEMOPOIESIS	183	0.510644	2.00165	6.69e-09	1.29e-07	7.51e-08	3987	tags=42%, list=20%, signal=34%	INHBA/ROR2/GLI3/ZBTB16/CCL19/GLI2/AXL/GPR68/TREM2/EGR3/MMP14/NLRP3/LILRB2/LILRB4/TNFSF4/DCSTAMP/TYROBP/TGFB1/THPO/CCR1/ANXA1/CD86/IL2RA/ETS1/CD4/ITPKB/IL7R/NCKAP1L/CSF3/HLX/LIF/DUSP10/HCLS1/RAB7B/FOS/SASH3/PTPRC/NOTCH2/TRIM58/GATA1/TOX/CSF1/PIK3R6/SLC9B2/IL12B/TNFSF9/RUNX1/BTK/GAS6/EVI2B/KLF10/CD80/BCL6/RHOH/TAL1/TGFBR2/LEF1/POU4F2/HSPA1A/IL4R/FES/CD27/GATA2/ZBTB46/JAG1/STAT5B/CD74/ZMIZ1/TNF/TESP…
GO_REGULATION_OF_CELLULAR_RESPONSE_TO_TRANSFORMING_GROWTH_FACTOR_BETA_STIMULUS	GO_REGULATION_OF_CELLULAR_RESPONSE_TO_TRANSFORMING_GROWTH_FACTOR_BETA_STIMULUS	112	0.579223	2.16859	7.02e-09	1.35e-07	7.87e-08	3744	tags=41%, list=19%, signal=33%	THBS1/FBN1/LOX/ASPN/EMILIN1/HTRA3/TGFB3/MYOCD/CD109/LTBP1/TGFB1I1/CAV1/HTRA1/CHST11/VASN/DKK3/ZEB1/TGFB1/PMEPA1/DAB2/NREP/ENG/CAV2/ITGA8/CDKN2B/TGFBR1/SMAD7/CITED2/SOX11/LDLRAD4/WNT1/NRROS/WFIKKN2/BCL9L/TGFBR2/NPNT/ADAMTSL2/CIDEA/HSPA1A/LTBP4/TGFBR3/SKI/CDKN1C/PEG10/ITGA3/HTRA4
GO_T_CELL_DIFFERENTIATION	GO_T_CELL_DIFFERENTIATION	236	0.478713	1.91282	7.44e-09	1.42e-07	8.3e-08	4431	tags=46%, list=22%, signal=36%	IL6/GLI3/ZBTB16/CCL19/GLI2/CLEC4D/EGR3/MAFB/CCR2/NLRP3/FGL2/LILRB2/LILRB4/ZEB1/EGR1/FUT7/TNFSF4/CLEC4E/GPR183/FZD8/TNFSF8/ANXA1/CR1/KIT/DOCK2/CD86/IL2RA/CCR7/CD4/LEPR/ITPKB/IL7R/FCER1G/NCKAP1L/IL27/HLA-DOA/HLX/DUSP10/LOXL3/LEP/PRDM1/DTX1/SASH3/PTPRC/SMAD7/PREX1/BCL2/CD8A/PTGER4/CD1D/SLC46A2/WNT1/FZD7/RSAD2/PLA2G2D/PIK3R6/IL12B/RUNX2/TNFSF9/RUNX1/CD80/BCL6/RORA/RHOH/TGFBR2/CYP26B1/CD28/SPN/LEF1/ZN…
GO_ENDOCRINE_PROCESS	GO_ENDOCRINE_PROCESS	81	0.625938	2.25848	7.51e-09	1.43e-07	8.36e-08	3201	tags=51%, list=16%, signal=43%	CTSG/AGTR1/CMA1/RETN/INHBA/TACR2/FGFR1/TAC1/GJA1/BMP6/CES1/CPA3/AVPR1A/CORIN/AGTR2/GALR1/GJA5/ENPEP/C1QTNF1/SUCNR1/F2R/DRD5/C1QTNF3/AVPR2/OR51E2/FZD4/LEP/EDN1/POMC/RAB11FIP5/MME/NOS3/RASL10B/GAL/IL1B/HCAR2/INHBB/CRHBP/AGT/ECE1/CRHR1
GO_REGULATION_OF_SYNAPSE_STRUCTURE_OR_ACTIVITY	GO_REGULATION_OF_SYNAPSE_STRUCTURE_OR_ACTIVITY	222	0.481675	1.9116	8.03e-09	1.53e-07	8.9e-08	4734	tags=45%, list=24%, signal=35%	THBS2/SLITRK2/SLITRK3/SYNDIG1/SRPX2/SPARC/NRP2/RELN/FLRT2/GPC6/CDH2/CBLN1/NTRK3/LRFN5/TUBA1A/NTNG2/EPHA7/LRRTM1/IL10/NTN1/GAP43/GPM6A/NLGN1/LILRB2/PTPRD/SNCA/PTPRS/NTRK1/SLITRK4/NLGN2/NFATC4/ARC/MDGA1/SRGN/AMIGO2/LRRK2/APOE/IL10RA/ARHGEF15/NRXN1/FZD1/CLSTN2/FCGR2B/SHISA6/MEF2C/ARHGAP22/PTN/SLITRK5/DBN1/HCLS1/PRNP/WNT5A/EPHA4/DMPK/SSH1/TPBG/FRMPD4/LRRTM3/SLC17A7/LRRN3/NTRK2/PAK3/TLR2/LINGO2/NLGN3/…
GO_RECEPTOR_INTERNALIZATION	GO_RECEPTOR_INTERNALIZATION	108	0.580984	2.17673	8.04e-09	1.53e-07	8.9e-08	3404	tags=38%, list=17%, signal=32%	SFRP4/GREM1/RSPO1/RAB31/SELE/HTR1B/LRRTM1/CAV1/GRIA1/HTR2B/ITGB3/ITGB2/SNCA/SNAP25/CXCR1/ACKR3/ARC/CALCRL/CD36/LRP1/CXCL8/DLG4/FCER1G/CALY/SH3GL2/APELA/MAGI2/ITGB1/RAMP3/LILRB1/CACNG4/RAMP2/ADM/RAMP1/DNM1/NECAB2/EGF/CXCR2/PLCG2/ANGPT1/CD81
GO_REGULATION_OF_NEUROTRANSMITTER_LEVELS	GO_REGULATION_OF_NEUROTRANSMITTER_LEVELS	336	0.43627	1.8114	8.26e-09	1.56e-07	9.12e-08	3558	tags=31%, list=18%, signal=26%	CHRM2/BCHE/CYP1B1/PTGIS/ATP1A2/HTR2A/RGS4/SLC18A3/TACR2/PTX3/MOXD1/SYT4/NRXN2/PRIMA1/PTGS2/CHRNA3/DPYS/HTR1B/DGKI/GRIK5/PPFIA2/CAV1/IL10/NCS1/SDS/SYT11/PDE1B/ITGB3/TLR4/DPYD/NLGN1/MAOB/ITGB2/SNCA/SNAP25/SYT6/MMP8/KLRC4-KLRK1/ICAM1/AGTR2/RNF180/TRIM9/RGS2/LRRK2/HDC/CD36/SNCG/NRXN1/ATP2B4/CD34/SLC7A2/PKD2/CAMK2A/STX11/SLC1A3/GPER1/MCTP1/MEF2C/SV2A/CNR1/APBA2/GPM6B/KLF2/AIF1/CX3CR1/SLC5A7/EDN1/CLEC7…
GO_POSITIVE_REGULATION_OF_PEPTIDE_SECRETION	GO_POSITIVE_REGULATION_OF_PEPTIDE_SECRETION	283	0.456423	1.86763	8.66e-09	1.63e-07	9.53e-08	4221	tags=41%, list=21%, signal=32%	GRP/IGF1/IL6/ADCYAP1/AKAP12/POSTN/TWIST1/TGFB3/FCN1/CCL19/GPR68/TREM2/CSF1R/OSM/LILRA2/IL10/TLR8/ADORA1/GJA1/IL33/VEGFC/BMP6/HTR2B/CLEC5A/CD14/NLRP3/TLR4/MMP8/NLGN2/TNFSF4/MYH10/CLEC4E/AGTR2/TGFB2/C1QTNF4/TGFB1/LRRK2/HAVCR2/GPR27/F2R/PAEP/CD33/LILRA5/C1QTNF3/CD34/LRP1/TLR1/CCL3/SCT/GPER1/APBB1/CLEC9A/IL1A/BLK/OR51E2/CRTAM/AIF1/NKX6-1/CLEC6A/MAPK11/WNT5A/IL1RL1/TRIM6/ALOX15B/FGR/RASL10B/PTGER4/CCL…
GO_CONDENSED_NUCLEAR_CHROMOSOME	GO_CONDENSED_NUCLEAR_CHROMOSOME	92	-0.555062	-2.28543	8.98e-09	1.69e-07	9.86e-08	5550	tags=65%, list=28%, signal=47%	FAM9C/RRS1/ATRX/MLH3/CCNB1IP1/CENPO/NCAPD3/NCAPD2/SUV39H1/TOPBP1/ADD3/RCC1/SYCE1L/PLK1/CCNB1/AURKC/PMF1/RAD21/NIFK/MIS18BP1/BUB1/SYCE2/BRCA1/REC8/TTN/TEX12/CHEK1/SS18L1/LRPPRC/NCAPH/RAD9A/RAD51/DMC1/NEK2/RNF212B/BLM/AURKA/CENPK/AURKB/DSN1/BRCA2/BUB1B/NDC80/RAD21L1/CENPA/FAM9B/MSH4/SYCP2L/RSPH1/STAG3/SYCP2/NUF2/HORMAD2/HORMAD1/CDX2/FKBP6/SYCP3/SMC1B/CCDC155/SYCP1
GO_SENSORY_SYSTEM_DEVELOPMENT	GO_SENSORY_SYSTEM_DEVELOPMENT	365	0.437641	1.82365	9.31e-09	1.75e-07	1.02e-07	3698	tags=34%, list=19%, signal=28%	CHRDL1/KERA/TENM3/COL8A1/CYP1B1/MFRP/FGF10/FBN1/WNT2/INHBA/COL5A1/CRYAB/TWIST1/SERPINF1/COL8A2/GLI3/COL5A2/WNT9A/EFEMP1/PDGFRB/WNT9B/FOXP2/THY1/FOXC2/MAB21L1/BMPR1B/NTRK3/RORB/MFAP2/CRYBB1/C3/SH3PXD2B/BMP6/ZEB2/TMOD1/MAB21L2/GPM6A/CACNA1C/RHOJ/SALL2/CRYGN/TUB/ZEB1/SDK1/CLIC4/VIM/PTPRM/ALDH1A3/MYH10/C1QA/ITGAM/TGFB2/PDGFRA/NDP/NRP1/COL4A1/ARHGEF15/P2RY12/MAF/ATP2B4/SEMA3A/DIO3/RET/ACVRL1/WNT7B/LAM…
GO_INTRINSIC_COMPONENT_OF_SYNAPTIC_MEMBRANE	GO_INTRINSIC_COMPONENT_OF_SYNAPTIC_MEMBRANE	163	0.521654	2.01821	9.78e-09	1.83e-07	1.07e-07	3116	tags=39%, list=16%, signal=33%	CADM3/CHRM2/KCND2/CNTN1/KCNA1/HTR2A/SLITRK2/SLITRK3/NRP2/LRRC4C/CDH2/NTRK3/LRFN5/NTNG2/HTR1B/FXYD6/GRIK5/EPHA7/LRRTM1/CDH10/GRIA1/SYT11/ADORA1/GPM6A/NTNG1/NETO1/NLGN1/SYT6/PTPRS/EFNB3/NLGN2/GRID1/NRP1/KCNA3/KCND3/RGS7BP/NRXN1/ATP2B4/KCNA2/SLC8A1/ADAM23/HTR3A/CLSTN2/PCDH17/SHISA6/SLC8A3/CHRNE/CNR1/ITGB1/SORCS3/SLC6A1/GRIN2A/EPHA4/SLC16A3/CACNG4/LRRTM3/ADRA1A/ADORA2A/LRRC4/GABRA5/NLGN3/CLSTN3/SHISA9
GO_CARDIAC_MUSCLE_TISSUE_DEVELOPMENT	GO_CARDIAC_MUSCLE_TISSUE_DEVELOPMENT	205	0.496301	1.95982	9.84e-09	1.84e-07	1.07e-07	3174	tags=37%, list=16%, signal=31%	KCNK2/COL11A1/GREM1/MYH11/PLN/IGF1/PI16/RGS4/WNT2/JPH2/TENM4/NOG/MYL3/SGCD/PDGFRB/FOXC2/ZFPM2/FGFR1/MYOCD/NOX4/FGF2/GLI1/BVES/HEG1/GJA1/FHOD3/SGCG/ALPK2/MYH10/ACTC1/AGTR2/S1PR1/TGFB2/PDGFRA/GJA5/TGFB1/RGS2/GJC1/SLC8A1/ENG/AKAP6/ADAMTS9/MEF2C/ALDH1A2/SIK1/MAPK11/HAMP/ITGB1/MEIS1/EDN1/WNT5A/TGFBR1/SMAD7/TPM1/ACTN2/RYR2/CCM2L/ALPK3/ISL1/SGCB/HEY2/FZD7/WT1/ADRA1A/MYOM1/TGFBR2/PIM1/NKX2-5/TBX20/ACVR1/…
GO_POSITIVE_REGULATION_OF_GROWTH	GO_POSITIVE_REGULATION_OF_GROWTH	250	0.472916	1.9098	9.91e-09	1.85e-07	1.08e-07	3521	tags=31%, list=18%, signal=26%	SFRP2/SFRP1/FN1/IGF1/WNT2/KRT17/NGF/ZFPM2/L1CAM/FGFR1/SYT4/FGF2/GHR/NTRK3/MAP1B/GLI1/IGF2/SH3PXD2B/CXCL12/MMP14/NTN1/ISLR2/SPHK1/AVPR1A/SEMA7A/FOXS1/TGFB2/RFTN1/NRP1/BASP1/ILK/DIO3/LRP1/TNFRSF12A/AKAP6/MEF2C/HLX/DBN1/HCLS1/SMO/TRPV2/HBEGF/CXCR4/LEP/HAMP/SYT3/EDN1/SASH3/TGFBR1/CSF1/MACF1/BCL2/HEY2/CRABP2/WT1/PPM1F/EXTL3/MAPT/TGFBR2/MEGF8/PIM1/LEF1/TBX20/POU4F2/TBX2/BMPR2/ATP8A2/TGFBR3/GPR21/SRF/SO…
GO_POSITIVE_REGULATION_OF_CYTOKINE_BIOSYNTHETIC_PROCESS	GO_POSITIVE_REGULATION_OF_CYTOKINE_BIOSYNTHETIC_PROCESS	67	0.654567	2.27515	1.01e-08	1.88e-07	1.09e-07	4172	tags=66%, list=21%, signal=52%	THBS1/IL6/AKAP12/ELANE/TLR8/CCR2/TLR4/TLR7/EGR1/TYROBP/CYBB/TLR1/CD86/HMOX1/CD4/IL1A/IL27/EREG/AZU1/PTPRC/WNT5A/CD276/CLEC7A/IL21/TLR6/PTAFR/IL1B/IL12B/CD80/CD28/SPN/IRF4/HSPB1/STAT5B/EBI3/TNFRSF8/CD74/LBP/CARD11/TNF/APP/TLR9/TLR3/CD3E
GO_LYSOSOMAL_LUMEN	GO_LYSOSOMAL_LUMEN	92	0.606049	2.22219	1.01e-08	1.88e-07	1.09e-07	4152	tags=49%, list=21%, signal=39%	KERA/PRELP/OMD/OGN/VCAN/BGN/DCN/LUM/PDGFRB/GPC6/CTSK/CSPG4/HSPG2/FMOD/SDC2/ACAN/TCN2/ARSB/CTSL/EPDR1/SDC3/GPC1/TXNDC5/CTSF/CD1E/SMPD1/CTSB/GAA/MAN2B1/GM2A/LGMN/PSAP/FASLG/IDS/CD74/CTSD/GPC3/LIPA/MAN2B2/PLBD2/GNS/APOB/GYG1/GPC4/ARSA
GO_SENSORY_PERCEPTION_OF_PAIN	GO_SENSORY_PERCEPTION_OF_PAIN	99	0.587226	2.16949	1.02e-08	1.88e-07	1.09e-07	2989	tags=43%, list=15%, signal=37%	PENK/KCND2/VIP/KCNA1/ADCYAP1/HTR2A/NDN/TMEM100/PTGS2/TAC1/CXCL12/IL10/ADORA1/CCR2/CCL2/SPX/NTRK1/NLGN2/BDKRB1/F2R/SCN9A/UCHL1/KCNA2/PROK2/CCL3/LXN/OPRL1/CNR1/CXCR4/HOXD1/EDN1/SCN3B/MME/GRIN2A/BACE1/CALCA/PTAFR/MGLL/SCN11A/IL12B/NPY1R/P2RX7/DLG2
GO_I_BAND	GO_I_BAND	139	0.54397	2.08247	1.03e-08	1.89e-07	1.1e-07	2748	tags=37%, list=14%, signal=32%	DES/SYNC/FLNC/AHNAK2/CASQ2/JPH2/PDLIM3/SYNPO2/MYL9/CRYAB/MYL3/PGM5/FLNA/KCNA5/FERMT2/PDLIM7/PALLD/LDB3/ANK2/PDE4B/PDLIM4/FBXO32/NEXN/CACNA1C/FHOD3/ACTC1/FHL5/C10orf71/PPP1R12B/ATP2B4/SYNPO/SLC8A1/ACTN1/CSRP1/MYOZ2/FHL3/CFL2/IGFN1/PARVA/DST/FBXL22/BAG3/SCN3B/CASQ1/ACTN2/RYR2/KCNE1/DMD/ANKRD2/KCNN2/ADRA1A/MYOM1
GO_NEGATIVE_REGULATION_OF_CELL_SUBSTRATE_ADHESION	GO_NEGATIVE_REGULATION_OF_CELL_SUBSTRATE_ADHESION	60	0.672043	2.30793	1.03e-08	1.9e-07	1.11e-07	3481	tags=47%, list=18%, signal=39%	SPOCK1/MYOC/SERPINE1/THBS1/COL1A1/POSTN/FBLN1/PHLDB2/MMP14/DLC1/LGALS1/AJAP1/CORO2B/APOD/FAM107A/LRP1/ACVRL1/FZD4/WNT1/FZD7/BCL6/CORO1C/GBP1/SEMA3E/ARHGAP6/EFNA5/CX3CL1/JAG1
GO_RESPONSE_TO_PEPTIDE	GO_RESPONSE_TO_PEPTIDE	499	0.40322	1.72257	1.06e-08	1.95e-07	1.13e-07	4576	tags=35%, list=23%, signal=27%	AGTR1/PTPRN/PLN/COL1A1/NGFR/IGF1/FBN1/MMP2/RETN/ADIPOQ/NR4A3/CDO1/IGFBP5/SPARC/MMP13/FOXC2/RAB31/ADCY2/FPR2/GHR/PTGS2/TREM2/MAP1B/ADCY5/EGR2/IGF2/FFAR3/CXCL12/CAV1/TIMP4/IL10/GJA1/RARRES2/TLR4/SORBS1/CPEB1/EGR1/GLP2R/VIM/NEFL/ICAM1/AGTR2/TIMP1/VCAM1/SLC2A4/GLP1R/CACNA2D1/LDOC1/ITGA4/CD36/ANXA1/TEK/SOCS3/CYBB/MGARP/NR4A1/LRP1/CAV2/FCGR2B/CAMK2A/PRKAR2B/ADRB2/MYO5A/GPER1/PDK4/ERRFI1/KLF2/ATP6V1G2/I…
GO_ANION_TRANSMEMBRANE_TRANSPORTER_ACTIVITY	GO_ANION_TRANSMEMBRANE_TRANSPORTER_ACTIVITY	326	-0.364607	-1.77534	1.08e-08	1.98e-07	1.15e-07	3170	tags=28%, list=16%, signal=24%	SLC27A5/SLC16A13/SLC38A8/SLC52A3/GLRA2/SLC35A3/CLCN2/SLC34A3/FXYD3/SLC26A6/SLC17A1/SLC9C1/ANO7/SLC12A1/SLC23A1/SLC22A1/GABRB2/SLC17A3/BEST2/AQP6/BEST4/SLC6A19/GABRA6/SLC26A1/SLC6A18/SLC26A7/SLC38A11/SLC6A13/SLC9A5/SLC16A8/SLC13A4/SLC4A5/CCT8L2/SLC25A31/SLC36A3/SLC4A8/GABRB1/ANO9/SLC22A12/SLC4A11/SLC22A8/SLCO1B1/SLC34A1/BSND/SLC13A2/SLC9A2/SLC22A7/SLC6A7/SLC22A13/BEST3/GPR89A/SLC10A1/TTYH1/SLC7A9/…
GO_POSITIVE_REGULATION_OF_CELL_MORPHOGENESIS_INVOLVED_IN_DIFFERENTIATION	GO_POSITIVE_REGULATION_OF_CELL_MORPHOGENESIS_INVOLVED_IN_DIFFERENTIATION	154	0.525176	2.01331	1.12e-08	2.03e-07	1.18e-07	3622	tags=36%, list=18%, signal=30%	MYOC/SLIT2/FN1/NGFR/PLXNA4/FLNA/NGF/RELN/L1CAM/NTRK3/MAP1B/MAP6/LIMS2/CXCL12/NTN1/ZEB2/ISLR2/PTPRD/HAS2/SEMA7A/NEFL/NRP1/PLXNC1/ILK/LRP1/TNFRSF12A/ROBO1/PLXNB3/CASS4/PLXND1/DBN1/HCLS1/TRPV2/CHODL/NEDD9/PREX1/MACF1/EPHA4/MYADM/NIN/CRABP2/MAPT/NTRK2/MEGF8/PAK3/POU4F2/ABL1/BMPR2/TIAM1/SRF/CDKL5/EFNA5/SEMA5A/PLXNA1/OBSL1/LIMS1
GO_CALCIUM_ION_TRANSMEMBRANE_IMPORT_INTO_CYTOSOL	GO_CALCIUM_ION_TRANSMEMBRANE_IMPORT_INTO_CYTOSOL	141	0.542299	2.07143	1.12e-08	2.03e-07	1.18e-07	3555	tags=43%, list=18%, signal=36%	PLN/ATP1A2/HTR2A/CASQ2/JPH2/CCL21/THY1/CCL19/FGF2/CEMIP/ANK2/APLNR/HTR2B/CACNA1C/SNCA/BDKRB1/CACNA2D1/F2R/F2RL3/TRPC1/ATP2B4/PKD2/SLC8A1/ITPR1/CCL3/XCR1/AKAP6/MYO5A/SLC8A3/CCR7/GPER1/RASA3/JPH3/PDE4D/PLCL1/PTPRC/PRNP/CCR5/P2RY6/RAMP3/JPH4/CASQ1/RYR2/GRIN2A/CLIC2/DMD/METTL21C/UBASH3B/PLCL2/NPSR1/P2RX7/CORO1A/ABL1/CXCL9/ITPR2/NTSR1/IL13/PLCG2/NOS1/CX3CL1/FASLG
GO_REGULATION_OF_CHONDROCYTE_DIFFERENTIATION	GO_REGULATION_OF_CHONDROCYTE_DIFFERENTIATION	46	0.723354	2.37807	1.13e-08	2.04e-07	1.19e-07	2579	tags=52%, list=13%, signal=45%	GDF6/GREM1/NKX3-2/ADAMTS12/GLI3/WNT9A/EFEMP1/ZBTB16/GLI2/BMPR1B/SNAI2/PTHLH/BMP6/LOXL2/SIX2/TRPS1/ADAMTS7/MAF/GDF5/ACVRL1/LTBP3/TGFBR1/SOX5/RUNX2
GO_POSITIVE_REGULATION_OF_PHOSPHATIDYLINOSITOL_3_KINASE_SIGNALING	GO_POSITIVE_REGULATION_OF_PHOSPHATIDYLINOSITOL_3_KINASE_SIGNALING	87	0.614756	2.23849	1.15e-08	2.07e-07	1.21e-07	4008	tags=55%, list=20%, signal=44%	MYOC/IGF1/ROR2/DCN/PDGFRB/RELN/FGFR1/SELP/NTRK3/OSM/NTRK1/TGFB2/PDGFRA/UNC5B/PDGFC/F2R/HGF/TEK/KIT/PIK3R5/PIK3CG/PDGFB/GPER1/CSF3/IGF1R/HCLS1/LEP/FGR/KDR/NCF1/FLT1/PDGFD/HCST/CCL5/NTRK2/CD28/PRR5L/PIK3CD/AGT/ROR1/ANGPT1/PDGFA/FLT3/TNF/FYN/MUSK/IRS2/PIK3R1
GO_BIOMINERALIZATION	GO_BIOMINERALIZATION	154	0.524842	2.01203	1.15e-08	2.08e-07	1.21e-07	3335	tags=38%, list=17%, signal=32%	GREM1/COMP/OMD/COL1A1/IGF1/COL1A2/DDR2/LOX/ROR2/ASPN/TWIST1/TGFB3/MGP/TMEM119/MMP13/SPP1/BMPR1B/PTGS2/PTHLH/PTH1R/RSPO2/ECM1/GPNMB/BMP6/FAM20C/FAM20A/S1PR1/SRGN/TGFB1/CCR1/SLC8A1/CCL3/ADRB2/MEF2C/PTN/GPM6B/OSR1/KL/IBSP/LEP/LTBP3/WNT6/GATA1/NOS3/FGR/FOXO1/HEY2/HEY1/ALPL/GAS6/KLF10/CLEC3B/P2RX7/ACVR1/TBX1/BMPR2/ANO6/CEBPB/BMP2K
GO_DNA_RECOMBINATION	GO_DNA_RECOMBINATION	260	-0.383273	-1.82238	1.17e-08	2.1e-07	1.22e-07	6745	tags=50%, list=34%, signal=33%	FUS/IL4/BATF/AP5Z1/AP5S1/ZSWIM7/TFRC/C11orf80/INO80D/PAXIP1/MAGEF1/HFM1/TSN/RFWD3/WRAP53/PSMD14/EXOSC3/RHNO1/SMC6/RBBP8/NABP1/INO80C/POLB/PPP4R2/THAP10/LIG4/NABP2/NSMCE2/KPNA2/MCM2/MLH3/CCNB1IP1/NSMCE4A/SFPQ/SLX1A/UCHL5/RPAIN/RNF138/FEN1/RECQL5/POLM/ACTL6A/SFR1/RAD51B/SUPV3L1/MCM3/MCM4/RAD51C/TIMELESS/PSMC3IP/REC114/HMGB1/SLX1B/MCM7/RAD21/HELB/HMGB3/XRCC3/MSH2/INO80B/ZRANB3/SWSAP1/RMI1/CDC45/HDAC…
GO_NEGATIVE_REGULATION_OF_DEFENSE_RESPONSE	GO_NEGATIVE_REGULATION_OF_DEFENSE_RESPONSE	199	0.501192	1.98026	1.19e-08	2.13e-07	1.24e-07	3469	tags=35%, list=18%, signal=29%	PTGIS/IGF1/ADCYAP1/ADIPOQ/SERPINF1/TNFAIP6/ELANE/VSIG4/FPR2/SERPING1/LRFN5/A2M/IL10/SYT11/ADORA1/HTRA1/NLRP3/FGL2/GPR17/FOXF1/SLAMF8/KRT1/CDH5/APOD/APOE/HAVCR2/CD200/CALCRL/HGF/TEK/SIGLEC10/SOCS3/CR1/C1QTNF3/FNDC4/FCGR2B/IL2RA/ETS1/GPER1/MEFV/NPY5R/SERPINB4/DUSP10/IFI16/PTPRC/ADCY7/LILRB1/CST7/PTGER4/SIGLEC11/ISL1/CYP19A1/SERPINB9/IL12B/RORA/ADORA2A/WFDC1/KIR2DL4/METRNL/SIRPA/TNFAIP3/NT5E/SEC14L1…
GO_DNA_REPLICATION	GO_DNA_REPLICATION	257	-0.388266	-1.8454	1.19e-08	2.13e-07	1.24e-07	4867	tags=42%, list=25%, signal=32%	RPAIN/CCNA2/FEN1/RECQL5/SSBP1/DTL/TOPBP1/EHMT2/POLA2/CDAN1/RFC5/GTPBP4/RRM2/MCM3/MCM4/ORC2/TIMELESS/ORC5/POLE/BAZ1A/MCM7/CHAF1A/PRIM2/BARD1/TIPIN/HELB/CHAF1B/TOP1/HCRT/WDHD1/POLD3/GINS3/DONSON/CDT1/ZRANB3/FBXO5/RMI1/ESCO2/FAM111A/CDC45/ENPP7/BRCA1/GINS4/E2F7/NASP/ING5/CHEK1/ESCO1/KIN/DDX11/ORC1/TOP1MT/CDC6/UCN/RPA4/TONSL/DBF4B/RAD9A/CCNE2/CHTF18/RAD51/MCIDAS/CDK1/GINS2/EXO1/BRIP1/RFC4/MCM10/MCM8/…
GO_CYTOSOLIC_RIBOSOME	GO_CYTOSOLIC_RIBOSOME	100	-0.523071	-2.14266	1.2e-08	2.14e-07	1.25e-07	6979	tags=82%, list=35%, signal=53%	RPL15/RPS15/RPS3A/RPS2/RPL10/RPL18A/UBA52/RPL10L/RPL7L1/RPL10A/RPS6/RPL13A/RPL5/RSL24D1/EIF2A/RPS25/RPL6/RPL9/RPL26L1/RPS5/RPL13/RPL23A/MCTS1/RPL18/RPS14/RPS3/RPL32/RPL41/RPL28/RPL35/RPS11/RPLP0/RPSA/RPS16/RPL14/RPS17/RPL12/RPL27/RPS4X/RPL7A/RPS8/RPL23/RPL35A/RPL27A/RPLP1/RPL19/RPL29/RPS15A/RPL21/RPS20/RPL36/RPL39L/RPS19/RPL11/RPL34/RPL37A/RPS13/RPL8/RPS26/NUFIP1/RPS24/RPS10/RPL36A/RPL24/RPS27A/R…
GO_REGULATION_OF_MUSCLE_ORGAN_DEVELOPMENT	GO_REGULATION_OF_MUSCLE_ORGAN_DEVELOPMENT	133	0.5526	2.10636	1.2e-08	2.14e-07	1.25e-07	3165	tags=34%, list=16%, signal=29%	KCNK2/GREM1/IGF1/PI16/RGS4/WNT2/JPH2/LOX/TWIST1/NOG/ZFPM2/FGFR1/MYOCD/FGF2/MEGF10/GLI1/GJA1/RBM24/TGFB1/RGS2/AKAP6/MEF2C/GPC1/CDON/MAPK11/HAMP/MEIS1/EDN1/TGFBR1/BCL2/TIFAB/S100B/HEY2/FZD7/MYF6/TGFBR2/PIM1/CYP26B1/NKX2-5/LEF1/TBX20/TBX1/TBX2/TGFBR3/KLHL41
GO_NEGATIVE_REGULATION_OF_CELL_PROJECTION_ORGANIZATION	GO_NEGATIVE_REGULATION_OF_CELL_PROJECTION_ORGANIZATION	172	0.515981	2.0063	1.28e-08	2.26e-07	1.32e-07	4178	tags=40%, list=21%, signal=31%	SPOCK1/SLIT2/NGFR/RGMA/DPYSL3/CCL21/THY1/SPP1/PMP22/EPHA7/NTN1/SEMA6B/LGALS1/NLGN1/PTPRS/SEMA7A/STMN2/EFNB3/VIM/NFATC4/NRP1/NR2F1/LRRK2/ZNF365/APOE/DENND5A/MAP2/SEMA3A/LRP1/LPAR1/PLXNB3/SEMA3G/RTN4RL1/SEMA3C/TNR/PRNP/WNT5A/PLK2/CRMP1/EPHA4/TRPC6/DAB1/TRPV4/EVL/SEMA4C/SEMA3D/SEMA6D/MAP4/NLGN3/SEMA3E/ULK2/FGF13/SEMA5A/CD38/CTSZ/ITM2C/KLK8/ITGA3/RTN4/FYN/EVI5L/TRAK2/GFI1/SEMA6C/DNM3/DRAXIN/SEMA3F/PT…
GO_ACTOMYOSIN_STRUCTURE_ORGANIZATION	GO_ACTOMYOSIN_STRUCTURE_ORGANIZATION	185	0.505491	1.97992	1.36e-08	2.41e-07	1.4e-07	4210	tags=43%, list=21%, signal=34%	SFRP1/MYOC/CNN1/MYH11/CASQ2/LMOD1/TGFB3/PGM5/FRMD6/PDGFRB/NOX4/ELN/PHLDB2/TAC1/SH3PXD2B/LDB3/DLC1/TMOD1/FHOD3/SORBS1/EPB41L3/LURAP1/MYH10/ACTC1/CORO2B/S1PR1/TMEFF2/PDGFRA/NRP1/ARHGEF15/LPAR1/TNNT3/CNN3/CSRP1/MYOZ2/MEF2C/CFL2/ZYX/ITGB1/EDN1/ITGB5/WAS/TGFBR1/CASQ1/TPM1/ACTN2/PTGER4/EVL/GPR65/CNN2/PPM1F/MYOM1/NKX2-5/ASAP3/MEF2A/EPB41L2/ABL1/MYH9/KLHL41/SRF/FRMD7/ARHGAP6/FRMD3/RHOC/OBSL1/MYL2/ARHGEF1…
GO_REGULATION_OF_HEART_RATE	GO_REGULATION_OF_HEART_RATE	93	0.594934	2.18233	1.4e-08	2.47e-07	1.44e-07	3003	tags=43%, list=15%, signal=37%	PLN/CASQ2/RGS4/KCNE4/CTNNA3/SCN2B/KCNA5/TAC1/BVES/CAV1/ANK2/KCNJ5/CACNA1C/SCN4B/SPX/AVPR1A/POPDC2/RNLS/AGTR2/SCN1B/GJA5/CACNA2D1/KCND3/SEMA3A/SLC8A1/KCNE5/CACNA1G/PDE4D/EDN1/SCN3B/TPM1/RYR2/KCNE1/DMD/HEY2/ADRA1A/EPAS1/ADM/KCNH2/AGT
GO_PROTEOGLYCAN_BINDING	GO_PROTEOGLYCAN_BINDING	35	0.757554	2.3564	1.53e-08	2.69e-07	1.57e-07	2608	tags=66%, list=13%, signal=57%	THBS1/COMP/TNC/SLIT2/FN1/COL5A1/CTSK/CHRD/CFH/GPNMB/COL5A3/PTPRS/APOE/NID1/LRP1/CTSL/PTN/FST/AZU1/PTPRC/PLA2G2D/HPSE2/CTSB
GO_REGULATION_OF_SYNAPTIC_TRANSMISSION_GLUTAMATERGIC	GO_REGULATION_OF_SYNAPTIC_TRANSMISSION_GLUTAMATERGIC	69	0.645603	2.25943	1.57e-08	2.75e-07	1.6e-07	2118	tags=36%, list=11%, signal=32%	ATP1A2/ADCYAP1/HTR2A/ROR2/RELN/CDH2/TSHZ3/SHANK1/PTGS2/GRIK3/HTR1B/DGKI/ADORA1/CCR2/CCL2/NLGN1/NTRK1/NLGN2/SERPINE2/LRRK2/NRXN1/MEF2C/CNR1/GRIK2/TNR
GO_INTRINSIC_COMPONENT_OF_POSTSYNAPTIC_MEMBRANE	GO_INTRINSIC_COMPONENT_OF_POSTSYNAPTIC_MEMBRANE	120	0.558966	2.11113	1.57e-08	2.75e-07	1.6e-07	3116	tags=42%, list=16%, signal=35%	CHRM2/KCND2/CNTN1/KCNA1/HTR2A/SLITRK2/SLITRK3/NRP2/LRRC4C/CDH2/NTRK3/LRFN5/FXYD6/GRIK5/EPHA7/LRRTM1/CDH10/GRIA1/ADORA1/NETO1/NLGN1/PTPRS/EFNB3/NLGN2/GRID1/NRP1/KCNA3/KCND3/RGS7BP/SLC8A1/HTR3A/CLSTN2/PCDH17/SHISA6/SLC8A3/CHRNE/SORCS3/SLC6A1/GRIN2A/EPHA4/SLC16A3/CACNG4/LRRTM3/ADRA1A/ADORA2A/LRRC4/GABRA5/NLGN3/CLSTN3/SHISA9
GO_LYMPHOCYTE_MIGRATION	GO_LYMPHOCYTE_MIGRATION	110	0.571541	2.14153	1.6e-08	2.79e-07	1.63e-07	3912	tags=54%, list=20%, signal=43%	CCL7/CCL13/CCL21/CYP7B1/CCL11/CCL19/CCL23/ECM1/CCL8/CXCL12/CCR2/JAM2/CCL2/CH25H/CCL18/KLRC4-KLRK1/ICAM1/S1PR1/GPR183/MSN/APOD/CD200/ITGA4/RET/CCL4/CCL3/PIK3CG/CCR7/AIF1/GPR15/CCL26/CCL3L3/CD99L2/WNT5A/MYO1G/GCSAML/CXCL13/CCL1/GAS6/CCL5/CCL14/SPN/STK10/DOCK8/CCL17/PIK3CD/ITGB7/CD99/CCL24/CCL22/CX3CL1/XCL2/ITGAL/SPNS2/CCR6/PADI2/CXCL10/CXCR3/KLRK1
GO_EXTRACELLULAR_MATRIX_STRUCTURAL_CONSTITUENT_CONFERRING_TENSILE_STRENGTH	GO_EXTRACELLULAR_MATRIX_STRUCTURAL_CONSTITUENT_CONFERRING_TENSILE_STRENGTH	41	0.73279	2.34799	1.63e-08	2.84e-07	1.66e-07	2150	tags=66%, list=11%, signal=59%	COL10A1/COL11A1/COL8A1/COL1A1/COL3A1/COL14A1/COL1A2/COL5A1/COL6A3/COL12A1/COL8A2/COL5A2/COL6A2/COL15A1/COL6A1/COL18A1/COL16A1/COL5A3/COL4A2/COL7A1/COL4A4/COL4A1/COL24A1/COL6A5/COL25A1/COL23A1/COL19A1
GO_SECONDARY_ACTIVE_TRANSMEMBRANE_TRANSPORTER_ACTIVITY	GO_SECONDARY_ACTIVE_TRANSMEMBRANE_TRANSPORTER_ACTIVITY	233	-0.398587	-1.88301	1.64e-08	2.85e-07	1.66e-07	1861	tags=25%, list=9%, signal=23%	SLC28A1/SLC6A19/SLC26A1/SLC6A18/SLC26A7/SLC6A13/SLC9A5/SLC16A8/SLC13A4/SLC4A5/MFSD2B/SLC47A2/SLC25A31/SLC36A3/SLC4A8/SLC4A11/SLC22A8/SLCO1B1/SLC34A1/SLC13A2/SLC15A2/SLC17A2/SLC9A2/SLC22A7/SLC6A7/SLC45A2/SLC10A1/SLC34A2/SLC22A11/SLC15A1/SLC13A5/SLC4A1/SLC6A4/SLC38A3/SLC17A4/SLC6A5/SLC17A8/SLC26A8/SLC9A4/SLC26A3/SLCO1A2/SLC4A9/SLC5A9/SLC5A11/SLC10A5/SLC1A6/SLC22A6/CDH17/SLCO6A1/SLC5A5/SLC28A2/SLC9C…
GO_REGULATION_OF_SYNAPSE_ASSEMBLY	GO_REGULATION_OF_SYNAPSE_ASSEMBLY	99	0.583491	2.15569	1.66e-08	2.88e-07	1.68e-07	4696	tags=56%, list=24%, signal=43%	THBS2/SLITRK2/SLITRK3/SYNDIG1/SRPX2/FLRT2/GPC6/CBLN1/NTRK3/LRFN5/NTNG2/EPHA7/LRRTM1/NTN1/GAP43/NLGN1/PTPRD/SNCA/PTPRS/NTRK1/SLITRK4/NLGN2/MDGA1/AMIGO2/NRXN1/FZD1/CLSTN2/MEF2C/SLITRK5/WNT5A/TPBG/LRRTM3/LRRN3/NTRK2/TLR2/LINGO2/NLGN3/LRRN1/CLSTN3/EFNA5/IL1RAP/IL1RAPL2/MUSK/SLITRK6/APP/BDNF/GPC4/PDLIM5/OXTR/DLG5/AGRN/LRRC4B/LRFN3/IL1RAPL1/EPHB1
GO_NEGATIVE_REGULATION_OF_NERVOUS_SYSTEM_DEVELOPMENT	GO_NEGATIVE_REGULATION_OF_NERVOUS_SYSTEM_DEVELOPMENT	292	0.453944	1.85774	1.68e-08	2.91e-07	1.69e-07	4029	tags=37%, list=20%, signal=30%	SPOCK1/SLIT2/NGFR/COL3A1/IL6/ADCYAP1/RGMA/DPYSL3/GLI3/NOG/THY1/SPP1/SYT4/CCL11/NTRK3/BRINP1/PMP22/DAAM2/EPHA7/NTN1/ID4/TNN/SEMA6B/LGALS1/NLGN1/PTPRS/SEMA7A/STMN2/EFNB3/VIM/NFATC4/NRP1/NR2F1/CNTN4/LRRK2/ZNF365/APOE/NOTCH3/ARHGEF15/DIXDC1/DENND5A/MAP2/SEMA3A/DIO3/LRP1/LPAR1/GPR161/SEMA3G/PTN/CEND1/PHOX2B/RTN4RL1/NKX6-1/DUSP10/OLIG2/SEMA3C/MEIS1/TNR/DTX1/WNT5A/SOX11/NRG3/PLK2/CRMP1/EPHA4/TRPC6/ISL1/…
GO_RESPIRATORY_SYSTEM_DEVELOPMENT	GO_RESPIRATORY_SYSTEM_DEVELOPMENT	196	0.494055	1.94635	1.69e-08	2.91e-07	1.69e-07	3767	tags=38%, list=19%, signal=31%	TNC/ADAMTS2/FGF10/WNT2/FGF7/LOX/HSD11B1/TGFB3/GLI3/NOG/IGFBP5/SPARC/PDGFRB/FSTL3/FOXP2/CRISPLD2/ZFPM2/FGFR1/PDPN/MYOCD/MSC/GLI2/PGR/GLI1/RSPO2/TCF21/MMP14/HEG1/FGF1/RCN3/FOXF1/ALDH1A3/PDGFRA/CHI3L1/BASP1/FLT4/WNT7B/PTN/ERRFI1/PHOX2B/KLF2/LIF/ALDH1A2/GNG8/AARD/LOXL3/LTBP3/CCBE1/WNT5A/SOX11/PKD1/MME/NOS3/STRA6/WT1/WNT2B/TGFBR2/EPAS1/LEF1/ADAMTSL2/PTK7/BMPR2/SFTPD/IL13/SRF/SKI/EDN2/RBP4/CTSZ/PDGFA/D…
GO_NEGATIVE_REGULATION_OF_VASCULATURE_DEVELOPMENT	GO_NEGATIVE_REGULATION_OF_VASCULATURE_DEVELOPMENT	109	0.578849	2.16931	1.7e-08	2.92e-07	1.7e-07	3294	tags=39%, list=17%, signal=33%	THBS4/MEOX2/ISM1/THBS2/SERPINE1/THBS1/SULF1/NGFR/SERPINF1/EMILIN1/DCN/SPARC/STAB1/NPR1/CCR2/TIE1/HSPG2/COL4A2/PTPRM/TGFB2/MMRN2/CLDN5/TEK/PDGFB/ADAMTS9/PTN/VASH1/KLF2/GPR4/CX3CR1/NFATC1/PLK2/TNMD/TBXA2R/HEY2/WT1/PRL/ANGPT4/ECSCR/AGT/SEMA3E/DLL4/EPN2
GO_REGULATION_OF_MACROPHAGE_ACTIVATION	GO_REGULATION_OF_MACROPHAGE_ACTIVATION	50	0.699229	2.34477	1.72e-08	2.94e-07	1.72e-07	3620	tags=64%, list=18%, signal=52%	THBS1/IL6/VSIG4/TREM2/LRFN5/IL10/SYT11/IL33/TLR4/SPHK1/IL31RA/SNCA/MMP8/LRRK2/HAVCR2/CD200/SLC7A2/FCGR2B/CCL3/BPI/PTPRC/WNT5A/IL1RL1/CST7/TLR6/RORA/PJA2/IL4R/IL13/CX3CL1/CD74/LBP
GO_POSITIVE_REGULATION_OF_IMMUNE_EFFECTOR_PROCESS	GO_POSITIVE_REGULATION_OF_IMMUNE_EFFECTOR_PROCESS	202	0.493491	1.94966	1.74e-08	2.98e-07	1.73e-07	4854	tags=49%, list=25%, signal=37%	IL6/NR4A3/CCL19/FFAR3/C3/SPON2/IL1R1/IL33/CCR2/NLRP3/TLR4/ITGB2/SEMA7A/FOXF1/KLRC4-KLRK1/TNFSF4/ITGAM/TGFB1/CD36/ANXA1/CD300A/CD86/HMOX1/FCER1G/CD84/HLX/CRTAM/CD1C/SASH3/PTPRC/WNT5A/FER/IL21/TRIM6/LILRB1/CD1E/SCIMP/FGR/PTAFR/CD1D/RSAD2/IL1B/IL12B/BTK/CD80/KIR2DL4/TNFRSF4/P2RX7/CD28/CLCF1/KLK7/VAV1/GAB2/CD177/RAET1G/IL4R/FES/KLK5/IL13/GATA2/SH2D1A/RAPGEF1/CD81/CD1B/STAT5B/RBP4/HK1/MZB1/CD74/LBP/SL…
GO_HEART_VALVE_DEVELOPMENT	GO_HEART_VALVE_DEVELOPMENT	60	0.667467	2.29221	1.74e-08	2.98e-07	1.73e-07	3481	tags=53%, list=18%, signal=44%	SLIT2/TWIST1/EMILIN1/SLIT3/ELN/HEYL/SNAI2/DCHS1/PDE2A/TGFB2/GJA5/TGFB1/SNAI1/ROBO1/ADAMTS9/MEF2C/OLFM1/NFATC1/PRDM1/NOTCH2/NOS3/STRA6/HEY2/HEY1/TGFBR2/TBX20/ACVR1/BMPR2/TNFRSF1B/DLL4/TNFRSF1A/JAG1
GO_CYTOSOLIC_CALCIUM_ION_TRANSPORT	GO_CYTOSOLIC_CALCIUM_ION_TRANSPORT	174	0.506691	1.97283	1.78e-08	3.04e-07	1.77e-07	3555	tags=40%, list=18%, signal=33%	PLN/ADCYAP1R1/ATP1A2/HTR2A/CASQ2/JPH2/CCL21/THY1/CCL19/FGF2/CEMIP/CAV1/ANK2/APLNR/HTR2B/CACNA1C/SNCA/BDKRB1/CACNA2D1/F2R/F2RL3/TRPC1/ATP2B4/PKD2/SLC8A1/ITPR1/CCL3/XCR1/AKAP6/MYO5A/SLC8A3/CCR7/CD4/GPER1/RGS9/RASA3/ATP2B3/JPH3/PDE4D/PLCL1/PTPRC/PRNP/CCR5/P2RY6/RAMP3/JPH4/CASQ1/RYR2/GRIN2A/BCL2/CLIC2/DMD/METTL21C/UBASH3B/ADRA1A/PLCL2/NPSR1/P2RX7/CORO1A/MS4A1/ABL1/CXCL9/ITPR2/NTSR1/IL13/PLCG2/NOS1/CX…
GO_POSITIVE_REGULATION_OF_LEUKOCYTE_CHEMOTAXIS	GO_POSITIVE_REGULATION_OF_LEUKOCYTE_CHEMOTAXIS	84	0.615997	2.22794	1.89e-08	3.21e-07	1.87e-07	3821	tags=55%, list=19%, signal=44%	THBS4/SERPINE1/THBS1/IL6/CCL7/CCL21/C5AR1/FPR2/CCL19/CXCL12/C3AR1/VEGFC/CCR2/RARRES2/CMKLR1/DYSF/CCR1/CXCL8/CCL4/CCL3/CCR7/PTN/NCKAP1L/AIF1/PLA2G7/EDN1/WNT5A/CSF1/CXCL13/CCL1/TRPV4/GAS6/CCL5/PGF/CAMK1D/GPSM3/ANO6/LGMN/CXCR2/VEGFB/EDN2/XCL2/CD74/LBP/CCR6/CXCL10
GO_NEGATIVE_REGULATION_OF_SECRETION	GO_NEGATIVE_REGULATION_OF_SECRETION	216	0.479766	1.90277	1.91e-08	3.24e-07	1.89e-07	3835	tags=37%, list=19%, signal=30%	SFRP1/FN1/SSC5D/INHBA/CARTPT/PTGER3/TACR2/ADIPOQ/KCNB1/LRRC32/SYT4/OSM/HTR1B/IL10/IL11/TLR8/SYT11/ADORA1/GJA1/IL33/CCR2/NLRP3/MAOB/SPX/SNCA/BMP8A/FOXF1/AGTR2/TRIM9/SRGN/APOE/CD200/F2R/P2RY12/ANXA1/LILRA5/C1QTNF3/CD34/AVPR2/CD300A/FCGR2B/HMOX1/SCT/CNR1/CD84/NPY5R/LIF/LEP/EDN1/KLF7/RAB11FIP5/LILRB1/IRS1/PTGER4/TIFAB/TLR6/RSAD2/IL1B/GNAI2/GAS6/INHBB/TNFRSF4/GBP1/CRHBP/TNFAIP3/CIDEA/FRMD4A/TNFRSF1B/E…
GO_HEART_GROWTH	GO_HEART_GROWTH	86	0.607961	2.20513	1.95e-08	3.29e-07	1.92e-07	3119	tags=43%, list=16%, signal=36%	KCNK2/IGF1/PI16/RGS4/WNT2/TENM4/NOG/FOXC2/ZFPM2/FGFR1/FGF2/GLI1/HEG1/GJA1/AGTR2/S1PR1/TGFB2/RGS2/BASP1/AKAP6/MEF2C/MAPK11/HAMP/MEIS1/EDN1/TGFBR1/CCM2L/HEY2/WT1/ADRA1A/TGFBR2/PIM1/NKX2-5/TBX20/AGT/TBX2/TGFBR3
GO_MOTILE_CILIUM	GO_MOTILE_CILIUM	159	-0.449254	-1.98484	2.11e-08	3.56e-07	2.07e-07	3846	tags=43%, list=20%, signal=35%	HAVCR1/CCDC181/MKKS/IFT88/FSCB/NPHP1/SORD/SPAG6/IQCD/DNAH5/QRICH2/TEKT5/DNAI2/TSSK4/SLIRP/AKAP4/SLC26A6/DYNC2LI1/RPGR/CCDC65/SLC9C1/MAATS1/CFAP99/WDR66/DNALI1/ODF1/DNAH1/CABS1/SCNN1A/CFAP61/DNAH17/TCTE1/TEKT2/TXNDC8/WBP2NL/SPEF1/CST11/STARD10/SLC25A31/LYZL4/DNAJB13/CATSPERG/EFCAB9/MAK/AK7/RSPH1/DNAH2/TSGA10/DRC7/MNS1/DEFB1/RSPH4A/SPAG17/ZBBX/DNAH11/SUN5/CFAP44/CFAP43/ADCY10/SLC26A3/DRC1/PMFBP1/CA…
GO_POSITIVE_REGULATION_OF_CHEMOKINE_PRODUCTION	GO_POSITIVE_REGULATION_OF_CHEMOKINE_PRODUCTION	55	0.674975	2.28256	2.12e-08	3.56e-07	2.07e-07	4151	tags=62%, list=21%, signal=49%	IL6/ADCYAP1/POSTN/TWIST1/ADIPOQ/CSF1R/FFAR3/IL33/TLR4/TLR7/EGR1/HAVCR2/LRP1/HMOX1/AIF1/AZU1/WNT5A/IL1RL1/CLEC7A/ALOX15B/TRPV4/IL1B/TLR2/CHIA/IL4R/TSLP/CD74/LBP/TNF/HIF1A/APP/TLR9/LPL/TLR3
GO_RNA_EXPORT_FROM_NUCLEUS	GO_RNA_EXPORT_FROM_NUCLEUS	134	-0.478593	-2.06097	2.15e-08	3.6e-07	2.1e-07	8276	tags=67%, list=42%, signal=39%	THOC6/SLU7/NXF1/SRSF5/NOL6/DHX9/NUP153/AGFG1/NUP133/TSC1/SMG1/WDR33/ZC3H11A/IWS1/SMG5/XPOT/NUP205/ABCE1/RNPS1/NUP50/SMG7/AAAS/CDC40/TPR/RPS15/NPM1/RBM27/GLE1/NXF2B/NUP54/NUP160/THOC3/RBM8A/RAN/DDX19B/XPO5/SLBP/NRDE2/YTHDC1/NUP155/CPSF6/HNRNPA1/CHTOP/CPSF1/NUP85/SRSF1/NXF2/RRS1/NCBP2/SRSF3/CPSF3/SEH1L/THOC7/NUP88/NXT1/SRSF7/EIF6/DDX25/MAGOH/U2AF1L4/NUP43/ENY2/SSB/PCID2/NXF5/LTV1/NDC1/DDX39A/SRRM1/…
GO_EPITHELIAL_TO_MESENCHYMAL_TRANSITION	GO_EPITHELIAL_TO_MESENCHYMAL_TRANSITION	131	0.546341	2.07384	2.15e-08	3.6e-07	2.1e-07	3190	tags=37%, list=16%, signal=32%	SFRP2/SFRP1/GREM1/COL1A1/IL6/WNT2/TWIST1/DACT3/TGFB3/NOG/PDPN/TMEM100/HEYL/SNAI2/PHLDB2/TGFB1I1/WWTR1/VASN/EPHA3/LOXL2/PHLDB1/HAS2/TGFB2/GLIPR2/TGFB1/HGF/DAB2/ENG/SNAI1/GSC/OLFM1/LOXL3/WNT5A/TGFBR1/SMAD7/FOXF2/LDLRAD4/ISL1/HEY2/HEY1/IL1B/BCL9L/TGFBR2/LEF1/ACVR1/SERPINB3/TGFBR3/S100A4/TIAM1
GO_CELLULAR_RESPONSE_TO_DRUG	GO_CELLULAR_RESPONSE_TO_DRUG	407	0.417096	1.75185	2.29e-08	3.82e-07	2.23e-07	3068	tags=26%, list=16%, signal=22%	SFRP1/CHRM2/CYP1B1/SLIT2/IL6/HTR2A/CASQ2/RGS4/ADIPOQ/SERPINF1/NR4A3/FLNA/GNAO1/KCNMB1/HTR7/ADCY2/AXL/PTGS2/CHRNA3/ADCY5/HTR1B/FOLR2/IL10/PDE4B/LY6H/PALM/HTR2B/FBXO32/PDE2A/LYPD1/NTRK1/HRH2/EGR1/CHRM4/VIM/RHOB/ICAM1/AGTR2/PTGER1/SLAMF8/LRRK2/LDOC1/HRH1/P2RY12/HGF/PPP1R14A/DRD5/ANXA1/RGS8/HTR1F/SPI1/CYBB/KLF9/ATP2B4/DDIT4/SLC8A1/HTR3A/PRKAA2/CAV2/ETS1/HMOX1/PDGFB/CD69/MEF2C/RGS9/ERRFI1/CALY/KLF2/PI…
GO_GLIAL_CELL_DEVELOPMENT	GO_GLIAL_CELL_DEVELOPMENT	109	0.576217	2.15945	2.38e-08	3.97e-07	2.31e-07	4420	tags=42%, list=22%, signal=33%	MYOC/PLP1/IL6/ROR2/TENM4/MXRA8/C5AR1/FPR2/NTRK3/TREM2/PRDM8/TSPAN2/ID4/CNTNAP1/TLR4/VIM/C1QA/LGI4/ILK/LRP1/LPAR1/GSN/LAMB2/ASPA/SMO/WASF3/SOX11/IL1B/NRROS/ADORA2A/MAPT/NTRK2/TLR2/ROR1/SKI/S100A8/ARHGEF10/CLU/TNF/CNTN2/EGFR/APP/BACE2/LAMC3/ABCA2/AKT2
GO_SPERMATID_DIFFERENTIATION	GO_SPERMATID_DIFFERENTIATION	144	-0.47219	-2.05387	2.4e-08	3.98e-07	2.32e-07	2985	tags=36%, list=15%, signal=31%	TSSK4/REC8/HMGB2/SLIRP/SLC26A6/PDILT/BSPH1/OSBP2/SPO11/TTC21A/TNP2/DMC1/ARMC2/BRIP1/SPINK1/DNAH1/TRIP13/SEMG2/NEURL1/TSSK6/PCSK4/TXNDC8/ELSPBP1/HOOK1/FAM9B/EFCAB9/ZPBP/SEMG1/RSPH1/DEFB1/ADAD1/SUN5/CFAP44/SLC26A8/DMRTC2/CFAP43/SYCP3/TOPAZ1/NUP210L/SLC26A3/CCDC63/CATSPER2/RNF17/OCA2/ZPBP2/TDRD5/PIWIL1/TCP11/CATSPERD/GALNTL5/CATSPER4/SYCP1
GO_POSITIVE_REGULATION_OF_PROTEIN_KINASE_B_SIGNALING	GO_POSITIVE_REGULATION_OF_PROTEIN_KINASE_B_SIGNALING	163	0.515104	1.99287	2.44e-08	4.04e-07	2.35e-07	4014	tags=47%, list=20%, signal=38%	FGF5/MYOC/THBS1/FGF10/FGF7/CCL21/IGFBP5/PDGFRB/FGFR1/NOX4/CCL19/AXL/FGF2/OSM/IGF2/MEIS3/FGF1/PDGFRA/TNFAIP8L3/TGFB1/C1QTNF1/THPO/CHI3L1/P2RY12/HGF/TEK/ILK/KIT/RET/CD86/ENG/CCL3/PIK3R5/PIK3CG/PDGFB/CCR7/RASD2/CSF3/IGF1R/PINK1/EREG/KL/CX3CR1/HCLS1/ESR1/HBEGF/LEP/ITGB1/RAMP3/TGFBR1/IRS1/NRG2/GAS6/TSPYL5/CD80/EPGN/CD28/PIK3CD/VAV1/HIP1/F3/AREG/TRAT1/ICOS/EGF/ANGPT1/SEMA5A/CX3CL1/PDGFA/RTN4/TNF/FYN/GP…
GO_POSITIVE_REGULATION_OF_EXTRINSIC_APOPTOTIC_SIGNALING_PATHWAY	GO_POSITIVE_REGULATION_OF_EXTRINSIC_APOPTOTIC_SIGNALING_PATHWAY	49	0.701454	2.33464	2.5e-08	4.14e-07	2.41e-07	3003	tags=41%, list=15%, signal=35%	SFRP1/THBS1/TIMP3/INHBA/SRPX/BMPR1B/CAV1/AGTR2/RET/TNFRSF12A/GPER1/TNFSF12/G0S2/MAL/PTPRC/ATF3/PEA15/HYAL2/DAPK3/AGT
GO_RESPONSE_TO_ALCOHOL	GO_RESPONSE_TO_ALCOHOL	237	0.468632	1.87119	2.59e-08	4.27e-07	2.49e-07	2432	tags=26%, list=12%, signal=23%	PENK/SFRP1/TNC/SLIT2/ADCYAP1R1/ADCYAP1/RGS4/INHBA/ADIPOQ/SLIT3/FOSB/CDO1/CCL21/SPARC/KCNMB1/ADCY2/CCL19/PTGDR/NTRK3/PTGFR/ADCY5/HTR1B/CD14/MAOB/AVPR1A/TNFSF4/ACTC1/NEFL/ICAM1/TGFB1/VCAM1/RGS2/SLC2A4/IGFBP7/NPAS4/CDKN1A/SPI1/CYBB/KLF9/HTR3A/PRKAA2/CCL3/GSN/CCR7/CNR1/KLF2/CSF3/GNG2/SMO/SETD7/GNAI1/ABCA1/LEP/FOS/HAMP/CCR5/P2RY6/TGFBR1/ADCY7/GRIN2A/PTGER4/TBXA2R
GO_NEGATIVE_REGULATION_OF_INFLAMMATORY_RESPONSE	GO_NEGATIVE_REGULATION_OF_INFLAMMATORY_RESPONSE	132	0.545512	2.07356	2.64e-08	4.34e-07	2.53e-07	3833	tags=45%, list=19%, signal=36%	PTGIS/IGF1/ADCYAP1/ADIPOQ/SERPINF1/TNFAIP6/ELANE/FPR2/LRFN5/IL10/SYT11/ADORA1/NLRP3/GPR17/FOXF1/SLAMF8/KRT1/CDH5/APOD/APOE/CD200/CALCRL/HGF/TEK/SIGLEC10/SOCS3/C1QTNF3/FNDC4/FCGR2B/IL2RA/ETS1/GPER1/MEFV/NPY5R/DUSP10/PTPRC/ADCY7/CST7/PTGER4/ISL1/CYP19A1/IL12B/RORA/ADORA2A/WFDC1/METRNL/SIRPA/TNFAIP3/NT5E/ACP5/TNFRSF1B/ABCD2/TNFRSF1A/TNFAIP8L2/CX3CL1/PGLYRP1/PSMA1/GPX1/FOXP3
GO_REGULATION_OF_RENAL_SYSTEM_PROCESS	GO_REGULATION_OF_RENAL_SYSTEM_PROCESS	35	0.751476	2.3375	2.65e-08	4.35e-07	2.54e-07	3003	tags=63%, list=15%, signal=53%	AGTR1/ADIPOQ/TAC1/STC1/ADORA1/GJA1/NPR1/SPX/AVPR1A/CORO2B/CORIN/AGTR2/GJA5/F2R/AVPR2/PDGFB/OR51E2/EDN1/GNAI2/GAS6/ADORA2A/AGT
GO_MONOCYTE_CHEMOTAXIS	GO_MONOCYTE_CHEMOTAXIS	62	0.656879	2.25795	2.73e-08	4.46e-07	2.6e-07	3587	tags=66%, list=18%, signal=54%	GREM1/SERPINE1/SLIT2/IL6/CCL7/CCL13/CCL21/CCL11/FPR2/CCL19/CCL23/DUSP1/CCL8/CXCL12/CCR2/CCL2/CCL18/SLAMF8/S100A12/CCR1/ANXA1/CCL4/CCL3/PDGFB/AIF1/PLA2G7/CCL26/CCL3L3/CALCA/CCL1/FLT1/CCL5/CCL14/CCL17/ANO6/NBL1/LGMN/CCL24/CCL22/CX3CL1/XCL2
GO_REGULATION_OF_RESPONSE_TO_DRUG	GO_REGULATION_OF_RESPONSE_TO_DRUG	94	0.595315	2.18745	2.73e-08	4.46e-07	2.6e-07	3133	tags=37%, list=16%, signal=31%	ATP1A2/HTR2A/RETN/RGS4/TACR2/NR4A3/SYT4/CHRNA3/HTR1B/CXCL12/IL10/SYT11/PALM/SNCA/SYT6/GALR1/RGS2/LRRK2/HGF/SNCG/RGS8/KCNA2/CAV2/CNR1/OSR1/PINK1/SYT3/SYT9/SYT15/ALK/GAL/ADORA2A/RAB3B/AGT/SYT10
GO_HOMOLOGOUS_RECOMBINATION	GO_HOMOLOGOUS_RECOMBINATION	49	-0.640727	-2.33432	2.75e-08	4.47e-07	2.61e-07	4324	tags=57%, list=22%, signal=45%	RAD51B/RAD51C/PSMC3IP/RAD21/RMI1/HDAC10/REC8/SPO11/RAD51/ANKRD31/DMC1/BRIP1/TRIP13/TOP2A/FANCM/RAD54L/MND1/CNTD1/EME2/MSH4/PRDM7/EME1/RAD54B/MCMDC2/PRDM9/MEIOB/MSH5/SYCP1
GO_POSITIVE_REGULATION_OF_PHOSPHOLIPASE_ACTIVITY	GO_POSITIVE_REGULATION_OF_PHOSPHOLIPASE_ACTIVITY	58	0.663852	2.26268	2.84e-08	4.61e-07	2.68e-07	3429	tags=57%, list=17%, signal=47%	AGTR1/ADCYAP1R1/HTR2A/PDGFRB/C5AR1/FGFR1/PLA2G5/EDNRA/FGF2/NTRK3/SELE/HTR2B/AVPR1A/PDGFRA/P2RY12/RASGRP4/KIT/LPAR1/ESR1/P2RY6/NMUR1/PTAFR/FLT1/NTF4/ADRA1A/S1PR4/CCL5/NTRK2/GNA15/AGT/ITK/GPR55/ARHGAP6
GO_NEGATIVE_REGULATION_OF_DEVELOPMENTAL_GROWTH	GO_NEGATIVE_REGULATION_OF_DEVELOPMENTAL_GROWTH	101	0.582308	2.15955	2.88e-08	4.67e-07	2.72e-07	3507	tags=41%, list=18%, signal=34%	SFRP2/KCNK2/SFRP1/PI16/RGS4/NOG/SPP1/EPHA7/NTN1/GJA1/SEMA6B/PTPRS/SEMA7A/RGS2/NRP1/CDKN1A/MAP2/SEMA3A/ADRB2/SEMA3G/WWC2/DUSP10/SEMA3C/MAPK11/MEIS1/TNR/WWC3/WNT5A/STC2/SEMA4C/SEMA3D/SEMA6D/TGFBR2/SEMA3E/ULK2/LGMN/NKD1/FGF13/SEMA5A/SOCS2/RBP4
GO_NEGATIVE_REGULATION_OF_CANONICAL_WNT_SIGNALING_PATHWAY	GO_NEGATIVE_REGULATION_OF_CANONICAL_WNT_SIGNALING_PATHWAY	174	0.501676	1.9533	3.12e-08	5.04e-07	2.94e-07	1791	tags=20%, list=9%, signal=18%	SFRP2/SFRP4/SFRP1/GREM1/ROR2/DACT3/GLI3/NOG/DKK2/CTHRC1/TBX18/DACT1/BICC1/IGFBP4/CDH2/SNAI2/GLI1/CAV1/TNN/WWTR1/IGFBP6/DKK3/EGR1/PRICKLE1/RBMS3/SOX17/MCC/APOE/SOST/DAB2/FZD1/SHISA6/FRZB/HECW1
GO_NEGATIVE_REGULATION_OF_INTRACELLULAR_SIGNAL_TRANSDUCTION	GO_NEGATIVE_REGULATION_OF_INTRACELLULAR_SIGNAL_TRANSDUCTION	472	0.402203	1.71082	3.24e-08	5.22e-07	3.04e-07	4489	tags=33%, list=23%, signal=26%	SFRP2/SFRP1/MYOC/THBS1/TIMP3/SLIT2/CASQ2/RGS4/FBLN1/TWIST1/ADIPOQ/EMILIN1/DACT1/TIMP2/PDE3A/SNAI2/PTGS2/DUSP1/CXCL12/CAV1/HEG1/APLNR/DLC1/PHLDA3/PDE2A/NLRP3/TLR4/SERPINE2/TGFB2/ACKR3/SPRED3/RGS2/LRRK2/RASSF2/APOE/PDE10A/DUSP26/PLEK/C1QTNF3/PLAUR/ATP2B4/DDIT4/UCHL1/LPAR1/PKD2/ITPR1/CD300A/PRKAA2/PER1/HOMER3/SNAI1/MYOZ2/GPER1/OPRL1/DUSP5/RASA3/ERRFI1/WWC2/IGF1R/RASIP1/PINK1/MRAP/LIF/DUSP10/MAGI2/PD…
GO_PLASMA_MEMBRANE_SIGNALING_RECEPTOR_COMPLEX	GO_PLASMA_MEMBRANE_SIGNALING_RECEPTOR_COMPLEX	183	0.498904	1.95563	3.3e-08	5.31e-07	3.09e-07	3204	tags=34%, list=16%, signal=29%	ITGBL1/IL6/ITGA11/EMILIN1/ITGA5/BMPR1B/SHANK1/GRIK3/CHRNA3/GRIK5/GRIA1/ITGB3/SORBS1/NLGN1/CSF2RB/ITGB2/ITGAM/ITGA9/OSMR/CALCRL/ITGA7/ITGA4/HTR3A/TLR1/ACVRL1/ITGA1/DLG4/IL2RA/ITGAX/SHISA6/CD4/CHRNE/GRIA3/GRIK2/IGF1R/CD79A/ITGA8/ITGAV/IL2RB/ITGB1/OLFM3/ITGB5/RAMP3/TGFBR1/GRIN2A/IRS1/CD8A/TLR6/IL6ST/CACNG4/CD79B/RAMP2/CPT1C/OLFM2/ITGB6/NPNT/RAMP1/TLR2/ACVR1/DLG2/ITGB7/SHISA9/TRAT1
GO_SITE_OF_POLARIZED_GROWTH	GO_SITE_OF_POLARIZED_GROWTH	175	0.506641	1.9758	3.51e-08	5.63e-07	3.28e-07	4285	tags=41%, list=22%, signal=32%	CRTAC1/NGFR/BOC/DPYSL3/TIMP2/THY1/L1CAM/TSHZ3/MAP1B/LAMP5/PALLD/LRRTM1/PCDH9/GAP43/GPM6A/SNCA/SNAP25/STMN2/MYH10/NEFL/NRP1/LRRK2/ITGA4/FEZ1/PCDHGB1/BASP1/FSCN1/MAP2/LRP1/MYO5A/APBB1/CNR1/OLFM1/PINK1/TENM2/DBN1/HCLS1/TRPV2/PREX1/EPHA4/STMN4/UTRN/NIN/UNC5C/SSH1/TRPV4/STMN3/MAPT/ZNF804A/APBB2/AUTS2/TIAM1/MAP3K12/CDK5R2/FRMD7/CDKL5/FGF13/CTSZ/ORAI2/ITGA3/KIF5C/NRSN1/TMOD2/TRAK2/ELAVL4/TUBB3/APP/NDEL1…
GO_NEGATIVE_REGULATION_OF_PHOSPHORYLATION	GO_NEGATIVE_REGULATION_OF_PHOSPHORYLATION	419	0.41083	1.72893	3.55e-08	5.68e-07	3.31e-07	3540	tags=25%, list=18%, signal=21%	SFRP2/SFRP1/GREM1/TIMP3/SLIT2/FABP4/RGS4/INHBA/FBLN1/TWIST1/ADIPOQ/EMILIN1/NOG/DACT1/THY1/MYOCD/CD109/NTRK3/DUSP1/CAV1/HEG1/WWTR1/TLR4/SNCA/ITPRIP/GFRA2/IGFBP3/BDKRB1/TGFB1/SPRED3/RGS2/LRRK2/RASSF2/APOE/PMEPA1/GADD45B/DUSP26/CDKN1A/HGF/NUPR1/SH3BP5/SOCS3/ILK/DDIT4/UCHL1/CD300A/ENG/PER1/PRKAR2B/PKIA/PTPN13/GPER1/DUSP5/ERRFI1/IGF1R/RASIP1/PINK1/CAMK2N2/LIF/DUSP10/PDE4D/LATS2/PTPRC/PRNP/CDKN2B/SMAD7…
GO_FORMATION_OF_PRIMARY_GERM_LAYER	GO_FORMATION_OF_PRIMARY_GERM_LAYER	115	0.562902	2.11743	3.74e-08	5.97e-07	3.48e-07	2931	tags=41%, list=15%, signal=35%	SFRP2/COL11A1/COL8A1/FN1/MMP2/INHBA/COL5A1/COL12A1/NR4A3/NOG/COL5A2/FOXC2/ITGA5/FGFR1/COL6A1/CHRD/MMP14/GJA1/ITGB3/ITGB2/SIX2/MMP8/COL4A2/FOXF1/COL7A1/SOX17/EYA1/ITGA7/ITGA4/SNAI1/ATOH8/LAMB1/APELA/ITGA8/ITGAV/ITGB1/ITGB5/WNT5A/SOX7/MMP9/FZD7/TWSG1/TAL1/LAMA3/LEF1/TBX20/ACVR1
GO_CARDIAC_VENTRICLE_DEVELOPMENT	GO_CARDIAC_VENTRICLE_DEVELOPMENT	124	0.550226	2.07528	3.87e-08	6.16e-07	3.59e-07	3174	tags=41%, list=16%, signal=35%	SFRP2/KCNK2/HAND2/COL11A1/SLIT2/NOG/SLIT3/MYL3/FOXC2/ZFPM2/MYOCD/CPE/LTBP1/HEYL/HEG1/PDE2A/FOXF1/TGFB2/GJA5/TGFB1/FZD1/ENG/ROBO1/MEF2C/NPY5R/SMARCD3/SEMA3C/PRDM1/WNT5A/TGFBR1/SMAD7/TPM1/CITED2/SOX11/RYR2/CCM2L/NOS3/STRA6/ISL1/FZD2/HEY2/HEY1/TGFBR2/NKX2-5/TBX20/ACVR1/PTK7/BMPR2/TGFBR3/LUZP1/DLL4
GO_ACTIVE_ION_TRANSMEMBRANE_TRANSPORTER_ACTIVITY	GO_ACTIVE_ION_TRANSMEMBRANE_TRANSPORTER_ACTIVITY	236	-0.387243	-1.83076	3.87e-08	6.16e-07	3.59e-07	1861	tags=24%, list=9%, signal=22%	SLC28A1/SLC6A19/SLC26A1/SLC6A18/SLC26A7/SLC6A13/SLC9A5/SLC13A4/SLC4A5/SLC25A31/SLC36A3/SLC4A8/SLC4A11/SLC22A8/SLCO1B1/SLC34A1/SLC13A2/ATP12A/SLC15A2/SLC17A2/SLC9A2/SLC22A7/SLC6A7/SLC45A2/SLC10A1/SLC34A2/SLC22A11/SLC15A1/SLC13A5/SLC4A1/SLC6A4/SLC17A4/ATP6V1C2/SLC6A5/SLC26A8/SLC9A4/ATP6V0A4/ATP2A1/SLC26A3/SLCO1A2/SLC4A9/SLC5A9/SLC5A11/SLC10A5/SLC1A6/SLC22A6/SLCO6A1/SLC5A5/SLC28A2/SLC9C2/SLC5A8/SLC3…
GO_CATALYTIC_ACTIVITY_ACTING_ON_A_TRNA	GO_CATALYTIC_ACTIVITY_ACTING_ON_A_TRNA	96	-0.521293	-2.14395	3.9e-08	6.18e-07	3.6e-07	7687	tags=74%, list=39%, signal=45%	DUS3L/RPP25/TRMT1L/WDR4/THUMPD3/GATC/RPP30/CARS2/AARS2/DUS2/METTL8/TRMT61A/CDKAL1/TRNT1/ALKBH1/PTRH2/METTL2B/NSUN2/DTD2/TSEN15/TRDMT1/TYW1/POP4/QRSL1/PARS2/TRMT61B/VARS2/DUS1L/POP7/TRMT2B/ALKBH8/TRMT1/IARS2/TARS2/TRMT11/TRPT1/PUS3/TRMT10B/TRMT10C/RPP14/TRMT10A/METTL1/WARS2/FARSB/PTRHD1/QTRT1/TRIT1/MARS2/PUS1/TYW5/TSEN54/POP1/RPP38/POP5/NARS2/DARS2/TRMT6/TYW1B/RPP21/SARS2/NSUN6/RPP40/NT5C3A/PUS10/…
GO_AMINE_TRANSPORT	GO_AMINE_TRANSPORT	95	0.590101	2.17664	3.93e-08	6.21e-07	3.62e-07	3275	tags=42%, list=17%, signal=35%	VIP/ATP1A2/HTR2A/RGS4/CARTPT/TACR2/KCNB1/SYT4/AQP9/CHRNA3/HTR1B/FFAR3/CXCL12/SYT11/ADORA1/SNCA/SYT6/AVPR1A/AGTR2/RGS2/P2RY12/SNCG/KCNA2/SV2A/CNR1/PINK1/NPY5R/LEP/SYT3/SYT9/SYT15/SLC6A1/SLC18A2/ADORA2A/P2RX7/RAB3B/AGT/SYT10/NTSR1/SLC22A16
GO_ATPASE_ACTIVITY_COUPLED	GO_ATPASE_ACTIVITY_COUPLED	278	-0.377062	-1.80077	3.96e-08	6.25e-07	3.64e-07	4724	tags=34%, list=24%, signal=26%	WDR60/DHX34/HSPA14/MYO7A/DNAH9/DDX25/RFC5/RAD51B/SUPV3L1/DHX35/DDX28/MCM3/MCM4/HSP90AA1/RAD51C/WDR78/DDX51/MCM7/DDX39A/TTF2/HELB/DDX18/XRCC3/MSH2/ZRANB3/MYH3/DNAH5/MYO3A/CDC45/GINS4/DDX55/DNAI2/MYH7/PEX1/GTF2H4/DNHD1/CHD7/DDX27/DDX11/KIF11/DYNC2LI1/KIF25/KIF20B/MYH6/DNAH7/CHTF18/RAD51/DDX43/DMC1/GINS2/BRIP1/RFC4/MCM8/DQX1/DNAH1/BLM/DNAI1/KIF14/ERCC6L/TOP2A/KIF18B/FANCM/FIGNL1/DNAH17/RAD54L/DSCC1/…
GO_CELLULAR_DEFENSE_RESPONSE	GO_CELLULAR_DEFENSE_RESPONSE	50	0.691508	2.31888	3.97e-08	6.26e-07	3.65e-07	3706	tags=68%, list=19%, signal=55%	C5AR1/CD300C/RAB23/CCR2/CLEC5A/KIR3DL2/LILRB2/NCF2/TYROBP/MNDA/KLRC3/LSP1/CX3CR1/KLRC2/ITGB1/CCR5/PRF1/NCF1/NCR2/LY96/FOSL1/ADORA2A/KIR2DL4/GNLY/CCR3/SPN/CXCL9/TRAT1/ITK/SH2D1A/CXCR2/LBP/CCR9/CCR6
GO_RESPONSE_TO_OXYGEN_LEVELS	GO_RESPONSE_TO_OXYGEN_LEVELS	373	0.418969	1.7467	4.05e-08	6.37e-07	3.71e-07	3922	tags=29%, list=20%, signal=24%	KCNK2/PENK/SFRP1/KCND2/THBS1/COL1A1/PTGIS/KCNMA1/MMP2/KCNK3/POSTN/CRYAB/TWIST1/ADIPOQ/TGFB3/KCNMB1/PDGFRB/KCNA5/MYOCD/NOX4/EDNRA/SOD3/PTGS2/PLAU/CXCL12/CAV1/MMP14/STC1/ANGPTL4/ADORA1/VEGFC/VASN/LOXL2/CPEB1/EGR1/ICAM1/TGFB2/VCAM1/PLAT/SLC2A4/NDNF/PAM/CDKN1A/TEK/CYBB/MGARP/CD34/DDIT4/LPAR1/SLC8A1/ITPR1/CYGB/ACVRL1/ETS1/HMOX1/SLC8A3/PTN/PINK1/PLOD2/CXCR4/LEP/EDN1/AQP1/CITED2/RYR2/BCL2/TRPC6/S100B/FO…
GO_POSITIVE_REGULATION_OF_LEUKOCYTE_DIFFERENTIATION	GO_POSITIVE_REGULATION_OF_LEUKOCYTE_DIFFERENTIATION	146	0.528172	2.02707	4.56e-08	7.14e-07	4.16e-07	4431	tags=48%, list=22%, signal=37%	ROR2/GLI3/ZBTB16/CCL19/GLI2/AXL/GPR68/TREM2/EGR3/MMP14/NLRP3/LILRB2/LILRB4/TNFSF4/DCSTAMP/TYROBP/TGFB1/CCR1/ANXA1/CD86/IL2RA/CD4/ITPKB/IL7R/NCKAP1L/HLX/LIF/DUSP10/HCLS1/FOS/SASH3/PTPRC/NOTCH2/TOX/CSF1/PIK3R6/SLC9B2/IL12B/TNFSF9/RUNX1/BTK/GAS6/EVI2B/KLF10/CD80/BCL6/RHOH/TGFBR2/LEF1/POU4F2/IL4R/FES/CD27/ZBTB46/STAT5B/CD74/ZMIZ1/TNF/TESPA1/ZFP36L1/FOXP3/IL34/JUN/CYLD/ADAM8/SOCS5/RUNX3/IL12RB1/RARA/I…
GO_ARTERY_DEVELOPMENT	GO_ARTERY_DEVELOPMENT	87	0.601967	2.19192	4.63e-08	7.23e-07	4.22e-07	3481	tags=53%, list=18%, signal=44%	HAND2/COMP/PRRX1/COL3A1/LOX/MYLK/GLI3/NOG/PDGFRB/FOXC2/MYOCD/LTBP1/LOXL1/PDE2A/FOXF1/PRICKLE1/MYH10/TGFB2/GJA5/NRP1/EYA1/APOE/NOTCH3/LRP1/PKD2/ENG/ACVRL1/ROBO1/ADAMTS9/PLXND1/LEP/PRDM1/TGFBR1/SMAD7/NDST1/STRA6/HEY2/HEY1/TBX1/TBX2/BMPR2/LUZP1/DLL4/SRF/SUFU/JAG1
GO_NEGATIVE_REGULATION_OF_SYNAPTIC_TRANSMISSION	GO_NEGATIVE_REGULATION_OF_SYNAPTIC_TRANSMISSION	74	0.626176	2.22704	4.8e-08	7.49e-07	4.36e-07	2768	tags=45%, list=14%, signal=38%	BCHE/HTR2A/ADIPOQ/SORCS2/KCNB1/SYT4/CBLN1/PTGS2/GRIK3/HTR1B/DGKI/GRIA1/SYT11/ADORA1/LILRB2/SNCA/NLGN4X/ARC/LRRK2/SLC24A2/DRD5/PCDH17/GRIK2/NPY5R/GNAI1/TNR/SORCS3/SLC6A1/PLK2/IL1B/GNAI2/S1PR2/MAPT
GO_PHAGOCYTIC_VESICLE	GO_PHAGOCYTIC_VESICLE	128	0.54965	2.08402	4.86e-08	7.56e-07	4.41e-07	4341	tags=37%, list=22%, signal=29%	ELANE/RAB31/RAB23/SYT11/TLR7/RAB9B/VIM/NCF2/MPEG1/SLC11A1/PLD4/CD36/CYBB/TLR1/MPO/GSN/RAB7B/ITGAV/ZYX/ABCA1/ITGB5/WAS/RAB39A/SCIMP/FMNL1/TLR6/NCF1/EVL/RAB34/RAB32/GNLY/CORO1A/TLR2/MYO1C/RAPGEF1/HVCN1/PGLYRP1/CDC42EP2/NCF4/FLNB/RAB12/TLR9/RAB8B/ADAM8/STXBP1/RAC2/RAB43
GO_REGULATION_OF_RESPONSE_TO_WOUNDING	GO_REGULATION_OF_RESPONSE_TO_WOUNDING	166	0.508967	1.97245	4.88e-08	7.58e-07	4.42e-07	2436	tags=36%, list=12%, signal=31%	FAP/SERPINE1/THBS1/RGMA/MYLK/SMOC2/FOXC2/SELP/SPP1/PDPN/CD109/FGF2/NTRK3/SERPING1/SERPINB2/PHLDB2/PLAU/CAV1/IL10/GJA1/TLR4/PRKG1/THBD/AJAP1/PTPRS/SERPINE2/PDGFRA/KRT1/C1QTNF1/PLAT/APOE/F2R/CDKN1A/CD36/ANXA1/SIGLEC10/PLEK/PLAUR/CD34/LRP1/TNFRSF12A/PDGFB/PTN/FCER1G/RTN4RL1/ADAMTS18/DUSP10/TFPI/HBEGF/CXCR4/PROS1/TNR/EDN1/CLEC7A/EPHA4/NOS3/SCARF1/TBXA2R/SH2B3
GO_RHYTHMIC_PROCESS	GO_RHYTHMIC_PROCESS	289	0.443082	1.8137	4.93e-08	7.64e-07	4.46e-07	2201	tags=22%, list=11%, signal=20%	PTPRN/KCND2/SERPINE1/HAS1/SLIT2/NGFR/MAGEL2/RETN/INHBA/CARTPT/TWIST1/ADIPOQ/SERPINF1/TGFB3/SLIT3/PTX3/HTR7/ADAMTS1/BMPR1B/AXL/NTRK3/RORB/MMP19/PGR/HS3ST2/EGR3/EGR2/CSF2/TIMP4/ID4/ENOX1/ADORA1/MAPK10/NLGN1/HAS2/NTRK1/EGR1/TGFB2/PDGFRA/PTGDS/PAM/GPR176/KLF9/SPSB4/KCNA2/PRKAA2/PROK2/PER1/ETS1/OPRL1/PTN/NPY5R/EREG/HES7/SIK1/OPN4/ESR1/MMP7/FZD4/LEP/PROK1/LHCGR/BHLHE41/BHLHE40
GO_ACTION_POTENTIAL	GO_ACTION_POTENTIAL	126	0.545593	2.06175	5.17e-08	7.99e-07	4.65e-07	2880	tags=37%, list=15%, signal=31%	KCND2/KCNA1/ATP1A2/GPR88/KCNE4/CTNNA3/KCNB1/SCN2B/FLNA/SCN7A/KCNA5/NTRK3/CACNA1H/TAC1/KCNJ8/CAV1/ANK2/GJA1/CNTNAP1/KCNJ5/CACNA1C/SCN4B/SCN1B/GJA5/CACNA2D1/KCND3/CD36/SCN9A/GJC1/KCNA2/SLC8A1/KCNE5/AKAP6/GPER1/CACNA1G/CNR1/GRIK2/SCN3B/RYR2/KCNE1/DMD/SCN11A/KCNN2/ADRA1A/NTRK2/KCNH2
GO_POSITIVE_REGULATION_OF_SUPRAMOLECULAR_FIBER_ORGANIZATION	GO_POSITIVE_REGULATION_OF_SUPRAMOLECULAR_FIBER_ORGANIZATION	188	0.495312	1.94424	5.34e-08	8.23e-07	4.8e-07	4470	tags=40%, list=23%, signal=31%	SFRP1/MYOC/MAGEL2/LMOD1/SYNPO2/TGFB3/FLNA/CCL21/NAV3/NOX4/CCL11/MAP1B/TAC1/SH3PXD2B/STMN2/ICAM1/NRP1/APOE/ARHGEF15/CDC42EP3/HCK/PLEK/SYNPO/LPAR1/GSN/CCR7/NCKAP1L/CFL2/CSF3/SPIRE1/CCL26/EDN1/WAS/TGFBR1/FER/TPM1/ACTN2/ANKRD53/NIN/TRPV4/EVL/GPR65/PPM1F/MAPT/CORO1A/HSPA1A/ABL1/FES/MYO1C/CCL24/FCHSD2/SEMA5A/CX3CL1/GMFG/SNX9/RHOC/WASF1/ARHGEF10/CDC42EP2/CLU/SORBS3/GPX1/COLGALT1/SWAP70/APP/PXN/WNT11/WDR…
GO_RECEPTOR_METABOLIC_PROCESS	GO_RECEPTOR_METABOLIC_PROCESS	186	0.499405	1.95808	5.35e-08	8.23e-07	4.8e-07	3404	tags=29%, list=17%, signal=24%	SFRP4/GREM1/RSPO1/ADIPOQ/RAB31/SELE/HTR1B/BVES/LRRTM1/CAV1/GRIA1/IL10/HTR2B/ITGB3/ITGB2/SNCA/SNAP25/CXCR1/ACKR3/ARC/TGFB1/APOE/CALCRL/CD36/VLDLR/LRP1/CXCL8/DLG4/GPRASP1/FCER1G/CALY/SH3GL2/APELA/MAGI2/ITGAV/ITGB1/EDN1/RAMP3/EHD3/LILRB1/CACNG4/RAMP2/ADM/RAMP1/DNM1/ECE1/NECAB2/TRAT1/LGMN/EGF/CXCR2/PLCG2/ANGPT1/CD81
GO_REGULATION_OF_BMP_SIGNALING_PATHWAY	GO_REGULATION_OF_BMP_SIGNALING_PATHWAY	85	0.60452	2.19391	5.54e-08	8.5e-07	4.96e-07	3224	tags=42%, list=16%, signal=36%	SFRP2/SFRP4/CHRDL1/SFRP1/GREM1/SULF1/FBN1/HTRA3/NOG/FSTL3/FSTL1/RBPMS2/GREM2/BMPER/CHRD/ZNF423/HTRA1/CDH5/SOST/ILK/GDF5/FZD1/ENG/ACVRL1/RNF165/FST/WNT5A/NOTCH2/SMAD7/SOX11/WNT1/TWSG1/ABL1/BMPR2/PELO/NBL1
GO_ACTIVATION_OF_PROTEIN_KINASE_ACTIVITY	GO_ACTIVATION_OF_PROTEIN_KINASE_ACTIVITY	325	0.427833	1.76612	5.66e-08	8.66e-07	5.05e-07	3443	tags=28%, list=17%, signal=23%	GREM1/NRK/THBS1/FGF10/IGF1/CARTPT/TGFB3/NGF/FPR1/C5AR1/ADCY2/CCL19/FGF2/GHR/NTRK3/CHRNA3/ADCY5/CSPG4/ADORA1/ITGB3/MAPK10/TLR4/FGF1/NTRK1/TGFB2/LRRK2/SLC11A1/PDGFC/CHI3L1/GADD45B/F2R/HGF/MDFIC/KIT/LPAR1/RET/CD300A/PROK2/ITGA1/WNT7B/PRKAR2B/ADRB2/PDGFB/DUSP5/NCKAP1L/PINK1/MAP3K3/CXCR4/LEP/MAPK11/PROK1/PTPRC/PRNP/WNT5A/TGFBR1/ADCY7/NRG3/SHC2/TLR6/CALCA/ALK/IL1B/IL12B/GAS6/S1PR2/ANGPT4/CCL5/BIRC7/EPG…
GO_RESPONSE_TO_AXON_INJURY	GO_RESPONSE_TO_AXON_INJURY	73	0.621078	2.19806	5.68e-08	8.68e-07	5.06e-07	2431	tags=37%, list=12%, signal=33%	KCNK2/TNC/RGMA/DPYSL3/SPP1/NTRK3/MAP1B/GAP43/JAM3/LGALS1/PTPRS/NTRK1/NEFL/TYROBP/APOD/P2RY12/LRP1/NREP/LAMB2/PTN/AIF1/RTN4RL1/TNR/EPHA4/BCL2/ISL1/SCARF1
GO_REGULATION_OF_PROTEIN_BINDING	GO_REGULATION_OF_PROTEIN_BINDING	216	0.472193	1.87273	6.08e-08	9.27e-07	5.4e-07	3405	tags=29%, list=17%, signal=24%	XIRP1/CRTAC1/SPON1/LOX/ADIPOQ/NOG/CTHRC1/DACT1/CCL23/GREM2/CAV1/IL10/DZIP1/NFATC4/BAG2/NRP1/LRRK2/APOE/LDOC1/CLDN5/ITGA4/CD36/CFHR1/DAB2/MAP2/LRP1/ADD2/ADRB2/GPSM1/PDGFB/MEF2C/CSF3/PLXND1/CDON/SMARCD3/PLCL1/WNT5A/TGFBR1/PKD1/MMP9/PLK2/CCM2L/CRMP1/EPHA4/BCL2/ISL1/IFIT2/WFIKKN2/UBASH3B/PLCL2/IFIT1/NES/MFNG/MAPRE3/LEF1/ABL1/TGFBR3/TIAM1/CAMK1/FRMD7/PBXIP1/ANGPT1/ACTB
GO_NUCLEIC_ACID_PHOSPHODIESTER_BOND_HYDROLYSIS	GO_NUCLEIC_ACID_PHOSPHODIESTER_BOND_HYDROLYSIS	285	-0.371846	-1.78221	6.24e-08	9.49e-07	5.53e-07	7588	tags=57%, list=38%, signal=36%	FAN1/RPP25/EXOSC10/TREX1/DIS3L2/GTF2H1/TDP2/EXOG/CNOT7/DDB2/YBEY/WRN/NMNAT1/DDX1/GTF2H3/RNASET2/RAD1/DBR1/XPA/RPP30/ANGEL2/PNKP/EXOSC4/DFFA/APEX1/GTF2H2/EXOSC5/KPNB1/RFC2/UBA52/OGG1/C11orf80/XRN2/RAD9B/POLD1/NUDT21/HMCES/ANKLE1/SETMAR/EXOSC9/NTHL1/TSN/DROSHA/CUL4A/EXOSC3/PMS2/TSEN15/TDP1/UTP23/RBBP8/EXOSC1/CPSF6/CNOT2/POP4/ABT1/EXOSC7/PCF11/EXO5/CPSF1/EXOSC2/POP7/RBX1/RRS1/RNASEH2A/NCBP2/TREX2/GT…
GO_MITOCHONDRIAL_RESPIRATORY_CHAIN_COMPLEX_ASSEMBLY	GO_MITOCHONDRIAL_RESPIRATORY_CHAIN_COMPLEX_ASSEMBLY	90	-0.542022	-2.21	6.32e-08	9.59e-07	5.59e-07	7126	tags=72%, list=36%, signal=46%	TTC19/COX18/NDUFB2/COX16/NDUFB11/NUBPL/OXA1L/NDUFS5/NDUFA2/NDUFB4/NDUFC1/TIMM21/NDUFA6/UQCC1/SMIM20/UQCR10/TFAM/SDHAF2/NDUFB5/COX17/COA4/NDUFA3/COX14/NDUFA10/NDUFA5/NDUFB6/NDUFAB1/NDUFS3/NDUFA1/MT-ND4/BCS1L/NDUFA9/TMEM126B/NDUFA12/NDUFB8/NDUFAF7/COA3/COA1/TAZ/NDUFA13/COX20/NDUFB3/MT-ND6/NDUFB9/UQCC2/NDUFAF4/NDUFS6/COA5/MT-ND5/NDUFV2/NDUFB1/NDUFC2/NDUFAF5/FOXRED1/UQCC3/UQCRB/MT-ND2/SLC25A33/FASTKD…
GO_RECEPTOR_SIGNALING_PATHWAY_VIA_STAT	GO_RECEPTOR_SIGNALING_PATHWAY_VIA_STAT	157	0.518513	1.99524	6.43e-08	9.75e-07	5.68e-07	4515	tags=44%, list=23%, signal=34%	CYP1B1/IGF1/IL6/GHR/CSF1R/OSM/CSF2/CAV1/CRLF1/IL10/CCR2/CCL2/IL31RA/PECAM1/THPO/IL10RA/F2R/SOCS3/KIT/PKD2/RET/CD300A/IL7R/CTF1/IL24/LIF/IFNE/HCLS1/LEP/PTPRC/FER/IL21/PKD1/TNFSF18/ISL1/SH2B3/IL6ST/DAB1/IL12B/PRL/CCL5/ARL2BP/STAT5A/CLCF1/AGT/AKR1B1/IL13/EGF/TNFRSF1A/SOCS2/STAT5B/TSLP/FLT3/TNF/LEPROT/IFNB1/FYN/JAK3/CRLF2/TNFRSF18/IFNL3/IFNAR2/SOCS5/CD40/IL18/IL22RA2/STAT3/NOTCH1/IL6R
GO_COTRANSLATIONAL_PROTEIN_TARGETING_TO_MEMBRANE	GO_COTRANSLATIONAL_PROTEIN_TARGETING_TO_MEMBRANE	98	-0.524252	-2.15841	6.45e-08	9.75e-07	5.68e-07	6979	tags=81%, list=35%, signal=52%	RPL15/RPS15/RPS3A/RPS2/RPL10/SRP19/RPL18A/UBA52/RPL10A/SEC62/RPS6/RPL13A/RPL5/RPS25/RPL6/RPL9/RPS5/RPL13/RPL23A/RPL18/RPS14/RPS3/RPL32/RPL41/RPL28/RPL35/RPS11/RPLP0/RPSA/RPS16/RPL14/RPS17/RPL12/RPL27/ZFAND2B/RPS4X/SRP9/RPL7A/RPS8/RPL23/RPL35A/RPL27A/RPLP1/RPL19/RPL29/RPS15A/RPL21/RPS20/RPL36/RPS19/RPL11/RPL34/RPL37A/RPS13/RPL8/RPS26/ARL6IP1/RPS24/RPS10/RPL36A/RPL24/RPS27A/RPL37/RPLP2/RPS28/RPS12/…
GO_RESPONSE_TO_INTERFERON_GAMMA	GO_RESPONSE_TO_INTERFERON_GAMMA	191	0.48946	1.92345	6.6e-08	9.95e-07	5.8e-07	4350	tags=42%, list=22%, signal=33%	CCL7/CCL13/CCL21/MRC1/CCL11/CCL19/CCL23/CCL8/CCL2/TLR4/FCGR1B/NCAM1/SNCA/CCL18/FCGR1A/VIM/ICAM1/VCAM1/SLC11A1/HCK/SOCS3/HLA-DQA1/CCL4/CCL3/CAMK2A/GSN/MEFV/AIF1/RAB7B/ZYX/CCL26/EDN1/CCL3L3/WAS/WNT5A/IFITM2/CCL1/PTAFR/TRIM22/EVL/IL12B/HLA-DQB2/AQP4/CCL5/GBP2/HLA-DPA1/GBP1/CCL14/SIRPA/GBP5/TLR2/CCL17/DAPK3/MT2A/IRF4/GBP4/MYO1C/HLA-DQB1/HLA-DPB1/CCL24/CCL22/CX3CL1/HLA-DRB1/IFITM1/HLA-DRA/XCL2/CD44/CD…
GO_REGULATION_OF_EPITHELIAL_TO_MESENCHYMAL_TRANSITION	GO_REGULATION_OF_EPITHELIAL_TO_MESENCHYMAL_TRANSITION	81	0.605568	2.18498	6.61e-08	9.95e-07	5.8e-07	3190	tags=43%, list=16%, signal=36%	SFRP2/SFRP1/GREM1/COL1A1/IL6/TWIST1/DACT3/TGFB3/NOG/PDPN/PHLDB2/TGFB1I1/WWTR1/VASN/EPHA3/LOXL2/PHLDB1/TGFB2/GLIPR2/TGFB1/DAB2/ENG/SNAI1/OLFM1/TGFBR1/SMAD7/LDLRAD4/ISL1/IL1B/BCL9L/TGFBR2/LEF1/ACVR1/SERPINB3/TIAM1
GO_RESPONSE_TO_AMYLOID_BETA	GO_RESPONSE_TO_AMYLOID_BETA	47	0.696313	2.30412	6.87e-08	1.03e-06	6.01e-07	2385	tags=51%, list=12%, signal=45%	NGFR/IGF1/MMP2/MMP13/FPR2/TREM2/GJA1/TLR4/ICAM1/VCAM1/CACNA2D1/ITGA4/CD36/LRP1/FCGR2B/ADRB2/IGF1R/PRNP/RAMP3/MMP3/MMP9/EPHA4/BACE1/TLR6
GO_TERTIARY_GRANULE	GO_TERTIARY_GRANULE	160	0.506162	1.95154	6.9e-08	1.03e-06	6.02e-07	4280	tags=41%, list=22%, signal=33%	TNFAIP6/OLR1/FPR1/PTX3/TIMP2/FPR2/SIGLEC14/MCEMP1/CLEC4D/PLAU/CD93/SLC2A3/CLEC5A/GPR84/LILRB2/ITGB2/SNAP25/MMP8/FCAR/ITGAM/NFASC/LAIR1/SLC11A1/SIGLEC5/CD33/CYBB/CR1/PPBP/OSCAR/CD300A/ITGAX/FOLR3/FCER1G/NCKAP1L/STOM/CD53/CLEC12A/MMP9/ATP8B4/PTAFR/CD59/PTPRB/FRMPD3/GAA/CNN2/CFP/SIRPA/FTH1/CD177/ANO6/CDA/PRCP/HBB/CAMP/DOK3/PGLYRP1/CTSD/CD55/HP/CLEC4C/PGM1/TCN1/ADAM8/RAP2B/HGSNAT/QSOX1
GO_RESPONSE_TO_KETONE	GO_RESPONSE_TO_KETONE	195	0.484486	1.90563	6.95e-08	1.04e-06	6.05e-07	2709	tags=29%, list=14%, signal=25%	SFRP1/THBS1/PLN/TNC/SLIT2/AR/SERPINF1/TGFB3/SLIT3/FOSB/FIBIN/CCL21/FOXP2/SPP1/ADCY2/CCL19/PTGDR/NTRK3/DUSP1/PTGFR/ADCY5/CAV1/FBXO32/MAOB/AVPR1A/TNFSF4/NEFL/ICAM1/AGTR2/TGFB2/TGFB1/MSN/IGFBP7/NPAS4/CDKN1A/CYBB/KLF9/DDIT4/PRKAA2/CCR7/PTN/ERRFI1/KLF2/NR3C1/GNG2/GNAI1/FOS/EDN1/P2RY6/AQP1/PTGER4/PTAFR/TBXA2R/FOXO1/METTL21C/RAMP2/FOSL1
GO_REGULATION_OF_MYELOID_LEUKOCYTE_DIFFERENTIATION	GO_REGULATION_OF_MYELOID_LEUKOCYTE_DIFFERENTIATION	115	0.556488	2.0933	7.02e-08	1.04e-06	6.09e-07	4008	tags=43%, list=20%, signal=35%	SFRP1/FBN1/INHBA/CARTPT/ROR2/ADIPOQ/FSTL3/GPR68/TREM2/LRRC17/MAFB/C1QC/TLR4/LILRB4/DCSTAMP/TYROBP/TGFB1/RASSF2/CCR1/CCL3/CD4/LIF/MITF/HCLS1/FOS/NOTCH2/LILRB3/CSF1/LILRB1/SLC9B2/IL12B/RUNX1/UBASH3B/EVI2B/KLF10/TAL1/LEF1/POU4F2/FES/GATA2/ZBTB46/GPR55/CEBPB/TFE3/CD74/TNF/ZFP36L1/IL34/JUN/PIK3R1
GO_SPECIFIC_GRANULE_MEMBRANE	GO_SPECIFIC_GRANULE_MEMBRANE	89	0.599974	2.19333	7.02e-08	1.04e-06	6.09e-07	4232	tags=48%, list=21%, signal=38%	OLR1/FPR2/MCEMP1/CLEC4D/PLAU/CD93/C3AR1/SLC2A3/CLEC5A/GPR84/ITGB2/SNAP25/FCAR/ITGAM/LAIR1/CD36/CD33/CYBB/RAB44/PLAUR/STOM/CD53/SLC2A5/ITGAV/CLEC12A/BST1/ATP8B4/CD59/PTPRB/STK10/CD177/TNFRSF1B/ANO6/HVCN1/ITGAL/DEGS1/CEACAM3/AP1M1/TOM1/ALDH3B1/ADAM8/RAP2B/HGSNAT
GO_NEGATIVE_REGULATION_OF_NEURON_DIFFERENTIATION	GO_NEGATIVE_REGULATION_OF_NEURON_DIFFERENTIATION	213	0.475254	1.88384	7.07e-08	1.05e-06	6.11e-07	4178	tags=38%, list=21%, signal=30%	SPOCK1/SLIT2/NGFR/RGMA/DPYSL3/GLI3/THY1/SPP1/PMP22/EPHA7/NTN1/ID4/SEMA6B/LGALS1/NLGN1/PTPRS/SEMA7A/STMN2/EFNB3/VIM/NFATC4/NRP1/NR2F1/CNTN4/LRRK2/ZNF365/APOE/NOTCH3/DIXDC1/DENND5A/MAP2/SEMA3A/DIO3/LRP1/LPAR1/SEMA3G/PHOX2B/RTN4RL1/OLIG2/SEMA3C/MEIS1/TNR/DTX1/WNT5A/PLK2/CRMP1/EPHA4/TRPC6/ISL1/HEY1/DAB1/TRPV4/SEMA4C/SEMA3D/SEMA6D/ID3/FEZF2/PBX1/ISL2/POU4F2/NLGN3/SEMA3E/ULK2/FGF13/SEMA5A/JAG1/CD38/CTS…
GO_RHO_PROTEIN_SIGNAL_TRANSDUCTION	GO_RHO_PROTEIN_SIGNAL_TRANSDUCTION	196	0.48255	1.90103	7.07e-08	1.05e-06	6.11e-07	3693	tags=37%, list=19%, signal=31%	AGTR1/MYOC/NGFR/COL3A1/COL1A2/PDGFRB/PDPN/ARHGEF25/HEG1/NTN1/DLC1/KANK2/GPR17/RHOJ/LPAR4/RHOB/PECAM1/FGD5/NRP1/APOE/ARHGEF17/ARHGEF15/CDC42EP3/F2R/F2RL3/RASGRF2/LPAR1/GPR174/PREX2/ROBO1/ARHGEF6/GPR20/RASIP1/GPR4/RHOBTB3/P2RY8/ABCA1/CDH13/P2RY10/ITGB1/ARHGAP29/WAS/KCTD10/PREX1/FGD1/RHOBTB1/GPR65/BCL6/ARHGEF26/RHOH/ADRA1A/ABRA/RHOQ/ARHGEF4/PLEKHG2/ARHGDIB/VAV1/ABL1/FGD2/TIAM1/RHOF/MYO9B/GPR55/GNA12…
GO_VACUOLAR_LUMEN	GO_VACUOLAR_LUMEN	166	0.505754	1.95999	7.1e-08	1.05e-06	6.12e-07	4152	tags=37%, list=21%, signal=30%	CTSG/KERA/PRELP/OMD/OGN/RETN/VCAN/BGN/ELANE/DCN/LUM/PDGFRB/RNASE2/GPC6/CTSK/C3/CSPG4/HSPG2/FMOD/SDC2/ACAN/MNDA/TCN2/RNASE3/ARSB/CTSL/HRNR/MPO/EPDR1/SERPINA3/BPI/SDC3/GPC1/TXNDC5/CTSF/AZU1/VAT1/CD1E/SMPD1/CTSB/GAA/SERPINB3/CYB5R3/MAN2B1/GM2A/LGMN/PSAP/FASLG/IDS/CD74/CTSD/GPC3/PADI2/LIPA/MAN2B2/PLBD2/GNS/APOB/GYG1/GPC4/UNC13D/ARSA
GO_ACTIN_FILAMENT_BUNDLE	GO_ACTIN_FILAMENT_BUNDLE	67	0.63596	2.21048	7.17e-08	1.06e-06	6.16e-07	3087	tags=46%, list=16%, signal=39%	XIRP1/PDLIM3/SYNPO2/MYL9/CRYAB/MYLK/PGM5/NOX4/FERMT2/PDLIM7/LDB3/ABLIM3/PDLIM4/SORBS1/MYH10/FAM107A/TEK/FSCN1/ILK/SYNPO/ACTN1/FHL3/ZYX/BAG3/SHROOM4/TPM1/LCP1/CNN2/TPM4/ROR1/MYH9
GO_POSITIVE_REGULATION_OF_DEVELOPMENTAL_GROWTH	GO_POSITIVE_REGULATION_OF_DEVELOPMENTAL_GROWTH	170	0.504941	1.95973	7.52e-08	1.11e-06	6.45e-07	3484	tags=37%, list=18%, signal=31%	FN1/IGF1/WNT2/NGF/ZFPM2/L1CAM/FGFR1/SYT4/FGF2/GHR/NTRK3/MAP1B/GLI1/IGF2/SH3PXD2B/CXCL12/NTN1/ISLR2/SEMA7A/FOXS1/NRP1/BASP1/ILK/DIO3/LRP1/TNFRSF12A/AKAP6/MEF2C/HLX/DBN1/HCLS1/SMO/TRPV2/CXCR4/LEP/HAMP/SYT3/EDN1/SASH3/CSF1/MACF1/BCL2/HEY2/CRABP2/WT1/MAPT/TGFBR2/MEGF8/PIM1/TBX20/POU4F2/TBX2/BMPR2/ATP8A2/TGFBR3/GPR21/SRF/SOX15/CDKL5/RIMS1/EFNA5/SEMA5A/STAT5B
GO_GLOMERULUS_DEVELOPMENT	GO_GLOMERULUS_DEVELOPMENT	62	0.645116	2.21752	7.57e-08	1.11e-06	6.48e-07	2660	tags=56%, list=13%, signal=49%	SULF1/ADIPOQ/NOG/ACTA2/PDGFRB/FOXC2/HEYL/TCF21/KIRREL3/WWTR1/EGR1/AGTR2/PDGFRA/PECAM1/SERPINB7/ENPEP/COL4A4/NOTCH3/TEK/BASP1/CD34/NID1/RET/PDGFB/LAMB2/MEF2C/OSR1/GPR4/MAGI2/NOTCH2/BCL2/SULF2/PODXL/WT1/PDGFD
GO_KIDNEY_EPITHELIUM_DEVELOPMENT	GO_KIDNEY_EPITHELIUM_DEVELOPMENT	140	0.519608	1.98896	7.76e-08	1.13e-06	6.61e-07	3003	tags=39%, list=15%, signal=33%	SFRP1/GREM1/SLIT2/ADAMTS16/ADIPOQ/GLI3/NOG/WNT9B/FOXC2/FGFR1/FGF2/HEYL/BMPER/EPHA7/TCF21/CRLF1/DCHS1/WWTR1/KIF26B/IRX1/FAT4/FGF1/KANK2/SIX2/AGTR2/PECAM1/EYA1/BASP1/ILK/POU3F3/CD34/PKD2/RET/WNT7B/LAMB2/MEF2C/OSR1/LIF/MAGI2/SMO/NOTCH2/SMAD7/WNT6/PKD1/EPHA4/BCL2/PODXL/WNT1/WT1/WNT2B/PGF/PBX1/NPNT/AGT
GO_NEGATIVE_REGULATION_OF_BLOOD_VESSEL_DIAMETER	GO_NEGATIVE_REGULATION_OF_BLOOD_VESSEL_DIAMETER	82	0.604846	2.18867	7.76e-08	1.13e-06	6.61e-07	3156	tags=45%, list=16%, signal=38%	AGTR1/COMP/ATP1A2/HTR2A/ACTA2/HTR7/KCNA5/EDNRA/PTGS2/HTR1B/CAV1/ADORA1/GJA1/HTR2B/AVPR1A/HRH2/ICAM1/GJA5/ADRA1B/HRH1/F2R/DRD5/AVPR2/SLC8A1/LEP/EDN1/ADRA1D/PTAFR/TBXA2R/BDKRB2/GRIP2/DOCK4/ADRA1A/ADM/AGT/BMPR2/ECE1
GO_CILIUM_OR_FLAGELLUM_DEPENDENT_CELL_MOTILITY	GO_CILIUM_OR_FLAGELLUM_DEPENDENT_CELL_MOTILITY	108	-0.495409	-2.06863	7.89e-08	1.15e-06	6.7e-07	3268	tags=45%, list=17%, signal=38%	PIH1D3/LRRC6/MKKS/SORD/DNAH5/QRICH2/CACNA1I/ATP1A4/TEKT5/SLIRP/AKAP4/CCDC65/SLC9C1/DNAH7/TTC21A/CCDC39/WDR66/ARMC2/DNAH1/DNAI1/SEMG2/NEURL1/DNAH17/CFAP46/TCTE1/TEKT2/EFHC1/EFCAB9/SEMG1/DNAH2/DRC7/EPPIN/CELF3/DEFB1/RSPH4A/DNAH11/DNAH8/CFAP44/RSPH6A/SLC26A8/CFAP43/DNAH3/DRC1/PRDM14/CATSPER2/LDHC/CATSPERD/DDX4/CATSPER4
GO_CAVEOLA	GO_CAVEOLA	76	0.622433	2.22404	7.91e-08	1.15e-06	6.71e-07	3555	tags=50%, list=18%, signal=41%	PTGIS/KCNMA1/ADCYAP1R1/ATP1A2/HTR2A/KCNA5/FXYD1/PTGS2/SELE/EHD2/BVES/CAV1/DLC1/TRPC4/ADRA1B/LRRK2/F2R/P2RY12/HCK/MYOF/ATP2B4/CAV2/HMOX1/AKAP6/SMO/TFPI/CDH13/IRS1/NOS3/ADRA1A/PLVAP/CORO1C/TGFBR2/BMPR2/MLC1/NOS1/EFNA5/FASLG
GO_CELLULAR_RESPONSE_TO_VASCULAR_ENDOTHELIAL_GROWTH_FACTOR_STIMULUS	GO_CELLULAR_RESPONSE_TO_VASCULAR_ENDOTHELIAL_GROWTH_FACTOR_STIMULUS	51	0.671978	2.26818	7.97e-08	1.16e-06	6.75e-07	3323	tags=53%, list=17%, signal=44%	GAS1/ADAMTS12/DCN/NRP2/PDGFRB/SMOC2/PRKD1/EGR3/VEGFC/SPHK1/ADAMTS3/PDGFRA/VCAM1/NRP1/ANXA1/NR4A1/FLT4/ROBO1/CCBE1/KDR/FLT1/RAMP2/PGF/DLL4/MYO1C/HSPB1/VEGFB
GO_OVULATION_CYCLE	GO_OVULATION_CYCLE	68	0.640315	2.22778	8.03e-08	1.16e-06	6.78e-07	2322	tags=46%, list=12%, signal=40%	PTPRN/HAS1/SLIT2/RETN/INHBA/SERPINF1/TGFB3/SLIT3/PTX3/ADAMTS1/BMPR1B/AXL/MMP19/PGR/TIMP4/HAS2/EGR1/TGFB2/PDGFRA/PAM/ETS1/OPRL1/PTN/NPY5R/EREG/ESR1/MMP7/FZD4/LEP/LHCGR/NOS3
GO_RNA_3_END_PROCESSING	GO_RNA_3_END_PROCESSING	142	-0.462475	-2.01638	8.09e-08	1.17e-06	6.82e-07	7018	tags=54%, list=36%, signal=35%	CDC40/EXOSC4/RPRD2/EXOSC5/INTS2/TRNT1/NUDT21/ZNF473/INTS7/EXOSC9/THOC3/RBM8A/SLBP/ZC3H3/EXOSC3/LEO1/CPSF6/EXOSC7/PCF11/CHTOP/CPSF1/EXOSC2/SRSF1/INTS6/SSU72/RPRD1B/NCBP2/SRSF3/CSTF1/CPSF3/SNRPA/PAPOLA/TOE1/THOC7/TRMT10C/SRSF7/MAGOH/U2AF1L4/CT45A3/FBL/POLR3K/MTPAP/CSTF3/SUPV3L1/SSB/CCNB1/DDX39A/BARD1/PNPT1/SRRM1/MAGOHB/CPSF4/PAPOLB/SRSF2/TUT1/INTS8/SRSF6/PABPC1/DKC1/SRSF11/PABPN1/THOC2/EXOSC8/THOC1…
GO_ESTABLISHMENT_OF_PROTEIN_LOCALIZATION_TO_ENDOPLASMIC_RETICULUM	GO_ESTABLISHMENT_OF_PROTEIN_LOCALIZATION_TO_ENDOPLASMIC_RETICULUM	110	-0.49177	-2.06948	8.13e-08	1.17e-06	6.84e-07	6979	tags=75%, list=35%, signal=49%	RPL15/RPS15/RPS3A/RPS2/RPL10/SRP19/RPL18A/UBA52/RPL10A/SEC62/PMM1/RPS6/RPL13A/RPL5/RPS25/RAB3GAP2/RPL6/RPL9/RPS5/RPL13/RPL23A/RPL18/RPS14/RPS3/RPL32/RPL41/RPL28/RPL35/RPS11/RPLP0/RPSA/RPS16/RPL14/RPS17/RPL12/RPL27/ZFAND2B/RPS4X/SRP9/RPL7A/RPS8/RPL23/RPL35A/RPL27A/RPLP1/RPL19/RPL29/SPCS1/RPS15A/RPL21/RPS20/RPL36/RPS19/RPL11/RPL34/RPL37A/RPS13/RPL8/RPS26/RPS24/RPS10/RPL36A/SEC61G/RPL24/RPS27A/RPL37…
GO_MACROMOLECULE_METHYLATION	GO_MACROMOLECULE_METHYLATION	267	-0.372794	-1.77037	8.35e-08	1.2e-06	7.01e-07	7208	tags=49%, list=37%, signal=31%	PYGO2/THUMPD3/SMYD2/KDM3A/WDR5/RTF1/PCIF1/NSUN4/THADA/METTL8/TGS1/TRMT61A/ZNF274/MAEL/KMT2E/GNAS/PAXIP1/TRMT112/SETMAR/METTL4/CMTR2/METTL2B/WDR61/NSUN2/RAB3D/KDM1B/TET3/DMAP1/PRDM12/TRDMT1/MTO1/MTERF4/MECOM/SUZ12/SETDB2/SNRPD3/TRMT61B/CHTOP/TRMT2B/MEN1/GTPBP3/ALKBH8/METTL15/ATRX/TRMT1/TDRKH/MPHOSPH8/PRMT7/ZCCHC4/MGMT/TRMT11/ARID4B/TRMT10B/PRDM16/TFB1M/TRMT10C/PLD6/SUV39H1/METTL3/BEND3/NOP2/ZNF335…
GO_POSITIVE_REGULATION_OF_TRANSMEMBRANE_TRANSPORT	GO_POSITIVE_REGULATION_OF_TRANSMEMBRANE_TRANSPORT	192	0.484715	1.90711	8.42e-08	1.21e-06	7.05e-07	3469	tags=39%, list=18%, signal=32%	KCNA1/IGF1/JPH2/ADIPOQ/NR4A3/FLNA/KCNMB1/RELN/THY1/FXYD1/TREM2/CEMIP/CLIP3/C3/ANK2/APLNR/LRRC38/CCR2/FGF14/CCL2/SORBS1/STAC/SNCA/LRRC55/ARC/BDKRB1/CACNA2D1/F2R/F2RL3/HSPA2/TRPC1/PKD2/HTR3A/KCNE5/STAC2/ADRB2/AKAP6/GPER1/RGS9/PINK1/AZIN2/P2RY6/RAMP3/EHD3/CASQ1/ACTN2/RYR2/GJC2/IRS1/KCNE1/TRPC6/PTAFR/GAL/DMD/CACNG4/ATP1B2/NPSR1/RHOQ/P2RX7/KCNH2/ABCB1/MEF2A/AGT/POU4F2/NLGN3/ABL1/CXCL9/NTSR1/ANO6/IL13/…
GO_CONDENSED_CHROMOSOME_CENTROMERIC_REGION	GO_CONDENSED_CHROMOSOME_CENTROMERIC_REGION	106	-0.50573	-2.10177	8.84e-08	1.27e-06	7.39e-07	6595	tags=67%, list=33%, signal=45%	AHCTF1/BUB3/ZNF207/MEAF6/INCENP/SKA2/CFDP1/CENPT/CKAP5/NUP85/CHAMP1/PHF6/ATRX/ANAPC16/NUDCD2/SEH1L/CENPO/NCAPD3/NCAPD2/ZNF276/CENPN/NUP43/PLK1/SPDL1/CCNB1/ORC2/AURKC/PMF1/BIRC5/CENPU/KNSTRN/SKA1/NUP107/MIS18BP1/ZWILCH/CDT1/NUP37/CBX3/BUB1/REC8/CENPM/SS18L1/SPC24/CENPF/SPC25/SPAG5/NCAPG/KIF2C/CENPH/CENPW/ZWINT/MAD2L1/NEK2/ITGB3BP/AURKA/CENPK/ERCC6L/AURKB/DSN1/CENPV/CENPE/KNTC1/BUB1B/NDC80/HJURP/CE…
GO_EMBRYONIC_ORGAN_DEVELOPMENT	GO_EMBRYONIC_ORGAN_DEVELOPMENT	430	0.396705	1.67383	8.96e-08	1.28e-06	7.47e-07	3117	tags=29%, list=16%, signal=25%	HAND2/COL11A1/NRK/RSPO3/FGF10/PRRX1/FBN1/WNT2/NKX3-2/ROR2/TWIST1/TGFB3/GLI3/NR4A3/NOG/WNT9A/EFEMP1/CTHRC1/WNT9B/FOXC2/ZFPM2/FGFR1/MMP16/GLI2/RBPMS2/MFAP2/GLI1/IGF2/MAFB/TCF21/CSF2/MMP14/IL10/NTN1/CHST11/RARRES2/TPO/SIX2/ZEB1/FOXF1/ALDH1A3/TGFB2/PDGFRA/GJA5/SOX17/TGFB1/EYA1/PDGFC/DSCAML1/SOCS3/KIT/PKD2/CXCL8/PCDH12/ENG/SNAI1/HOXD3/WNT7B/PDGFB/SCT/MEF2C/FRZB/VASH1/GSC/JUNB/HLX/OSR1/APELA/MICAL2/LIF…
GO_ATPASE_ACTIVITY	GO_ATPASE_ACTIVITY	405	-0.327443	-1.61194	9.01e-08	1.29e-06	7.5e-07	4803	tags=33%, list=24%, signal=26%	RECQL5/ATAD2B/WDR60/DHX34/HSPA14/MYO7A/DNAH9/ABCA12/NVL/ABCD3/DDX25/SPATA5L1/RFC5/RAD51B/SUPV3L1/DHX35/DDX28/MCM3/MCM4/HSP90AA1/RAD51C/ATP13A5/WDR78/DDX51/MCM7/DDX39A/ABCC11/TTF2/CFTR/HELB/KIF4A/DDX18/XRCC3/MSH2/KIF27/KIF4B/ZRANB3/KIF22/KIFC1/MYH3/DNAH5/PMS1/SWSAP1/CARNS1/ABCC8/MYO3A/CDC45/GINS4/DDX55/DNAI2/MYH7/PEX1/GTF2H4/DNHD1/MT-ATP6/CHD7/HSPD1/DDX27/DDX11/KIF11/DYNC2LI1/KIF25/KIF20B/MYH6/DNA…
GO_STRIATED_MUSCLE_CONTRACTION	GO_STRIATED_MUSCLE_CONTRACTION	167	0.508109	1.96689	9.31e-08	1.33e-06	7.73e-07	2880	tags=36%, list=15%, signal=31%	PLN/ATP1A2/CASQ2/KCNE4/CTNNA3/SYNM/SMPX/MYL3/SCN2B/FLNA/SGCD/KCNA5/KCNJ8/CAV1/STC1/ANK2/PDE4B/ADORA1/GJA1/KCNJ5/CACNA1C/SCN4B/STAC/ACTC1/SCN1B/GJA5/ADRA1B/RGS2/CACNA2D1/KCND3/GJC1/MYBPH/SLC8A1/TNNT3/KCNE5/STAC2/PIK3CG/SLC8A3/MYL4/CACNA1G/PDE5A/PDE4D/CXCR4/SCN3B/EHD3/SMAD7/CASQ1/TPM1/RYR2/RCSD1/DMPK/KCNE1/CLIC2/DTNA/DMD/GAA/KCNN2/ADRA1A/NKX2-5/KCNH2
GO_NEGATIVE_REGULATION_OF_EPITHELIAL_CELL_PROLIFERATION	GO_NEGATIVE_REGULATION_OF_EPITHELIAL_CELL_PROLIFERATION	120	0.541658	2.04576	9.6e-08	1.36e-06	7.95e-07	2429	tags=32%, list=12%, signal=29%	SFRP2/SFRP1/THBS1/SULF1/NGFR/AR/SERPINF1/SCG2/SPARC/CD109/SNAI2/LIMS2/CAV1/GJA1/CCL2/PTPRM/TGFB2/MCC/TGFB1/APOE/NUPR1/GDF5/KLF9/ACVRL1/CAV2/ROBO1/MEF2C/PTN/VASH1/ATOH8/EREG/DUSP10/WNT5A/CDKN2B/TGFBR1/NR2F2/TNMD/FLT1/ISL1
GO_RESPONSE_TO_TUMOR_NECROSIS_FACTOR	GO_RESPONSE_TO_TUMOR_NECROSIS_FACTOR	292	0.442596	1.8113	9.71e-08	1.38e-06	8.03e-07	3962	tags=31%, list=20%, signal=25%	SFRP1/THBS1/COL1A1/CCL7/FABP4/AKAP12/ADAMTS12/CCL13/POSTN/ADIPOQ/CCL21/GGT5/CCL11/CCL19/EDA2R/PTGS2/CCL23/SELE/CCL8/CLIP3/CD14/CCL2/SPHK1/HAS2/CCL18/TNFSF4/ICAM1/DCSTAMP/ADAMTS7/VCAM1/SLC2A4/CHI3L1/TNFSF8/ILK/CXCL8/CCL4/CCL3/TNFRSF12A/GPER1/KLF2/TNFSF12/HAMP/CCL26/EDN1/CCL3L3/TNFSF18/TNFRSF13B/CALCA/CCL1/AFF3/TNFSF9/ZFP36/GAS6/PID1/RORA/PLVAP/CCL5/GBP2/TNFRSF4/GBP1/CCDC3/CCL14/CRHBP/TNFAIP3/NPNT/…
GO_LEUKOCYTE_ACTIVATION_INVOLVED_IN_INFLAMMATORY_RESPONSE	GO_LEUKOCYTE_ACTIVATION_INVOLVED_IN_INFLAMMATORY_RESPONSE	44	0.695806	2.25931	9.9e-08	1.4e-06	8.17e-07	4829	tags=82%, list=24%, signal=62%	IL6/C5AR1/FPR2/TREM2/TLR8/SYT11/IL33/SPHK1/ITGB2/SNCA/TLR7/MMP8/C1QA/ITGAM/TYROBP/LRRK2/CCL3/AIF1/AZU1/PTPRC/CST7/TLR6/MAPT/TLR2/IL13/CX3CL1/CLU/TNF/JUN/APP/TLR3/CTSC/STAP1/NAMPT/LDLR/GRN
GO_MEMORY	GO_MEMORY	115	0.554334	2.0852	9.95e-08	1.41e-06	8.19e-07	4316	tags=48%, list=22%, signal=38%	KCNK2/HTR2A/SERPINF1/NGF/MAP1A/RELN/ITGA5/SYT4/SHANK1/PTGS2/BRINP1/TAC1/GRIA1/SYT11/NETO1/HRH2/NFATC4/ARC/APOE/HRH1/NPAS4/SLC24A2/VLDLR/SLC8A3/CNR1/PTN/JPH3/CX3CR1/ITGA8/ATXN1/PRNP/SORCS3/PLK2/GRIN2A/S100B/NTF4/SLC8A2/SLC17A7/MAPT/PJA2/LGMN/SRF/CEBPB/FGF13/SGK1/KLK8/ITGA3/NTAN1/MUSK/DBH/BDNF/CHRNA7/CIC/OXTR/CAMK4
GO_REGULATION_OF_LEUKOCYTE_MEDIATED_IMMUNITY	GO_REGULATION_OF_LEUKOCYTE_MEDIATED_IMMUNITY	191	0.485039	1.90608	1.02e-07	1.44e-06	8.38e-07	4431	tags=46%, list=22%, signal=36%	CLC/IL6/CLEC4G/C3/IL1R1/IL10/CCR2/NLRP3/TLR4/ITGB2/FOXF1/KLRC4-KLRK1/TNFSF4/ITGAM/TGFB1/HAVCR2/CR1/CD300A/FCGR2B/HMOX1/IL7R/FCER1G/CD84/SERPINB4/CRTAM/CD1C/LEP/SASH3/PTPRC/WAS/SMAD7/FER/IL21/PRAM1/LILRB1/CD1E/SCIMP/FGR/PTAFR/CD1D/SERPINB9/RSAD2/PIK3R6/IL1B/CXCL6/IL12B/BTK/BCL6/KIR2DL4/P2RX7/CD28/CLCF1/VAV1/GAB2/CD177/RAET1G/IL4R/FES/TNFRSF1B/IL13/CLEC12B/GATA2/SH2D1A/CD81/CD1B/STAT5B/SLAMF6/TNF/I…
GO_TRANSFORMING_GROWTH_FACTOR_BETA_BINDING	GO_TRANSFORMING_GROWTH_FACTOR_BETA_BINDING	23	0.815875	2.26182	1.04e-07	1.46e-06	8.49e-07	3119	tags=91%, list=16%, signal=77%	THBS1/TGFB3/LRRC32/CD109/LTBP1/CD93/VASN/CD36/ENG/ACVRL1/ITGAV/LTBP3/TGFBR1/NRROS/WFIKKN2/TWSG1/TGFBR2/ACVR1/HYAL2/LTBP4/TGFBR3
GO_RESPONSE_TO_MECHANICAL_STIMULUS	GO_RESPONSE_TO_MECHANICAL_STIMULUS	206	0.482273	1.90369	1.04e-07	1.46e-06	8.49e-07	4202	tags=41%, list=21%, signal=33%	KCNK2/COL11A1/THBS1/TNC/KCNA1/COL1A1/COL3A1/ATP1A2/HTR2A/RETN/POSTN/FOSB/DCN/FOXP2/KCNA5/NRXN2/PTGS2/MAP1B/CXCL12/MMP14/TLR8/GJA1/BMP6/PDE2A/TLR4/TLR7/NTRK1/SERPINE2/BDKRB1/CHI3L1/SOST/KIT/GDF5/NRXN1/PKD2/SLC8A1/ENG/MPO/SLC1A3/ETS1/PTN/JUNB/PIEZO2/MMP7/CXCR4/FOS/BAG3/EDN1/AQP1/RYR2/PKD1/BACE1/PTGER4/STRA6/TIFAB/DMD/TRPV4/IL1B/CNN2/FOSL1/TGFBR2/P2RX7/ETV1/FAS/AGT/ATP8A2/IL13/TNFRSF1A/ITGA2/HABP4/T…
GO_CHROMOSOME_ORGANIZATION_INVOLVED_IN_MEIOTIC_CELL_CYCLE	GO_CHROMOSOME_ORGANIZATION_INVOLVED_IN_MEIOTIC_CELL_CYCLE	59	-0.59807	-2.24153	1.05e-07	1.47e-06	8.54e-07	3183	tags=64%, list=16%, signal=54%	ATRX/MLH3/CCNB1IP1/NCAPD3/NCAPD2/SYCE1L/SMC2/RAD51C/NDC1/BUB1/SYCE2/REC8/TEX12/SMC4/NCAPH/SPO11/CCNE2/RAD51/ANKRD31/DMC1/BRIP1/RNF212B/TRIP13/TEX15/BUB1B/FANCD2/RAD21L1/CCNE1/MSH4/STAG3/SYCP2/HORMAD2/HORMAD1/MCMDC2/PRDM9/MEIOB/CCDC155/SYCP1
GO_LEUKOCYTE_APOPTOTIC_PROCESS	GO_LEUKOCYTE_APOPTOTIC_PROCESS	105	0.562582	2.09099	1.06e-07	1.48e-06	8.65e-07	4221	tags=44%, list=21%, signal=35%	CLC/IL6/GLI3/NR4A3/CCL21/CCL19/AXL/CXCL12/IL10/PTCRA/ANXA1/CTSL/IL2RA/CCR7/GIMAP8/MEF2C/ITPKB/IL7R/TSC22D3/FCER1G/HCLS1/CCR5/WNT5A/LILRB1/SLC46A2/BTK/GAS6/HCAR2/BCL6/CCL5/BIRC7/CD274/P2RX7/DOCK8/PIK3CD/CD27/PDCD1/CXCR2/FASLG/CD74/HIF1A/IRS2/MERTK/JAK3/PKN1/ADAM8
GO_POSITIVE_REGULATION_OF_CELL_SUBSTRATE_ADHESION	GO_POSITIVE_REGULATION_OF_CELL_SUBSTRATE_ADHESION	113	0.553932	2.07426	1.09e-07	1.52e-06	8.88e-07	2896	tags=35%, list=15%, signal=30%	SFRP1/MYOC/COL8A1/CCDC80/FBLN2/FN1/EMILIN1/FLNA/CCL21/THY1/SMOC2/ITGA5/LIMS2/ABI3BP/COL16A1/HAS2/FOXF1/ECM2/NRP1/NDNF/CD36/TEK/ILK/NID1/CCR7/PTN/CASS4/CDH13/NEDD9/PREX1/CSF1/EGFLAM/SPOCK2/MYADM/KDR/UTRN/PPM1F/NINJ1/EDIL3/NPNT
GO_KINETOCHORE	GO_KINETOCHORE	125	-0.472508	-2.02722	1.09e-07	1.52e-06	8.88e-07	6595	tags=63%, list=33%, signal=42%	PINX1/ZW10/GPATCH11/CENPC/HNRNPU/TPR/PPP1CC/AHCTF1/BUB3/ZNF207/MEAF6/INCENP/NUP160/SKA2/CFDP1/CENPT/SUGT1/CKAP5/NUP85/CHAMP1/PHF6/ANAPC16/NUDCD2/SEH1L/CENPO/ZNF276/CENPN/NUP43/PLK1/SPDL1/CCNB1/ORC2/PMF1/BIRC5/CENPU/KNSTRN/SKA1/NUP107/MIS18BP1/ZWILCH/CDT1/KIF22/XPO1/NUP37/BUB1/REC8/CENPM/SS18L1/SPC24/CENPF/SPC25/SPAG5/KIF2C/CENPH/CENPI/CENPW/ZWINT/MAD2L1/NEK2/ITGB3BP/CENPK/ERCC6L/AURKB/DSN1/CENPQ/…
GO_NEGATIVE_REGULATION_OF_CARTILAGE_DEVELOPMENT	GO_NEGATIVE_REGULATION_OF_CARTILAGE_DEVELOPMENT	25	0.802805	2.26665	1.13e-07	1.57e-06	9.17e-07	2175	tags=64%, list=11%, signal=57%	GREM1/NKX3-2/ADAMTS12/NOG/WNT9A/EFEMP1/GLI2/CTSK/SNAI2/PTHLH/ADAMTS7/GDF5/FRZB/LEP/LTBP3/TGFBR1
GO_CHEMOKINE_BINDING	GO_CHEMOKINE_BINDING	32	0.755008	2.29669	1.21e-07	1.68e-06	9.77e-07	4181	tags=88%, list=21%, signal=69%	ACKR1/PDPN/A2M/CXCR5/CCR2/ITGB3/CCR8/CXCR1/ACKR3/ITGA4/CCR1/XCR1/CCR7/CCR4/CX3CR1/ITGAV/CXCR4/ITGB1/CCR5/ACKR4/ZFP36/CCR3/CXCR2/CCR9/CCR6/CXCR3/CCR10/CXCR6
GO_SUBSTRATE_ADHESION_DEPENDENT_CELL_SPREADING	GO_SUBSTRATE_ADHESION_DEPENDENT_CELL_SPREADING	94	0.581234	2.13571	1.22e-07	1.69e-06	9.85e-07	3271	tags=44%, list=17%, signal=37%	MYOC/FN1/POSTN/FBLN1/ANTXR1/FLNA/PDPN/FERMT2/AXL/LIMS2/BVES/TGFB1I1/ITGB3/HAS2/RADIL/NRP1/ITGA4/TEK/ILK/LAMC1/LAMB2/CASS4/LAMB1/PARVA/ITGA8/ITGAV/FZD4/NEDD9/FER/PREX1/MYADM/FZD7/CORO1C/GBP1/PARVG/PEAK1/ITGB7/ABL1/NTN4/FERMT3/PARVB
GO_CELL_MIGRATION_INVOLVED_IN_SPROUTING_ANGIOGENESIS	GO_CELL_MIGRATION_INVOLVED_IN_SPROUTING_ANGIOGENESIS	53	0.671118	2.2743	1.24e-07	1.71e-06	9.97e-07	3712	tags=58%, list=19%, signal=48%	GREM1/MEOX2/THBS1/SLIT2/SRPX2/FOXC2/AKT3/FGF2/PTGS2/EGR3/RHOJ/MMRN2/NRP1/ANXA1/CLEC14A/NR4A1/ROBO1/HMOX1/MAP3K3/ITGB1/PLK2/KDR/TBXA2R/FGFBP1/ABL1/DLL4/GATA2/SRF/STARD13/HDAC7/HDAC9
GO_TRNA_MODIFICATION	GO_TRNA_MODIFICATION	79	-0.551027	-2.18591	1.29e-07	1.78e-06	1.04e-06	8232	tags=82%, list=42%, signal=48%	THG1L/METTL6/ELP5/TRMT44/TYW3/HSD17B10/LCMT2/KTI12/SEPHS1/DUS3L/TRMT1L/WDR4/THUMPD3/AARS2/DUS2/THADA/METTL8/TRMT61A/CTU1/ELP6/NAT10/CDKAL1/ANKRD16/ALKBH1/TRUB1/TRMT112/METTL2B/NSUN2/TRDMT1/MTO1/TRMT61B/DUS1L/PUSL1/GTPBP3/ALKBH8/TRMT1/OSGEP/SEPHS2/TRMT11/PUS3/TRMT10B/TRMT10C/ADAT3/MOCS3/TRMT10A/METTL1/QTRT1/SSB/TRIT1/PUS1/TYW5/PUS7/TRMU/TPRKB/TRMT6/CDK5RAP1/OSGEPL1/NSUN6/PUS10/THUMPD2/TARBP1/DUS4L…
GO_INNER_MITOCHONDRIAL_MEMBRANE_PROTEIN_COMPLEX	GO_INNER_MITOCHONDRIAL_MEMBRANE_PROTEIN_COMPLEX	108	-0.49024	-2.04704	1.31e-07	1.8e-06	1.05e-06	7010	tags=64%, list=36%, signal=41%	NDUFB2/TIMM23B/NDUFB11/UQCRQ/IMMT/SPG7/NDUFS5/SDHB/NDUFA2/NDUFB4/NDUFC1/UQCRFS1/TIMM21/NDUFA6/PPIF/TIMM17A/UQCR10/C15orf48/NDUFB5/NDUFA4/SMDT1/AGK/NDUFA3/NDUFA10/TIMM10/CYC1/NDUFA5/COX6A1/NDUFB6/NDUFAB1/NDUFS3/NDUFA1/MT-ND4/BCS1L/NDUFA9/NDUFA12/MICU2/CHCHD10/DNAJC19/NDUFB8/COA3/NDUFA13/NDUFB3/COX5A/NDUFB9/NDUFS6/MT-ND5/SDHD/NDUFV2/COX4I1/ROMO1/NDUFB1/NDUFC2/FOXRED1/UQCRHL/UQCC3/APOO/UQCRB/MT-ATP6…
GO_REGULATION_OF_CELL_JUNCTION_ASSEMBLY	GO_REGULATION_OF_CELL_JUNCTION_ASSEMBLY	92	0.582907	2.13733	1.31e-07	1.8e-06	1.05e-06	3457	tags=42%, list=18%, signal=35%	SFRP1/GREM1/MYOC/THBS1/THY1/SNAI2/PHLDB2/CAV1/MMP14/DLC1/COL16A1/GJA1/EPHA3/NRP1/APOD/CLDN5/FAM107A/TEK/LRP1/ACVRL1/SNAI1/GPBAR1/GPM6B/MACF1/KDR/IL1B/RUNX1/PPM1F/CORO1C/DAPK3/AGT/PEAK1/ABL1/DUSP3/MYO1C/RAPGEF1/ARHGAP6/EFNA5/PRKCH
GO_CONTRACTILE_ACTIN_FILAMENT_BUNDLE_ASSEMBLY	GO_CONTRACTILE_ACTIN_FILAMENT_BUNDLE_ASSEMBLY	91	0.582598	2.13112	1.34e-07	1.84e-06	1.07e-06	4419	tags=46%, list=22%, signal=36%	SFRP1/MYOC/TGFB3/NOX4/ELN/PHLDB2/TAC1/SH3PXD2B/DLC1/SORBS1/CORO2B/S1PR1/TMEFF2/NRP1/ARHGEF15/LPAR1/ZYX/ITGB5/WAS/TGFBR1/TPM1/PTGER4/EVL/GPR65/PPM1F/ASAP3/ABL1/SRF/FRMD7/ARHGAP6/RHOC/ARHGEF10/SORBS3/PIK3R1/PXN/WNT11/PHACTR1/TNFAIP1/RAPGEF3/LIMCH1/LIMK1/RGCC
GO_REGULATION_OF_ACTIN_FILAMENT_BUNDLE_ASSEMBLY	GO_REGULATION_OF_ACTIN_FILAMENT_BUNDLE_ASSEMBLY	88	0.588523	2.15177	1.38e-07	1.89e-06	1.1e-06	4419	tags=49%, list=22%, signal=38%	SFRP1/MYOC/SYNPO2/TGFB3/FLNA/NOX4/SHANK1/PHLDB2/TAC1/SH3PXD2B/DLC1/CORO2B/S1PR1/TMEFF2/NRP1/ARHGEF15/PLEK/SYNPO/LPAR1/WAS/TGFBR1/TPM1/PTGER4/RDX/EVL/GPR65/PPM1F/ASAP3/ABL1/FRMD7/ARHGAP6/CX3CL1/RHOC/ARHGEF10/SORBS3/SWAP70/PIK3R1/PXN/WNT11/RAPGEF3/LIMCH1/LIMK1/RGCC
GO_PEPTIDE_RECEPTOR_ACTIVITY	GO_PEPTIDE_RECEPTOR_ACTIVITY	149	0.51687	1.97974	1.4e-07	1.9e-06	1.11e-06	2913	tags=45%, list=15%, signal=39%	AGTR1/ADCYAP1R1/TACR2/SORCS2/NPR3/GRPR/FPR1/VIPR2/CCKAR/EDNRA/FPR2/TACR1/SORCS1/PTH1R/MC2R/MLNR/FPR3/APLNR/CXCR5/NPR1/CCR2/GPR84/GPR17/CCR8/AVPR1A/GLP2R/CMKLR1/AGTR2/GALR1/CXCR1/ACKR3/BDKRB1/GLP1R/F2R/CALCRL/CCR1/F2RL3/CYSLTR1/AVPR2/XCR1/CYSLTR2/CCR7/OPRL1/RXFP3/CCR4/NPY5R/MC5R/CX3CR1/HCRTR1/CXCR4/LHCGR/MCHR1/CCR5/RAMP3/SORCS3/NMUR1/GAL/BDKRB2/ACKR4/OGFRL1/RAMP2/NPSR1/NPY1R/CCR3/RAMP1/NMBR/PRLHR
GO_CALCIUM_ION_TRANSMEMBRANE_TRANSPORT	GO_CALCIUM_ION_TRANSMEMBRANE_TRANSPORT	317	0.42712	1.76007	1.48e-07	2.02e-06	1.18e-06	3637	tags=34%, list=18%, signal=28%	PLN/ATP1A2/HTR2A/CASQ2/JPH2/SLN/CCL21/THY1/NALCN/SLC24A3/CCL19/FGF2/CACNA1H/GEM/CEMIP/ANK2/PDE4B/APLNR/ANXA6/NCS1/HTR2B/FGF14/GPM6A/RRAD/CACNA1C/PDE2A/STAC/SNCA/TRPC4/DYSF/BDKRB1/REM1/CACNA2D1/F2R/P2RY12/SLC24A2/F2RL3/HSPA2/TRPC1/ATP2B4/PKD2/SLC8A1/CACNA2D3/ITPR1/CCL3/XCR1/STAC2/PIK3CG/AKAP6/MYO5A/SLC8A3/CCR7/GPER1/CACNA1G/OPRL1/RGS9/RASA3/ATP2B3/MICU3/JPH3/ITGAV/AHNAK/PDE4D/TRPV2/PLCL1/PTPRC/PRN…
GO_MITOTIC_SISTER_CHROMATID_SEGREGATION	GO_MITOTIC_SISTER_CHROMATID_SEGREGATION	144	-0.458272	-1.99333	1.49e-07	2.03e-06	1.18e-06	5527	tags=49%, list=28%, signal=36%	CHAMP1/RRS1/HIRA/ATRX/PSMG2/ANAPC4/NSMCE2/SEH1L/NCAPD3/NCAPD2/TACC3/NAA10/PLK1/PCID2/SMC2/SPDL1/CCNB1/CDCA5/CDC20/AURKC/RAD21/KIF4A/PRC1/XRCC3/PIBF1/KNSTRN/KIF4B/DLGAP5/CDT1/KIF22/FBXO5/MSTO1/KIFC1/BUB1/RACGAP1/MAP10/TTN/NUSAP1/PTTG1/CHMP4C/SMC4/NCAPH/CDC6/KIF25/CENPF/SPAG5/NCAPG/KIF23/KIF2C/ZWINT/MAD2L1/CHMP4A/NEK2/TRIP13/CDCA8/KIF14/CENPK/AURKB/DSN1/KIF18B/CENPE/GEN1/PSRC1/BUB1B/NDC80/DSCC1/TEX…
GO_RIBOSOMAL_LARGE_SUBUNIT_BIOGENESIS	GO_RIBOSOMAL_LARGE_SUBUNIT_BIOGENESIS	64	-0.575729	-2.22446	1.52e-07	2.06e-06	1.2e-06	7362	tags=83%, list=37%, signal=52%	SURF6/NOC2L/RSL1D1/NIP7/RPL10/RPL10L/EBNA1BP2/NPM1/RPL7L1/RPL10A/MALSU1/RPL5/NLE1/MRPL11/RSL24D1/RPF2/RPL6/HEATR3/FASTKD2/RRS1/WDR12/RPL26L1/BOP1/RPL23A/MDN1/NOP16/WDR74/RPL35/NOP2/RPLP0/MRPL1/RPL14/RPL12/EIF6/NVL/GTPBP4/RPL7A/DDX28/RPL35A/GTF3A/ZNHIT3/DDX18/PAK1IP1/MRTO4/MRPL20/RPL11/BRIX1/PPAN/RPL24/RPL26/RPL7/RPL38/RPL3L
GO_GLAND_MORPHOGENESIS	GO_GLAND_MORPHOGENESIS	122	0.536205	2.01938	1.54e-07	2.08e-06	1.21e-06	2315	tags=33%, list=12%, signal=29%	SFRP1/SULF1/TNC/FGF10/FGF7/AR/TGFB3/GLI3/NOG/IGFBP5/CYP7B1/FGFR1/CCL11/GLI2/SNAI2/LIMS2/PGR/CSF1R/GLI1/CAV1/NTN1/ID4/FGL1/TGFB2/TGFB1/NRP1/MSN/TGM2/HGF/SEMA3A/PTN/PLXND1/SEMA3C/ESR1/WNT5A/NOTCH2/CSF1/NRG3/BCL2/SULF2
GO_REGULATION_OF_CARDIAC_MUSCLE_TISSUE_DEVELOPMENT	GO_REGULATION_OF_CARDIAC_MUSCLE_TISSUE_DEVELOPMENT	79	0.603423	2.16496	1.54e-07	2.08e-06	1.21e-06	3119	tags=39%, list=16%, signal=33%	KCNK2/GREM1/IGF1/PI16/RGS4/WNT2/JPH2/NOG/ZFPM2/FGFR1/MYOCD/FGF2/GLI1/GJA1/TGFB1/RGS2/AKAP6/MEF2C/MAPK11/HAMP/MEIS1/EDN1/TGFBR1/HEY2/FZD7/TGFBR2/PIM1/NKX2-5/TBX20/TBX2/TGFBR3
GO_REGULATION_OF_NERVOUS_SYSTEM_PROCESS	GO_REGULATION_OF_NERVOUS_SYSTEM_PROCESS	131	0.529986	2.01176	1.55e-07	2.09e-06	1.22e-06	3656	tags=42%, list=19%, signal=34%	VIP/RGS4/CARTPT/NPTX1/TENM4/NPTX2/RELN/TMEM100/CBLN1/SHANK1/IL10/ADORA1/NPTXR/NETO1/NLGN1/SPX/AVPR1A/NLGN2/NLGN4X/LRRK2/F2R/HGF/NRXN1/CCL3/DLG4/ITGAX/ADRB2/SHISA6/OPRL1/WASF3/TNR/EDN1/IGSF9B/DMPK/NOS3/CST7/S100B/PTAFR/MGLL/SSH1/CACNG4/SCN11A/S1PR2/AGT/NLGN3/SHISA9/TNFRSF1B/NTSR1/TYMP/IGSF11/RIMS1/ITGA2/TMEM108/EDNRB/KLK8
GO_CYTOKINE_PRODUCTION_INVOLVED_IN_IMMUNE_RESPONSE	GO_CYTOKINE_PRODUCTION_INVOLVED_IN_IMMUNE_RESPONSE	103	0.567336	2.10253	1.56e-07	2.1e-06	1.22e-06	4639	tags=55%, list=24%, signal=43%	CLC/IL6/TGFB3/NR4A3/FFAR3/SPON2/IL1R1/IL10/CCR2/NLRP3/TLR4/IL31RA/SEMA7A/TNFSF4/TGFB2/TGFB1/SLC11A1/CD36/KIT/HMOX1/FCER1G/TRIL/SASH3/WNT5A/SMAD7/TRIM6/LILRB1/SCIMP/RSAD2/IL1B/IL12B/BTK/GAS6/BCL6/KIR2DL4/TLR2/RAET1G/TNFRSF1B/ANGPT1/CD81/HK1/CD74/MR1/TNF/IFNB1/FOXP3/CD55/JAK3/BST2/TLR3/IL18RAP/CD96/TBX21/IL18/GPRC5B/DDX58/IRAK3
GO_APOPTOTIC_CELL_CLEARANCE	GO_APOPTOTIC_CELL_CLEARANCE	47	0.688187	2.27723	1.64e-07	2.21e-06	1.29e-06	2784	tags=49%, list=14%, signal=42%	THBS1/MARCO/FCN1/AXL/TREM2/MEGF10/C4A/C3/C4B/ITGB3/CCL2/MFGE8/TYROBP/TGM2/CD36/LRP1/XKR5/RHOBTB3/TXNDC5/ITGAV/PEAR1/GAS6/CD300LF
GO_POSTSYNAPSE_ORGANIZATION	GO_POSTSYNAPSE_ORGANIZATION	163	0.500872	1.93781	1.65e-07	2.21e-06	1.29e-06	3553	tags=37%, list=18%, signal=31%	NRP2/CNKSR2/RELN/CDH2/CBLN1/NRXN2/SHANK1/NTRK3/NTNG2/EPHA7/LRRTM1/GAP43/ACTBL2/NLGN1/LILRB2/PTPRD/PTPRS/NLGN2/INA/MYH10/NEFL/GLRB/NLGN4X/ARC/SRGN/NRP1/NLGN4Y/LRRK2/ZNF365/APOE/NRXN1/ACTN1/FCGR2B/DLG4/SHISA6/ARHGAP22/PTN/IGF1R/DBN1/HCLS1/MAGI2/DOCK10/CTNND2/PRNP/WNT5A/EPHA4/NEFH/SSH1/FRMPD4/LRRC4/PAK3/DLG2/NLGN3/ZNF804A/TIAM1/LGMN/CDKL5/ACTB/TMEM108/IL1RAP/DGKB
GO_OUTFLOW_TRACT_MORPHOGENESIS	GO_OUTFLOW_TRACT_MORPHOGENESIS	77	0.597044	2.12629	1.82e-07	2.43e-06	1.42e-06	3119	tags=51%, list=16%, signal=43%	SFRP2/HAND2/TWIST1/NOG/NRP2/FOXC2/ZFPM2/ELN/HEYL/TGFB2/GJA5/SOX17/NRP1/EYA1/CLDN5/ILK/FZD1/ENG/ROBO1/MEF2C/PLXND1/PARVA/NPY5R/SEMA3C/WNT5A/CITED2/SOX11/ISL1/FZD2/HEY2/SOX18/TGFBR2/NPY1R/NKX2-5/TBX20/TBX1/TBX2/BMPR2/TGFBR3
GO_B_CELL_RECEPTOR_SIGNALING_PATHWAY	GO_B_CELL_RECEPTOR_SIGNALING_PATHWAY	57	0.650801	2.21837	1.83e-07	2.44e-06	1.42e-06	3835	tags=56%, list=19%, signal=45%	CMTM3/RFTN1/MNDA/CD300A/FCGR2B/MEF2C/NFAM1/NCKAP1L/BLK/CD79A/IGLL5/PTPRC/PRKCB/BCL2/GCSAML/KLHL6/CD79B/RUNX1/BTK/PLCL2/MS4A1/IGLL1/PIK3CD/LAT2/ABL1/ITK/PLCG2/CD81/PRKCH/CD38/FCRL3/CD22
GO_CYTOKINE_METABOLIC_PROCESS	GO_CYTOKINE_METABOLIC_PROCESS	114	0.543185	2.03817	1.84e-07	2.45e-06	1.43e-06	4483	tags=56%, list=23%, signal=44%	CMA1/THBS1/IL6/INHBA/AKAP12/ELANE/CEBPE/IL10/TLR8/CCR2/TLR4/TLR7/EGR1/TYROBP/CYBB/TLR1/CD86/HMOX1/CD4/IL1A/ERRFI1/IL27/EREG/CX3CR1/AZU1/PTPRC/WNT5A/CD276/CLEC7A/IL21/LILRB1/TLR6/PTAFR/IL1B/IL12B/ZFP36/CD80/INHBB/CD28/SPN/SFTPD/IRF4/HSPB1/CEBPB/STAT5B/IL1RAP/EBI3/TNFRSF8/CD74/LBP/CARD11/TRIB2/TNF/FOXP3/APP/TLR9/TLR3/CD3E/LAG3/NOD1/IL18/MAP2K3/NFKB1/STAT3
GO_REGULATION_OF_VASCULAR_SMOOTH_MUSCLE_CELL_PROLIFERATION	GO_REGULATION_OF_VASCULAR_SMOOTH_MUSCLE_CELL_PROLIFERATION	50	0.676697	2.26921	1.85e-07	2.46e-06	1.43e-06	3003	tags=50%, list=15%, signal=42%	CNN1/IGF1/MMP2/ADIPOQ/TGFB3/NR4A3/IGFBP5/ADAMTS1/MYOCD/FGF2/HTR1B/IL10/PRKG1/CDKN1A/HMOX1/PDGFB/GPER1/MEF2C/EDN1/P2RY6/TPM1/MMP9/GNAI2/MEF2D/AGT
GO_CYTOSOLIC_LARGE_RIBOSOMAL_SUBUNIT	GO_CYTOSOLIC_LARGE_RIBOSOMAL_SUBUNIT	55	-0.607645	-2.26532	1.93e-07	2.55e-06	1.49e-06	6979	tags=91%, list=35%, signal=59%	RPL15/RPL10/RPL18A/UBA52/RPL10L/RPL7L1/RPL10A/RPL13A/RPL5/RSL24D1/RPL6/RPL9/RPL26L1/RPL13/RPL23A/RPL18/RPL32/RPL41/RPL28/RPL35/RPLP0/RPL14/RPL12/RPL27/RPL7A/RPL23/RPL35A/RPL27A/RPLP1/RPL19/RPL29/RPL21/RPL36/RPL39L/RPL11/RPL34/RPL37A/RPL8/RPL36A/RPL24/RPL37/RPLP2/RPL26/RPL7/RPL38/RPL31/RPL30/RPL22/RPL39/RPL3L
GO_POSITIVE_REGULATION_OF_SPROUTING_ANGIOGENESIS	GO_POSITIVE_REGULATION_OF_SPROUTING_ANGIOGENESIS	38	0.726397	2.28775	1.99e-07	2.63e-06	1.54e-06	3712	tags=66%, list=19%, signal=54%	AGTR1/SRPX2/FOXC2/ITGA5/AKT3/FGF2/PTGS2/BMPER/IL10/APLNR/FGF1/RHOJ/NRP1/ANXA1/HMOX1/PPP1R16B/APELA/MAP3K3/PLK2/KDR/FGFBP1/ABL1/GATA2/HDAC7/HDAC9
GO_NEURON_SPINE	GO_NEURON_SPINE	167	0.50225	1.94421	2.01e-07	2.65e-06	1.55e-06	3190	tags=31%, list=16%, signal=26%	KCND2/NGFR/ATP1A2/CRYAB/LAMA2/SYNDIG1/SORCS2/SHANK1/MAP1B/DGKI/LZTS1/GRIA1/PDE4B/PSD/SYT11/ADORA1/PDLIM4/GPM6A/NLGN1/MYH10/PALMD/ARC/SYNPO/LPAR1/SLC8A1/FCGR2B/CNN3/CAMK2A/DLG4/PRKAR2B/SLC8A3/GPER1/APBB1/APBA2/TENM2/DOCK10/ITGB1/ACTN2/GRIN2A/EPHA4/SLC8A2/FRMPD4/KCNN2/MAPT/NTRK2/LRRC4/MPP2/KCNA4/ZNF804A/DNM1/NTSR1/TIAM1
GO_NEURON_DEATH	GO_NEURON_DEATH	340	0.42432	1.76263	2.04e-07	2.69e-06	1.57e-06	4516	tags=36%, list=23%, signal=28%	NGFR/SERPINF1/TGFB3/NR4A3/KCNB1/NGF/C5AR1/DPYSL4/AXL/GRIK5/SNCB/GPNMB/EPHA7/CRLF1/IL10/ADORA1/CHL1/CCL2/VSTM2L/TLR4/KIR3DL2/ITGB2/SNCA/NTRK1/EGR1/NEFL/C1QA/ITGAM/TGFB2/NFATC4/TYROBP/UNC5B/NRP1/LRRK2/NDNF/APOE/CD200/F2R/NUPR1/ILK/GDF5/CD34/DDIT4/DIO3/LRP1/FZD1/FCGR2B/CCL3/ITGA1/HMOX1/MEF2C/NAIP/GRIK2/CSF3/PINK1/CX3CR1/FOS/PRNP/WNT5A/POU4F3/CSF1/EN1/BCL2/BACE1/TLR6/ISL1/ADARB1/WNT1/NTF4/SSH1/ADORA2…
GO_RESPONSE_TO_STEROID_HORMONE	GO_RESPONSE_TO_STEROID_HORMONE	379	0.410752	1.71292	2.08e-07	2.74e-06	1.59e-06	2914	tags=26%, list=15%, signal=22%	SFRP1/BCHE/THBS1/SLIT2/COL1A1/IL6/ATP1A2/ADCYAP1/LOX/AR/ADIPOQ/SERPINF1/TGFB3/NR4A3/SLIT3/FOSB/FIBIN/CDO1/CYP7B1/SPARC/SPP1/HEYL/NTRK3/PTGS2/DUSP1/RORB/PGR/CNGA3/HTR1B/TGFB1I1/TCF21/CAV1/STC1/IL10/BMP6/FBXO32/KANK2/MAOB/AVPR1A/NEFL/ICAM1/AGTR2/TGFB2/TGFB1/NR2F1/PMEPA1/IGFBP7/PAM/NPAS4/CDKN1A/ANXA1/FAM107A/CYBB/PAPPA/KLF9/KDM5D/MGARP/DAB2/DDIT4/NR4A1/LBH/ENG/PER1/WNT7B/GPER1/PTN/ERRFI1/OR51E2/AIF1…
GO_MESENCHYME_MORPHOGENESIS	GO_MESENCHYME_MORPHOGENESIS	52	0.657433	2.21473	2.09e-07	2.74e-06	1.6e-06	3042	tags=56%, list=15%, signal=47%	ACTG2/TWIST1/NOG/ACTA2/FOXC2/FGFR1/TMEM100/HEYL/SNAI2/DCHS1/FOXF1/ACTC1/TGFB2/ENG/ACVRL1/SNAI1/ROBO1/OSR1/WNT5A/TGFBR1/NOS3/ISL1/HEY2/HEY1/TGFBR2/LEF1/TBX20/ACVR1/TBX2
GO_NEURON_MIGRATION	GO_NEURON_MIGRATION	155	0.506411	1.94306	2.17e-07	2.85e-06	1.66e-06	3469	tags=39%, list=18%, signal=32%	SPOCK1/COL3A1/TWIST1/DCLK1/FLNA/NRP2/CCKAR/RELN/NDN/FGFR1/FLRT2/AXL/NTRK3/MAP1B/CXCL12/KIRREL3/NTN1/TNN/CHL1/GPM6A/ASTN1/PRKG1/MYH10/DRGX/MDGA1/NRP1/NDNF/DDIT4/SEMA3A/LHX6/CAMK2A/MEF2C/NAV1/PHOX2B/CCR4/NKX6-1/CXCR4/DCX/IGSF10/LRP12/NRG3/NR2F2/GPR173/DAB1/GAS6/NTRK2/FEZF2/TBX20/NR4A2/DNER/MATN2/APBB2/AUTS2/GATA2/SRF/CDK5R2/SOX1/CDKL5/FGF13/CX3CL1
GO_METALLOPEPTIDASE_ACTIVITY	GO_METALLOPEPTIDASE_ACTIVITY	173	0.49143	1.91308	2.24e-07	2.93e-06	1.71e-06	2681	tags=32%, list=14%, signal=28%	FAP/ADAMTS2/ADAM12/MMP2/AEBP1/CPZ/ADAMTS12/CPXM1/CPXM2/ADAMTS16/ADAM33/TLL1/ADAMTS8/MMP1/MMP13/ADAMTS1/MMP16/MMP11/MMP23B/ADAMTS4/CPE/ECEL1/MMP19/MMP14/TRABD2B/ADAMTS15/CPA3/MMP8/ADAMTS10/ADAMTS3/ADAM19/ADAMTS7/ENPEP/ADAMTS5/MMP28/PAPPA/ADAM23/MMP17/ADAMTS9/ADAM21/VASH1/BMP1/ADAMTS18/CPM/MMP7/MMP3/XPNPEP2/MMP9/MME/ADAMTS14/ANPEP/ADAMDEC1/DPEP1/MMP10/CPQ
GO_T_CELL_PROLIFERATION	GO_T_CELL_PROLIFERATION	181	0.488568	1.91533	2.35e-07	3.06e-06	1.78e-06	4082	tags=44%, list=21%, signal=35%	CLC/IGF1/IL6/CLEC4G/VSIG4/LRRC32/LMO1/CCL19/IGF2/GPNMB/IL10/CCR2/PDCD1LG2/CD209/LILRB2/TNFSF4/VCAM1/MSN/SLC11A1/HAVCR2/TNFSF8/ANXA1/DOCK2/CD86/IL2RA/PIK3CG/CD4/PDE5A/NCKAP1L/IL27/AIF1/LEP/SASH3/PTPRC/PRNP/CD276/IL21/LILRB1/TNFSF18/CD1D/IL6ST/PLA2G2D/IL1B/IL12B/TNFSF9/TWSG1/CD80/CCL5/CD274/HLA-DPA1/TGFBR2/TNFRSF4/P2RX7/CORO1A/CD28/SPN/DOCK8/TNFSF13B/ABL1/SFTPD/CLECL1/TNFRSF1B/RASAL3/HLA-DPB1/CEBPB…
GO_REGULATION_OF_SYNAPTIC_VESICLE_CYCLE	GO_REGULATION_OF_SYNAPTIC_VESICLE_CYCLE	111	0.546454	2.0409	2.35e-07	3.06e-06	1.78e-06	5350	tags=46%, list=27%, signal=34%	CHRM2/HTR2A/SYT4/CDH2/HTR1B/DGKI/GRIK5/PPFIA2/NCS1/SYT11/FGF14/NLGN1/SNCA/NLGN2/SLC2A4/LRRK2/NRXN1/PCDH17/CNR1/APBA2/MAGI2/PRKCB/SYT9/BACE1/RIMS3/SLC17A7/ADRA1A/ADORA2A/RAB3B/NLGN3/DNM1/RIMS1/SYN1/VPS18/DNM3/BRSK1/CACNB2/STXBP1/PPP3CC/RAP1B/P2RY4/P2RY1/RIMS4/PFN2/DRD2/P2RX1/APBA1/BTBD9/TOR1A/CYFIP1/PTEN
GO_POSITIVE_REGULATION_OF_CALCIUM_ION_TRANSPORT	GO_POSITIVE_REGULATION_OF_CALCIUM_ION_TRANSPORT	119	0.541998	2.0495	2.54e-07	3.31e-06	1.93e-06	3489	tags=44%, list=18%, signal=36%	ADCYAP1R1/JPH2/MYLK/PDGFRB/THY1/CEMIP/LILRA2/CXCL12/CAV1/STC1/ANK2/APLNR/FGF14/CCL2/STAC/SNCA/BDKRB1/CACNA2D1/F2R/CCR1/F2RL3/HSPA2/LILRA5/TRPC1/PKD2/CCL4/CCL3/CAMK2A/STAC2/PDGFB/AKAP6/CD4/GPER1/TRPV2/MCHR1/P2RY6/RAMP3/EHD3/CASQ1/RYR2/GJC2/TRPC6/CCL5/NPSR1/P2RX7/ABL1/CXCL9/NTSR1/IL13/PLCG2/CX3CL1/TRPC3
GO_SEMI_LUNAR_VALVE_DEVELOPMENT	GO_SEMI_LUNAR_VALVE_DEVELOPMENT	37	0.719101	2.24873	2.59e-07	3.36e-06	1.96e-06	3481	tags=65%, list=18%, signal=54%	SLIT2/TWIST1/EMILIN1/SLIT3/ELN/HEYL/SNAI2/TGFB2/GJA5/TGFB1/SNAI1/ROBO1/NFATC1/NOTCH2/NOS3/STRA6/HEY2/HEY1/TBX20/BMPR2/TNFRSF1B/DLL4/TNFRSF1A/JAG1
GO_CHONDROITIN_SULFATE_PROTEOGLYCAN_METABOLIC_PROCESS	GO_CHONDROITIN_SULFATE_PROTEOGLYCAN_METABOLIC_PROCESS	44	0.685549	2.226	2.59e-07	3.36e-06	1.96e-06	3582	tags=57%, list=18%, signal=47%	VCAN/BGN/CYTL1/DCN/DSEL/CHST3/CHSY3/CSPG4/CHST11/CHST15/DSE/NDNF/ARSB/CHST7/CSGALNACT2/EGFLAM/SPOCK2/CSGALNACT1/XYLT1/CHSY1/SPOCK3/B3GAT1/CHPF/IDS/CHPF2
GO_CATECHOLAMINE_SECRETION	GO_CATECHOLAMINE_SECRETION	59	0.644675	2.20282	2.63e-07	3.39e-06	1.98e-06	3133	tags=39%, list=16%, signal=33%	VIP/HTR2A/CARTPT/KCNB1/SYT4/HTR1B/FFAR3/CXCL12/SYT11/SNCA/SYT6/AGTR2/P2RY12/SNCG/KCNA2/CNR1/PINK1/SYT3/SYT9/SYT15/ADORA2A/AGT/SYT10
GO_RESPONSE_TO_CORTICOSTEROID	GO_RESPONSE_TO_CORTICOSTEROID	162	0.493164	1.90853	2.66e-07	3.44e-06	2e-06	2709	tags=35%, list=14%, signal=30%	BCHE/SLIT2/COL1A1/IL6/ADCYAP1/ADIPOQ/SERPINF1/SLIT3/FOSB/FIBIN/CDO1/SPARC/NTRK3/PTGS2/DUSP1/CNGA3/HTR1B/STC1/IL10/BMP6/FBXO32/MAOB/AVPR1A/NEFL/ICAM1/AGTR2/IGFBP7/PAM/NPAS4/CDKN1A/ANXA1/FAM107A/CYBB/PAPPA/KLF9/DDIT4/ENG/WNT7B/GPER1/ERRFI1/AIF1/NR3C1/ABCA3/FOS/EDN1/AQP1/BCL2/S100B/PTAFR/ISL1/FOXO1/ALPL/METTL21C/ZFP36/IL1RN/FOSL1
GO_CARDIAC_CHAMBER_MORPHOGENESIS	GO_CARDIAC_CHAMBER_MORPHOGENESIS	124	0.534254	2.01504	2.71e-07	3.49e-06	2.03e-06	3538	tags=47%, list=18%, signal=39%	SFRP2/HAND2/COL11A1/SLIT2/WNT2/NOG/SLIT3/MYL3/NRP2/FOXC2/ZFPM2/ADAMTS1/CPE/HEYL/HEG1/FOXF1/TGFB2/GJA5/TGFB1/NRP1/TEK/FZD1/ENG/ROBO1/MEF2C/PARVA/NPY5R/SMO/SMARCD3/SEMA3C/WNT5A/NOTCH2/TGFBR1/SMAD7/TPM1/CITED2/SOX11/RYR2/CCM2L/NOS3/ISL1/FZD2/HEY2/HEY1/TGFBR2/NKX2-5/TBX20/ACVR1/TBX1/TBX2/FHL2/BMPR2/TGFBR3/DLL4/SRF/JAG1/RBP4/RARB
GO_TRANSMEMBRANE_RECEPTOR_PROTEIN_KINASE_ACTIVITY	GO_TRANSMEMBRANE_RECEPTOR_PROTEIN_KINASE_ACTIVITY	78	0.59778	2.14461	2.72e-07	3.5e-06	2.04e-06	3119	tags=51%, list=16%, signal=43%	DDR2/ROR2/EFEMP1/NRP2/PDGFRL/PDGFRB/FGFR1/BMPR1B/AXL/LTBP1/NTRK3/EPHA5/CSF1R/EPHA7/EPHA6/TIE1/EPHA3/NTRK1/EFNB3/PDGFRA/NRP1/TEK/KIT/FLT4/RET/ACVRL1/IGF1R/TGFBR1/EPHA4/KDR/ALK/FLT1/CRIM1/NTRK2/TGFBR2/EPHB6/ACVR1/BMPR2/LTBP4/TGFBR3
GO_REGULATION_OF_MORPHOGENESIS_OF_AN_EPITHELIUM	GO_REGULATION_OF_MORPHOGENESIS_OF_AN_EPITHELIUM	179	0.487095	1.90679	2.78e-07	3.57e-06	2.08e-06	3821	tags=31%, list=19%, signal=25%	SFRP2/SFRP1/GREM1/SULF1/RSPO3/FGF10/WNT2/FGF7/ADAMTS12/ROR2/AR/NOG/CTHRC1/DACT1/WNT9B/FGFR1/GPC6/SNAI2/PHLDB2/PRICKLE2/GJA1/FGF1/AJAP1/SIX2/PRICKLE1/AGTR2/HGF/DAB2/FZD1/ITGAX/LIF/MAGI2/SMO/ESR1/FZD4/WNT5A/FZD2/WNT1/FZD7/WNT2B/AGT/TBX2/PTK7/ROR1/ABL1/NTN4/TIAM1/ANKRD6/MAGED1/NKD1/PLEKHA4/PDGFA/GPC3/TNF/PSMA1/CXCL10
GO_REGULATION_OF_RAS_PROTEIN_SIGNAL_TRANSDUCTION	GO_REGULATION_OF_RAS_PROTEIN_SIGNAL_TRANSDUCTION	231	0.448552	1.78926	2.83e-07	3.63e-06	2.11e-06	3693	tags=33%, list=19%, signal=27%	MYOC/FGF10/COL3A1/IGF1/NGF/TIMP2/PDGFRB/ARHGEF25/DGKI/HEG1/DLC1/PSD/KANK2/GPR17/NTRK1/LPAR4/IQSEC3/TGFB2/FGD5/NRP1/APOE/ARHGEF17/ARHGEF15/F2R/F2RL3/RASGRP4/RASGRF2/LPAR1/GPR174/PREX2/ROBO1/ARHGEF6/CYTH4/GPR20/ITPKB/RASA3/RASIP1/GPR4/P2RY8/ABCA1/P2RY10/ITGB1/NOTCH2/KCTD10/PREX1/CSF1/RDX/FGD1/PSD3/GPR65/STMN3/BCL6/ARHGEF26/ADRA1A/ABRA/ARHGEF4/PLEKHG2/ARHGDIB/VAV1/ABL1/FGD2/RASA4B/AUTS2/TIAM1/RASAL3…
GO_RNA_MODIFICATION	GO_RNA_MODIFICATION	147	-0.439251	-1.91104	2.88e-07	3.69e-06	2.15e-06	6964	tags=59%, list=35%, signal=39%	AARS2/PCIF1/NSUN4/DUS2/THADA/METTL8/TGS1/TRMT61A/CTU1/ELP6/NAT10/CDKAL1/ANKRD16/ALKBH1/NOP10/TRUB1/TRMT112/CMTR2/METTL2B/RPUSD4/NSUN2/TRDMT1/MTO1/MTERF4/RPUSD3/ALKBH3/TRMT61B/DUS1L/PUSL1/TRMT2B/GTPBP3/ALKBH8/METTL15/RPUSD2/TRMT1/OSGEP/ZCCHC4/SEPHS2/TRMT11/PUS3/TRMT10B/TFB1M/TRMT10C/GAR1/ADAT3/MOCS3/METTL3/NOP2/TRMT10A/METTL1/PUS7L/FBL/RRNAD1/APOBEC3B/QTRT1/SSB/TRIT1/NSUN5/PUS1/TYW5/MRM1/TFB2M/ZC3…
GO_REACTIVE_OXYGEN_SPECIES_METABOLIC_PROCESS	GO_REACTIVE_OXYGEN_SPECIES_METABOLIC_PROCESS	255	0.441107	1.78514	2.89e-07	3.69e-06	2.15e-06	3820	tags=36%, list=19%, signal=30%	AGTR1/THBS1/CYP1B1/PTGIS/CRYAB/PTX3/PDGFRB/NOX4/SOD3/FPR2/PTGS2/PXDN/SH3PXD2B/CAV1/IL10/FBLN5/TLR4/GPX3/TPO/MAOB/ITGB2/SNCA/MMP8/KLRC4-KLRK1/ICAM1/AGTR2/ITGAM/NCF2/TYROBP/TGFB1/LRRK2/CDKN1A/CD36/DRD5/CYBB/ATP2B4/CD34/DDIT4/SLC7A2/PKD2/MPO/PDGFB/SH3PXD2A/PDK4/KLF2/PINK1/AIF1/CX3CR1/LEP/EDN1/MMP3/CLEC7A/PREX1/BCL2/BST1/NOS3/TLR6/NCF1/FOXO1/SLC18A2/IL1B/NRROS/NOXO1/GNAI2/PID1/RORA/MAPT/HBA1/TGFBR2/S…
GO_GENE_SILENCING	GO_GENE_SILENCING	217	-0.384284	-1.77943	2.93e-07	3.73e-06	2.17e-06	6414	tags=37%, list=33%, signal=25%	NUP54/NUP160/PPARG/RAN/TSN/XPO5/DROSHA/FMR1/NRDE2/HMGA1/NUP155/MBD3L1/CNOT2/NUP85/SRRT/PPHLN1/HDAC2/BMI1/HIRA/NCBP2/TDRKH/MPHOSPH8/HDAC1/POLR2G/SEH1L/NUP88/KCNQ1/TSNAX/NCOR1/SUV39H1/PCGF1/ATAD2B/METTL3/BEND3/ASF1A/SETDB1/POLR2H/EIF6/CNOT11/NUP43/POLR2J/POLR2I/HMGB1/CNOT10/NDC1/MYCN/EED/NUP107/POLR2K/NAA40/NUP37/SOX6/CDC45/ZC3H12A/HNRNPA2B1/TDRD1/NUP35/PABPC1/ASZ1/RAE1/HENMT1/ATAD2/EZH2/BCDIN3D/PI…
GO_POSITIVE_REGULATION_OF_SMOOTH_MUSCLE_CELL_PROLIFERATION	GO_POSITIVE_REGULATION_OF_SMOOTH_MUSCLE_CELL_PROLIFERATION	84	0.592455	2.14279	2.96e-07	3.76e-06	2.19e-06	3469	tags=46%, list=18%, signal=38%	THBS1/IGF1/IL6/MMP2/ELANE/NR4A3/IGFBP5/PDGFRB/ADAMTS1/FGF2/PTGS2/RBPMS2/HTR1B/IL10/S1PR1/NOTCH3/TGM2/CALCRL/HMOX1/PDGFB/NPY5R/AIF1/EREG/HBEGF/CDH13/EDN1/P2RY6/MMP9/PTAFR/GNAI2/PDGFD/CCL5/TGFBR2/MEF2D/AGT/AKR1B1/IL13/ITGA2/CX3CL1
GO_REGULATION_OF_CALCIUM_ION_TRANSMEMBRANE_TRANSPORT	GO_REGULATION_OF_CALCIUM_ION_TRANSMEMBRANE_TRANSPORT	146	0.512075	1.96529	2.98e-07	3.78e-06	2.2e-06	3469	tags=40%, list=18%, signal=34%	PLN/ATP1A2/CASQ2/JPH2/SLN/THY1/GEM/CEMIP/ANK2/PDE4B/APLNR/FGF14/RRAD/CACNA1C/STAC/SNCA/DYSF/BDKRB1/REM1/CACNA2D1/F2R/F2RL3/HSPA2/TRPC1/PKD2/SLC8A1/STAC2/PIK3CG/AKAP6/MYO5A/GPER1/OPRL1/RGS9/JPH3/AHNAK/PDE4D/PRNP/P2RY6/RAMP3/EHD3/JPH4/CASQ1/RYR2/GJC2/CLIC2/DMD/METTL21C/UBASH3B/NPSR1/CORO1A/ABL1/CXCL9/NTSR1/IL13/CRHR1/PLCG2/CACNG1/NOS1/CX3CL1
GO_VASCULOGENESIS	GO_VASCULOGENESIS	77	0.591282	2.10577	3.01e-07	3.81e-06	2.22e-06	3624	tags=53%, list=18%, signal=44%	PDGFRB/ZFPM2/MYOCD/TMEM100/CAV1/HEG1/APLNR/TIE1/HAS2/FOXF1/ACKR3/SOX17/TGFB1/QKI/GJC1/CD34/ENG/WNT7B/JUNB/RASIP1/APELA/ITGAV/SMO/FZD4/KDR/HEY2/HEY1/SOX18/WT1/RAMP2/TEAD2/NTRK2/TGFBR2/NKX2-5/ADM/TBX20/TGFBR3/MYO1E/HDAC7/EGFL7/ZMIZ1
GO_RESPIRATORY_CHAIN_COMPLEX	GO_RESPIRATORY_CHAIN_COMPLEX	80	-0.537364	-2.13053	3.02e-07	3.81e-06	2.22e-06	6344	tags=68%, list=32%, signal=46%	NDUFS5/SDHB/NDUFA2/NDUFB4/NDUFC1/UQCRFS1/NDUFA6/UQCR10/C15orf48/NDUFB5/NDUFA4/NDUFA3/NDUFA10/COX6B1/CYC1/NDUFA5/COX6A1/NDUFB6/NDUFAB1/NDUFS3/NDUFA1/MT-ND4/BCS1L/NDUFA9/NDUFA12/NDUFB8/COA3/NDUFA13/NDUFB3/COX5A/NDUFB9/COX8A/NDUFS6/MT-CO3/MT-ND5/MT-CO2/SDHD/NDUFV2/COX4I1/NDUFB1/NDUFC2/FOXRED1/UQCRHL/UQCC3/UQCRB/MT-CYB/UQCRH/COX7B/MT-ND2/MT-ND4L/MT-ND1/MT-ND3/WDR93/COX7B2
GO_POSITIVE_REGULATION_OF_SMALL_GTPASE_MEDIATED_SIGNAL_TRANSDUCTION	GO_POSITIVE_REGULATION_OF_SMALL_GTPASE_MEDIATED_SIGNAL_TRANSDUCTION	70	0.614996	2.15773	3.07e-07	3.88e-06	2.26e-06	3362	tags=47%, list=17%, signal=39%	FGF10/COL3A1/IGF1/ADCYAP1R1/NGF/PDGFRB/RELN/DGKI/GPR17/NTRK1/LPAR4/F2R/F2RL3/RASGRP4/LPAR1/GPR174/ROBO1/GPR20/ITPKB/GPR4/CDON/P2RY8/P2RY10/NOTCH2/CSF1/GPR65/ABRA/VAV1/AUTS2/GPR55/FRMD7/SHC1/RAPGEF1
GO_PRODUCTION_OF_MOLECULAR_MEDIATOR_OF_IMMUNE_RESPONSE	GO_PRODUCTION_OF_MOLECULAR_MEDIATOR_OF_IMMUNE_RESPONSE	196	0.469068	1.84791	3.23e-07	4.07e-06	2.37e-06	4639	tags=46%, list=24%, signal=35%	CLC/IL6/ELANE/TGFB3/NR4A3/FFAR3/SPON2/IL1R1/IL10/IL33/CCR2/GAPT/NLRP3/TLR4/FGL2/IL31RA/SEMA7A/TNFSF4/TGFB2/TGFB1/SLC11A1/CD36/KIT/FCGR2B/HMOX1/IL7R/FCER1G/TRIL/SASH3/PTPRC/WNT5A/SMAD7/TRIM6/LILRB1/SCIMP/RSAD2/IL1B/IL12B/BTK/GAS6/BCL6/KIR2DL4/TNFRSF4/CD28/TLR2/CLCF1/KLK7/TNFSF13B/RAET1G/IL4R/KLK5/TNFRSF1B/IL13/HLA-DQB1/ANGPT1/CD81/RBP4/HK1/MZB1/CD74/ITM2A/MR1/CARD11/CCR6/TNF/IFNB1/FCRL3/FOXP3/CD22…
GO_RENAL_SYSTEM_PROCESS	GO_RENAL_SYSTEM_PROCESS	116	0.542416	2.04437	3.48e-07	4.37e-06	2.55e-06	3783	tags=48%, list=19%, signal=39%	AGTR1/SULF1/KCNMA1/ADIPOQ/NPR3/ADCY2/CHRNA3/ADCY5/TAC1/STC1/ADORA1/GJA1/NPR1/MCAM/SPX/HAS2/AVPR1A/CORO2B/CORIN/AGTR2/GJA5/SUCNR1/F2R/CD34/AVPR2/PRKAR2B/GSN/PDGFB/OPRL1/OR51E2/EDN1/AQP1/ADCY7/BCL2/SULF2/GNAI2/GAS6/AQP4/ADRA1A/ADORA2A/ADCY9/ADM/PRKACB/HYAL2/AGT/AKR1B1/LGMN/MYO1E/PSAP/HBB/MAGED2/SGK1/EDNRB/ITGA3/WFS1/ADCY4
GO_TELOMERE_ORGANIZATION	GO_TELOMERE_ORGANIZATION	143	-0.442976	-1.92659	3.49e-07	4.38e-06	2.55e-06	7589	tags=59%, list=38%, signal=36%	SMC5/HNRNPC/NBN/EXOSC10/SMG5/CCT8/SLX4/CCT2/CCT3/PINX1/WRN/PRKDC/POT1/CCT5/SMG7/HNRNPU/RAD51D/PNKP/APEX1/HUS1/RFC2/NAT10/POLE3/POLD1/NOP10/USP7/HDAC8/POLE4/ATR/CCT4/PPP1R10/TCP1/WRAP53/POLA1/SMC6/HNRNPA1/HNRNPD/NABP2/ATRX/NSMCE2/HSP90AB1/POLD2/SLX1A/ZBTB48/GAR1/FEN1/MAPKAPK5/POLA2/RFC5/PTGES3/HSP90AA1/DCLRE1A/RAD51C/POLE/FBXO4/SLX1B/PRIM2/XRCC3/CCT6A/POLD3/HNRNPA2B1/GNL3/DCLRE1C/DKC1/CCNE2/RAD51/…
GO_ACTIN_MEDIATED_CELL_CONTRACTION	GO_ACTIN_MEDIATED_CELL_CONTRACTION	114	0.533588	2.00216	3.93e-07	4.92e-06	2.87e-06	2451	tags=38%, list=12%, signal=33%	DES/PLN/ATP1A2/KCNE4/CTNNA3/MYL3/SCN2B/FLNA/SGCD/FRMD6/PDPN/KCNA5/KCNJ8/CAV1/STC1/ANK2/PDE4B/TPM2/ADORA1/GJA1/TMOD1/KCNJ5/CACNA1C/SCN4B/VIM/ACTC1/SCN1B/GJA5/CACNA2D1/KCND3/GJC1/TNNT3/KCNE5/MYL4/CACNA1G/PARVA/PDE4D/SCN3B/TPM1/ACTN2/RYR2/KCNE1/DMD
GO_HETEROPHILIC_CELL_CELL_ADHESION_VIA_PLASMA_MEMBRANE_CELL_ADHESION_MOLECULES	GO_HETEROPHILIC_CELL_CELL_ADHESION_VIA_PLASMA_MEMBRANE_CELL_ADHESION_MOLECULES	41	0.69662	2.2321	3.94e-07	4.92e-06	2.87e-06	1223	tags=46%, list=6%, signal=44%	CADM3/TENM3/SCARF2/TENM4/HMCN1/IGSF21/ITGA5/SELP/CDH2/CBLN1/SELE/DCHS1/FAT4/NLGN1/CD209/PTPRD/ICAM1/VCAM1/AMIGO2
GO_REGULATION_OF_ENDOCRINE_PROCESS	GO_REGULATION_OF_ENDOCRINE_PROCESS	44	0.680917	2.21096	4.07e-07	5.07e-06	2.96e-06	3201	tags=57%, list=16%, signal=48%	AGTR1/RETN/INHBA/TACR2/FGFR1/TAC1/GJA1/BMP6/AGTR2/GALR1/GJA5/C1QTNF1/F2R/C1QTNF3/OR51E2/LEP/POMC/RAB11FIP5/GAL/IL1B/HCAR2/INHBB/CRHBP/AGT/CRHR1
GO_NEURON_PROJECTION_REGENERATION	GO_NEURON_PROJECTION_REGENERATION	55	0.646149	2.18508	4.17e-07	5.2e-06	3.03e-06	2431	tags=42%, list=12%, signal=37%	TNC/PRRX1/RGMA/THY1/SPP1/NTRK3/MAP1B/GAP43/JAM3/PTPRS/NEFL/APOD/HGF/LRP1/NREP/LAMB2/PTN/RTN4RL1/TNR/EPHA4/BCL2/ISL1/SCARF1
GO_GLYCOPROTEIN_METABOLIC_PROCESS	GO_GLYCOPROTEIN_METABOLIC_PROCESS	391	0.404925	1.69427	4.44e-07	5.52e-06	3.22e-06	4046	tags=29%, list=21%, signal=23%	COL11A1/SULF1/GFPT2/GALNT15/IGF1/VCAN/ADAMTS12/ST6GALNAC5/BGN/CYTL1/GXYLT2/DCN/CCL21/PTX3/ST6GAL2/CCL19/BMPR1B/DSEL/TMTC1/CHST3/CHSY3/CSPG4/ST8SIA2/CHST11/EXTL1/GALNT13/CHST15/FUT7/GAL3ST4/ST8SIA6/ACAN/DSE/NDNF/ST6GALNAC6/ARSB/ST3GAL4/CHST8/CCR7/NECAB1/ADAMTS9/MAN1C1/CHST7/GALNT16/GPC1/MUCL1/HBEGF/HS6ST3/LEP/ST8SIA4/TUSC3/GATA1/HS3ST3B1/PHLDA1/MGAT5B/NDST1/CSGALNACT2/EGFLAM/BCL2/SULF2/SPOCK2/ST3G…
GO_OVULATION_CYCLE_PROCESS	GO_OVULATION_CYCLE_PROCESS	46	0.684861	2.25152	4.49e-07	5.57e-06	3.25e-06	2322	tags=46%, list=12%, signal=40%	PTPRN/SLIT2/RETN/INHBA/TGFB3/SLIT3/PTX3/ADAMTS1/BMPR1B/MMP19/PGR/TGFB2/PDGFRA/PAM/NPY5R/EREG/ESR1/FZD4/LEP/LHCGR/NOS3
GO_MULTI_MULTICELLULAR_ORGANISM_PROCESS	GO_MULTI_MULTICELLULAR_ORGANISM_PROCESS	225	0.45608	1.81041	4.52e-07	5.6e-06	3.26e-06	3604	tags=36%, list=18%, signal=30%	NRK/EPYC/PTGIS/MMP2/ADCYAP1/FBLN1/AR/TGFB3/FOSB/IGFBP5/ITGA5/SPP1/PTGS2/SYDE1/PTHLH/PTGFR/PGR/TAC1/SH3PXD2B/STC1/COL16A1/GJA1/THBD/AVPR1A/RECK/SERPINE2/CORIN/TRO/TIMP1/RGS2/HAVCR2/LDOC1/IGFBP7/PAM/PAPPA/ETS1/PLA2G4C/CNR1/PTN/JUNB/APELA/LIF/ESR1/MMP7/LEP/FOS/PRDM1/EDN1/ADCY7/MMP9/BCL2/NR2F2/CALCA/TEKT4/PTAFR/IL1B/STC2/PNOC/CTSB/RAMP2/PRL/FOSL1/PGF/KIR2DL4/TGFBR2/CRHBP/ADM/PRLHR/ARHGDIB/AGT/AKR1B1/…
GO_POSITIVE_REGULATION_OF_MUSCLE_CELL_DIFFERENTIATION	GO_POSITIVE_REGULATION_OF_MUSCLE_CELL_DIFFERENTIATION	83	0.581277	2.10879	4.55e-07	5.62e-06	3.28e-06	3198	tags=39%, list=16%, signal=32%	GREM1/IGF1/BOC/SMYD1/MYOCD/CDH2/EHD2/CCL8/MMP14/RBM24/TGFB1/KIT/ENG/AKAP6/GPER1/MEF2C/CD53/CDON/SMARCD3/MAPK11/HAMP/EDN1/BCL2/MYF6/OLFM2/CYP26B1/TBX1/MEF2A/IL4R/ABL1/CXCL9/CAMK1
GO_RIBOSOME_ASSEMBLY	GO_RIBOSOME_ASSEMBLY	56	-0.588042	-2.18718	4.65e-07	5.73e-06	3.34e-06	7115	tags=80%, list=36%, signal=51%	NIP7/RPS15/NSUN4/RPL10/RPL10L/NPM1/ERAL1/RPL5/NLE1/MRPL11/MTERF4/RSL24D1/EIF2A/ABT1/RPF2/MRPL22/RPL6/FASTKD2/RRS1/RPS5/BOP1/RPL23A/MDN1/C1QBP/RPS14/NOP2/RPLP0/RPSA/RPL12/EIF6/DDX28/MRTO4/RPS19/MRPL20/RPL11/BRIX1/PPAN/RPS10/MTERF3/RPL24/RPS28/RPL38/RPS27/RPL3L/VCX
GO_CARDIAC_MUSCLE_CELL_CONTRACTION	GO_CARDIAC_MUSCLE_CELL_CONTRACTION	68	0.621364	2.16185	5.04e-07	6.21e-06	3.62e-06	2338	tags=43%, list=12%, signal=38%	PLN/ATP1A2/KCNE4/CTNNA3/SCN2B/FLNA/SGCD/KCNA5/KCNJ8/CAV1/STC1/ANK2/PDE4B/ADORA1/GJA1/KCNJ5/CACNA1C/SCN4B/SCN1B/GJA5/CACNA2D1/KCND3/GJC1/KCNE5/CACNA1G/PDE4D/SCN3B/RYR2/KCNE1
GO_POSITIVE_REGULATION_OF_CELL_GROWTH	GO_POSITIVE_REGULATION_OF_CELL_GROWTH	156	0.494095	1.89816	5.13e-07	6.31e-06	3.68e-06	3521	tags=31%, list=18%, signal=25%	SFRP2/SFRP1/FN1/IGF1/KRT17/NGF/L1CAM/SYT4/NTRK3/MAP1B/CXCL12/MMP14/NTN1/ISLR2/SPHK1/AVPR1A/SEMA7A/TGFB2/NRP1/ILK/LRP1/TNFRSF12A/AKAP6/DBN1/HCLS1/TRPV2/HBEGF/CXCR4/HAMP/SYT3/EDN1/TGFBR1/MACF1/BCL2/CRABP2/EXTL3/MAPT/MEGF8/LEF1/POU4F2/BMPR2/SRF/CDKL5/RIMS1/EFNA5/SEMA5A/S100A8/CD38
GO_PRESYNAPTIC_MEMBRANE	GO_PRESYNAPTIC_MEMBRANE	155	0.498825	1.91395	5.31e-07	6.51e-06	3.8e-06	2917	tags=32%, list=15%, signal=28%	CADM3/CHRM2/CNTN1/KCNA1/KCTD8/HTR2A/IGSF21/CDH2/GRIK3/NTNG2/HTR1B/FXYD6/DGKI/GRIK5/CDH10/SYT11/ADORA1/CNTNAP1/GPM6A/NTNG1/PDE2A/IL31RA/SNAP25/PTPRS/EFNB3/NLGN2/KCNA3/RGS7BP/NRXN1/ATP2B4/KCNA2/ADAM23/HTR3A/KCTD12/STX11/PCDH17/GPER1/APBB1/CNR1/GRIK2/SNAP91/SLC6A1/GRIN2A/EPHA4/RIMS3/FOSL1/ADRA1A/ADORA2A/ERC1/GABRA5
GO_CELLULAR_RESPONSE_TO_EXTERNAL_STIMULUS	GO_CELLULAR_RESPONSE_TO_EXTERNAL_STIMULUS	320	0.421754	1.738	5.38e-07	6.59e-06	3.84e-06	4158	tags=31%, list=21%, signal=25%	SFRP2/PENK/SFRP1/TNC/COL1A1/ATP1A2/CARTPT/POSTN/KCNB1/WNT9B/MYOCD/AXL/PRKD1/SNAI2/PTGS2/FOLR2/TLR8/GJA1/BMP6/UCN2/PDE2A/TLR4/KANK2/TLR7/AVPR1A/ICAM1/VCAM1/LRRK2/CDKN1A/P2RY12/ITGA4/FAM107A/CYBB/ENG/PRKAA2/HMOX1/PDK4/MAP1LC3C/PTN/GABARAPL1/AIF1/PIEZO2/MMP7/LEP/FOS/BAG3/IFI16/PTPRC/CDKN2B/AQP1/BCL2/RNF152/PTGER4/ATF3/FOXO1/SSH1/IL1B/CBS/GAS6/KLF10/CNN2/FOSL1/BHLHA15/WNT2B/INHBB/PIM1/P2RX7/FADS1/KIF…
GO_REGULATION_OF_CELL_SUBSTRATE_JUNCTION_ASSEMBLY	GO_REGULATION_OF_CELL_SUBSTRATE_JUNCTION_ASSEMBLY	61	0.639901	2.19428	5.56e-07	6.8e-06	3.96e-06	3622	tags=46%, list=18%, signal=38%	SFRP1/GREM1/MYOC/THBS1/THY1/PHLDB2/MMP14/DLC1/COL16A1/EPHA3/NRP1/APOD/FAM107A/TEK/LRP1/ACVRL1/GPM6B/MACF1/KDR/PPM1F/CORO1C/DAPK3/PEAK1/ABL1/DUSP3/ARHGAP6/EFNA5/LIMS1
GO_VESICLE_MEDIATED_TRANSPORT_IN_SYNAPSE	GO_VESICLE_MEDIATED_TRANSPORT_IN_SYNAPSE	211	0.455981	1.8065	5.73e-07	6.99e-06	4.07e-06	3431	tags=27%, list=17%, signal=23%	CHRM2/HTR2A/SYNDIG1/SYT4/CDH2/HTR1B/DGKI/GRIK5/SNCB/PPFIA2/NCS1/SYT11/FGF14/ITGB3/MAPK10/ACTBL2/NLGN1/SNCA/SNAP25/SYT6/NLGN2/NLGN4X/ARC/TRIM9/NLGN4Y/SLC2A4/LRRK2/AMPH/NRXN1/STX11/PCDH17/SV2A/CNR1/APBA2/CALY/SNAP91/SH3GL2/MAGI2/PRKCB/SYT9/BACE1/RIMS3/SLC18A2/DOC2B/GRIP2/SLC17A7/PIP5K1C/ADRA1A/ADORA2A/P2RX7/RAB3B/NLGN3/DNM1/RIMS1/STX2/ACTB/SYN1
GO_REGULATION_OF_BINDING	GO_REGULATION_OF_BINDING	364	0.408788	1.70334	5.84e-07	7.11e-06	4.15e-06	3416	tags=25%, list=17%, signal=21%	HAND2/XIRP1/CRTAC1/PLN/SPON1/IGF1/SLN/LOX/TWIST1/ADIPOQ/NOG/NGF/CTHRC1/DACT1/MYOCD/EBF2/CCL23/GREM2/CAV1/IL10/ID4/DZIP1/MMP8/NFATC4/TGFB1/BAG2/NRP1/LRRK2/APOE/LDOC1/CLDN5/ITGA4/LARP6/CD36/CFHR1/DAB2/PLAUR/MAP2/LRP1/ADD2/ADRB2/HMOX1/GPSM1/PDGFB/MEF2C/CSF3/PLXND1/LIF/CDON/SMO/SMARCD3/PLCL1/IFI16/WNT5A/TGFBR1/GATA1/SOX11/PKD1/MMP9/TRIM6/PLK2/CCM2L/CRMP1/EPHA4/BCL2/CLIC2/ISL1/HEY2/HEY1/IFIT2/WFIKKN2/…
GO_CELLULAR_RESPONSE_TO_KETONE	GO_CELLULAR_RESPONSE_TO_KETONE	93	0.558667	2.0493	5.98e-07	7.27e-06	4.24e-06	2622	tags=30%, list=13%, signal=26%	SFRP1/TNC/AR/SERPINF1/SPP1/ADCY2/PTGDR/PTGFR/ADCY5/FBXO32/TNFSF4/ICAM1/AGTR2/MSN/NPAS4/KLF9/DDIT4/PRKAA2/ERRFI1/KLF2/NR3C1/GNG2/GNAI1/P2RY6/AQP1/PTGER4/FOXO1/METTL21C
GO_LIPOPOLYSACCHARIDE_MEDIATED_SIGNALING_PATHWAY	GO_LIPOPOLYSACCHARIDE_MEDIATED_SIGNALING_PATHWAY	58	0.631209	2.15142	6.01e-07	7.29e-06	4.25e-06	3928	tags=43%, list=20%, signal=35%	LILRA2/BMP6/CD14/CCL2/TLR4/TGFB1/CD36/HCK/LY86/CCL3/BPI/CD180/SCIMP/NOS3/PTAFR/IL1B/LY96/CCL5/SASH1/TNFAIP3/TLR2/CX3CL1/LBP/TNF/CD55
GO_DNA_DEPENDENT_ATPASE_ACTIVITY	GO_DNA_DEPENDENT_ATPASE_ACTIVITY	104	-0.479251	-1.9963	6.15e-07	7.46e-06	4.35e-06	4476	tags=43%, list=23%, signal=34%	ATRX/GTF2F2/MCM2/CHD1L/RECQL5/RFC5/RAD51B/SUPV3L1/MCM3/MCM4/RAD51C/MCM7/TTF2/HELB/XRCC3/MSH2/ZRANB3/CDC45/GINS4/GTF2H4/CHD7/DDX11/CHTF18/RAD51/DMC1/GINS2/BRIP1/RFC4/MCM8/DQX1/BLM/ERCC6L/TOP2A/RAD54L/DSCC1/RFC3/GINS1/MSH4/RECQL4/XRCC2/DNA2/POLQ/PIF1/RAD54B/MSH5
GO_POSITIVE_REGULATION_OF_ENDOCYTOSIS	GO_POSITIVE_REGULATION_OF_ENDOCYTOSIS	99	0.550857	2.03513	6.58e-07	7.96e-06	4.64e-06	4654	tags=46%, list=24%, signal=36%	SFRP4/GREM1/SERPINE1/CCL21/RAB31/CCL19/AXL/TREM2/SELE/CLIP3/C3/CD14/NLGN1/SNCA/LRRK2/APOE/CD36/SGIP1/DAB2/LRP1/NCKAP1L/CALY/APELA/MAGI2/WNT5A/HIP1/DNM1/ANO6/GATA2/EGF/PLCG2/ANGPT1/ITGA2/CLU/GPC3/CD151/MAPK8IP1/BICD1/TSPAN1/PPP3CC/STAP1/ANKFY1/AP2A1/CBL/PPP3CA/ITSN1
GO_POTASSIUM_ION_TRANSPORT	GO_POTASSIUM_ION_TRANSPORT	234	0.452251	1.80307	6.59e-07	7.96e-06	4.64e-06	3078	tags=31%, list=16%, signal=27%	KCNK2/KCND2/VIP/KCNA1/KCNMA1/ATP1A2/ADCYAP1/HTR2A/CASQ2/RGS4/KCNK3/KCNE4/ABCC9/KCNB1/FLNA/KCNMB1/NALCN/KCNA5/SLC24A3/FHL1/FXYD1/TREM2/KCNJ8/CAV1/ANK2/ADORA1/LRRC38/KCNG2/KCNJ5/KCNJ12/KCNS2/NETO1/SNAP25/LRRC55/GJA5/KCNT2/KCNA3/KCND3/P2RY12/SLC24A2/KCNIP1/KCNA2/PKD2/KCNN3/SLC9A9/KCNE5/SLC1A3/AKAP6/KCNK13/KCNF1/KCNS3/FXYD2/SLC12A4/KCNQ5/KCNJ15/PRNP/AQP1/ACTN2/NOS3/KCNE1/DPP6/KCNG1/GAL/KCNB2/KCNQ3/AT…
GO_NEGATIVE_REGULATION_OF_CHONDROCYTE_DIFFERENTIATION	GO_NEGATIVE_REGULATION_OF_CHONDROCYTE_DIFFERENTIATION	19	0.811022	2.16042	6.64e-07	8e-06	4.66e-06	2175	tags=63%, list=11%, signal=56%	GREM1/NKX3-2/ADAMTS12/WNT9A/EFEMP1/GLI2/SNAI2/PTHLH/ADAMTS7/GDF5/LTBP3/TGFBR1
GO_REGULATION_OF_HEART_GROWTH	GO_REGULATION_OF_HEART_GROWTH	64	0.621829	2.14406	6.85e-07	8.24e-06	4.8e-06	3119	tags=44%, list=16%, signal=37%	KCNK2/IGF1/PI16/RGS4/WNT2/NOG/ZFPM2/FGFR1/FGF2/GLI1/GJA1/RGS2/BASP1/AKAP6/MEF2C/MAPK11/HAMP/MEIS1/EDN1/TGFBR1/HEY2/WT1/TGFBR2/PIM1/NKX2-5/TBX20/TBX2/TGFBR3
GO_COSTAMERE	GO_COSTAMERE	19	0.810004	2.15771	7.17e-07	8.61e-06	5.02e-06	2451	tags=58%, list=12%, signal=51%	FLNC/AHNAK2/SYNM/SMPX/PGM5/ANK2/ILK/SVIL/AHNAK/VCL/DMD
GO_POSITIVE_REGULATION_OF_OSTEOBLAST_DIFFERENTIATION	GO_POSITIVE_REGULATION_OF_OSTEOBLAST_DIFFERENTIATION	55	0.640952	2.1675	7.2e-07	8.63e-06	5.03e-06	3539	tags=45%, list=18%, signal=37%	SFRP2/IGF1/IL6/DDR2/GLI3/CTHRC1/TMEM119/BMPR1B/PRKD1/PDLIM7/BMP6/FAM20C/HGF/ILK/WNT7B/MEF2C/SOX11/IL6ST/RUNX2/NPNT/ACVR1/BMPR2/CEBPB/JAG1/IFITM1
GO_TRANSMEMBRANE_RECEPTOR_PROTEIN_TYROSINE_KINASE_ACTIVITY	GO_TRANSMEMBRANE_RECEPTOR_PROTEIN_TYROSINE_KINASE_ACTIVITY	62	0.617776	2.12354	7.52e-07	8.99e-06	5.24e-06	2926	tags=50%, list=15%, signal=43%	DDR2/ROR2/EFEMP1/NRP2/PDGFRL/PDGFRB/FGFR1/AXL/NTRK3/EPHA5/CSF1R/EPHA7/EPHA6/TIE1/EPHA3/NTRK1/EFNB3/PDGFRA/NRP1/TEK/KIT/FLT4/RET/IGF1R/EPHA4/KDR/ALK/FLT1/CRIM1/NTRK2/EPHB6
GO_CELLULAR_RESPONSE_TO_AMYLOID_BETA	GO_CELLULAR_RESPONSE_TO_AMYLOID_BETA	37	0.709771	2.21955	7.55e-07	9.02e-06	5.26e-06	2385	tags=51%, list=12%, signal=45%	NGFR/IGF1/FPR2/TREM2/GJA1/TLR4/ICAM1/VCAM1/CACNA2D1/ITGA4/CD36/LRP1/FCGR2B/ADRB2/IGF1R/PRNP/EPHA4/BACE1/TLR6
GO_REGULATION_OF_POTASSIUM_ION_TRANSPORT	GO_REGULATION_OF_POTASSIUM_ION_TRANSPORT	99	0.549363	2.02961	7.65e-07	9.12e-06	5.31e-06	2880	tags=33%, list=15%, signal=29%	VIP/KCNA1/ADCYAP1/HTR2A/CASQ2/RGS4/KCNE4/FLNA/KCNMB1/KCNA5/FHL1/TREM2/CAV1/ANK2/ADORA1/LRRC38/KCNS2/NETO1/LRRC55/KCNIP1/KCNE5/AKAP6/PRNP/ACTN2/NOS3/KCNE1/DPP6/KCNG1/GAL/ATP1B2/KCNN2/KCNIP3/KCNH2
GO_POSITIVE_REGULATION_OF_CYTOKINE_SECRETION	GO_POSITIVE_REGULATION_OF_CYTOKINE_SECRETION	136	0.512152	1.95917	7.66e-07	9.12e-06	5.31e-06	3552	tags=43%, list=18%, signal=36%	AKAP12/POSTN/TWIST1/FCN1/CCL19/CSF1R/OSM/LILRA2/IL10/TLR8/IL33/HTR2B/CLEC5A/CD14/NLRP3/TLR4/MMP8/CLEC4E/AGTR2/C1QTNF4/LRRK2/HAVCR2/F2R/PAEP/LILRA5/C1QTNF3/CD34/LRP1/TLR1/CCL3/CLEC9A/IL1A/CRTAM/AIF1/CLEC6A/MAPK11/WNT5A/IL1RL1/TRIM6/ALOX15B/FGR/PTGER4/CCL1/TRPV4/IL1B/CD274/P2RX7/TLR2/HYAL2/CHIA/IL4R/ABL1/PANX1/NLRP1/PANX2/AIM2/TSLP/IL1RAP/HK1
GO_POSITIVE_REGULATION_OF_ION_TRANSMEMBRANE_TRANSPORT	GO_POSITIVE_REGULATION_OF_ION_TRANSMEMBRANE_TRANSPORT	148	0.50661	1.94185	7.81e-07	9.28e-06	5.41e-06	3469	tags=43%, list=18%, signal=35%	KCNA1/JPH2/FLNA/KCNMB1/RELN/THY1/FXYD1/TREM2/CEMIP/ANK2/APLNR/LRRC38/CCR2/FGF14/CCL2/STAC/SNCA/LRRC55/ARC/BDKRB1/CACNA2D1/F2R/F2RL3/HSPA2/TRPC1/PKD2/HTR3A/KCNE5/STAC2/ADRB2/AKAP6/GPER1/RGS9/PINK1/P2RY6/RAMP3/EHD3/CASQ1/ACTN2/RYR2/GJC2/KCNE1/TRPC6/PTAFR/GAL/DMD/CACNG4/ATP1B2/NPSR1/P2RX7/KCNH2/ABCB1/AGT/NLGN3/ABL1/CXCL9/NTSR1/ANO6/IL13/PLCG2/PIRT/NOS1/CX3CL1
GO_MAIN_AXON	GO_MAIN_AXON	67	0.608997	2.11676	7.82e-07	9.28e-06	5.41e-06	3190	tags=42%, list=16%, signal=35%	SPOCK1/MYOC/KCNA1/IQCJ-SCHIP1/MAP1A/THY1/MAP1B/CNGA3/ANK2/ADORA1/CNTNAP1/EPB41L3/SCN1B/NFASC/MAP2/KCNA2/DLG4/APBB1/NAV1/GJC2/KCNQ3/ADORA2A/MAPT/CRHBP/DLG2/TNFRSF1B/DNM1/TIAM1
GO_REGULATION_OF_B_CELL_ACTIVATION	GO_REGULATION_OF_B_CELL_ACTIVATION	115	0.535088	2.0128	7.85e-07	9.29e-06	5.42e-06	4398	tags=47%, list=22%, signal=37%	SFRP1/IL6/INHBA/MMP14/IL10/TLR4/TNFSF4/SLAMF8/TYROBP/TGFB1/MNDA/GPR183/CDKN1A/CD300A/FCGR2B/MEF2C/NFAM1/NCKAP1L/IGLL5/SASH3/PTPRC/SAMSN1/IL21/BCL2/BST1/TNFRSF13B/BTK/BCL6/TNFRSF4/CD28/TNFAIP3/IGLL1/CLCF1/TNFSF13B/CD27/IL13/CD81/STAT5B/CD38/MZB1/CD74/CARD11/SLA2/ZFP36L1/FCRL3/FOXP3/CD22/IRS2/CYLD/TLR9/PKN1/IKZF3/CD40/TBX21
GO_REGULATION_OF_TISSUE_REMODELING	GO_REGULATION_OF_TISSUE_REMODELING	74	0.593289	2.11008	7.96e-07	9.4e-06	5.48e-06	3003	tags=36%, list=15%, signal=31%	THBS4/HAND2/SFRP1/GREM1/IL6/CARTPT/DDR2/TMEM119/SPP1/CSF1R/GPNMB/ITGB3/S1PR1/DCSTAMP/TGFB1/FLT4/PDK4/LEPR/LEP/LTBP3/IL21/CALCA/IL12B/UBASH3B/P2RX7/TNFAIP3/AGT
GO_POSITIVE_REGULATION_OF_TRANSMEMBRANE_RECEPTOR_PROTEIN_SERINE_THREONINE_KINASE_SIGNALING_PATHWAY	GO_POSITIVE_REGULATION_OF_TRANSMEMBRANE_RECEPTOR_PROTEIN_SERINE_THREONINE_KINASE_SIGNALING_PATHWAY	102	0.547068	2.03189	8.01e-07	9.45e-06	5.51e-06	3208	tags=35%, list=16%, signal=30%	GDF6/GDF10/THBS1/SULF1/INHBA/TGFB3/MYOCD/TGFB1I1/ZNF423/BMP6/LEFTY2/BMP8A/TGFB2/TGFB1/CDH5/ILK/GDF5/BMP3/DAB2/ENG/ACVRL1/RNF165/ITGA8/NOTCH2/CDKN2B/TGFBR1/CITED2/SOX11/RBPMS/TWSG1/INHBB/NPNT/ACVR1/BMPR2/TGFBR3/PELO
GO_SYNAPSIS	GO_SYNAPSIS	42	-0.633038	-2.22811	8.26e-07	9.73e-06	5.67e-06	3157	tags=55%, list=16%, signal=46%	SYCE2/REC8/TEX12/SPO11/CCNE2/ANKRD31/DMC1/BRIP1/RNF212B/TRIP13/TEX15/FANCD2/RAD21L1/CCNE1/MSH4/STAG3/SYCP2/HORMAD1/MCMDC2/PRDM9/MEIOB/CCDC155/SYCP1
GO_REGULATION_OF_MUSCLE_HYPERTROPHY	GO_REGULATION_OF_MUSCLE_HYPERTROPHY	57	0.632682	2.15661	8.3e-07	9.76e-06	5.69e-06	3489	tags=39%, list=18%, signal=32%	HAND2/IGF1/PI16/RGS4/NR4A3/IGFBP5/LMCD1/RGS2/ATP2B4/AKAP6/PDE5A/ERRFI1/HAMP/EDN1/FOXO1/IL6ST/ADRA1A/MEF2A/AGT/TNFRSF1B/TNFRSF1A/TRPC3
GO_POSITIVE_REGULATION_OF_TUMOR_NECROSIS_FACTOR_SUPERFAMILY_CYTOKINE_PRODUCTION	GO_POSITIVE_REGULATION_OF_TUMOR_NECROSIS_FACTOR_SUPERFAMILY_CYTOKINE_PRODUCTION	85	0.578036	2.09779	8.32e-07	9.76e-06	5.69e-06	4234	tags=54%, list=21%, signal=43%	THBS1/AKAP12/TWIST1/CCL19/LILRA2/SPON2/CCR2/CD14/TLR4/MMP8/NFATC4/C1QTNF4/TYROBP/LRRK2/HAVCR2/CD36/CYBB/LILRA5/TLR1/CD86/CCL3/FCER1G/LEP/AZU1/SASH3/PTPRC/WNT5A/CLEC7A/PTAFR/ISL1/IL12B/LY96/SPN/TLR2/HSPB1/TNFRSF8/LBP/CLU/CD2/PIK3R1/APP/TLR9/LPL/TLR3/ADAM8/ZBTB20
GO_NEGATIVE_REGULATION_OF_TUMOR_NECROSIS_FACTOR_SUPERFAMILY_CYTOKINE_PRODUCTION	GO_NEGATIVE_REGULATION_OF_TUMOR_NECROSIS_FACTOR_SUPERFAMILY_CYTOKINE_PRODUCTION	58	0.627346	2.13826	8.38e-07	9.81e-06	5.72e-06	3833	tags=48%, list=19%, signal=39%	IGF1/TWIST1/ADIPOQ/LILRA4/AXL/TREM2/GPNMB/IL10/SYT11/TLR4/HAVCR2/CD33/CD34/BPI/ERRFI1/POMC/LILRB1/GAS6/CD274/CLEC4A/SIRPA/TNFAIP3/CIDEA/ACP5/C5AR2/CX3CL1/LBP/FOXP3
GO_ENDODERM_FORMATION	GO_ENDODERM_FORMATION	50	0.655214	2.19717	8.54e-07	9.98e-06	5.82e-06	2258	tags=48%, list=11%, signal=43%	COL11A1/COL8A1/FN1/MMP2/INHBA/COL5A1/COL12A1/NOG/COL5A2/ITGA5/COL6A1/MMP14/ITGB2/MMP8/COL4A2/COL7A1/SOX17/ITGA7/ITGA4/LAMB1/ITGAV/ITGB5/SOX7/MMP9
GO_VIRAL_GENE_EXPRESSION	GO_VIRAL_GENE_EXPRESSION	191	-0.397054	-1.80554	8.59e-07	1e-05	5.84e-06	7469	tags=62%, list=38%, signal=39%	NUP205/RSF1/RPS9/NUCKS1/NELFE/SP1/RPS23/TARBP2/NUP50/NELFA/AAAS/TPR/RPL15/RPS15/RPS3A/RPS2/RPL10/DENR/RPL18A/UBA52/RPL10A/TRIM27/NUP54/RPS6/NUP160/RPL13A/RPL5/NUP155/RPS25/RPL6/NUP85/RPL9/EIF3B/GTF2F2/RPS5/RPL13/RPL23A/HDAC1/POLR2G/TARDBP/TAF11/SEH1L/MCTS1/RPL18/RPS14/RPS3/RPL32/NUP88/RPL41/RPL28/RPL35/RPS11/RPLP0/RPSA/RPS16/RPL14/RPS17/POLR2H/PCBP2/RPL12/RPL27/RPS4X/NUP43/RPL7A/POLR2J/RPS8/SSB/R…
GO_PEPTIDE_BINDING	GO_PEPTIDE_BINDING	279	0.429812	1.7565	8.81e-07	1.03e-05	5.98e-06	3628	tags=34%, list=18%, signal=28%	CMA1/BCHE/NGFR/ADCYAP1R1/INHBA/CRYAB/GPR1/NPR3/GRPR/MARCO/VIPR2/CCKAR/FPR2/GHR/TREM2/MSR1/PTH1R/CEMIP/GRIA1/NPR1/CD14/TLR4/NLGN1/CD209/LILRB2/HSPG2/ITGB2/AVPR1A/GLP2R/C1QA/GALR1/ITGAM/TGFB2/BDKRB1/ENPEP/GLP1R/APOE/CALCRL/CD36/TMEM158/HLA-DQA1/LRP1/TLR1/FCGR2B/ADRB2/APBB1/OPRL1/LEPR/GSTM1/APBA2/GRIA3/IGF1R/COL25A1/CD1C/FZD4/HCRTR1/MCHR1/PRNP/RAMP3/MME/GRIN2A/NMUR1/CD1E/EPHA4/BACE1/TLR6/CD1D/ANPEP/…
GO_GROWTH_FACTOR_RECEPTOR_BINDING	GO_GROWTH_FACTOR_RECEPTOR_BINDING	130	0.503279	1.91273	8.93e-07	1.04e-05	6.06e-06	3579	tags=35%, list=18%, signal=29%	FGF5/GREM1/FGF10/IL6/FGF7/EFEMP1/PDGFRB/ITGA5/FLRT2/FGF2/ECM1/CSF2/IL1R1/IL10/IL11/VEGFC/ITGB3/FGF1/PDGFRA/CDH5/PDGFC/PDGFB/IL1A/CSF3/EREG/KL/HBEGF/FER/IL21/IL6ST/IL1B/IL12B/IL1RN/PDGFD/EPGN/CD300LF/PGF/MS4A1/HIP1/AREG/EGF/VEGFB/SHC1/TSLP/IL1RAP/PDGFA
GO_REGULATION_OF_STRESS_ACTIVATED_PROTEIN_KINASE_SIGNALING_CASCADE	GO_REGULATION_OF_STRESS_ACTIVATED_PROTEIN_KINASE_SIGNALING_CASCADE	224	0.451353	1.79231	8.97e-07	1.04e-05	6.07e-06	3397	tags=29%, list=17%, signal=24%	SFRP2/HAND2/SFRP1/GDF6/NRK/ROR2/CCL21/DACT1/CCL19/EDA2R/DUSP1/SH3RF3/ZEB2/TLR4/SPHK1/MMP8/TGFB2/RASSF2/FZD8/GADD45B/HGF/MDFIC/SEMA3A/FLT4/FCGR2B/PER1/WNT7B/CCR7/IL1A/GRIK2/IGF1R/PINK1/DUSP10/FZD4/MAP3K3/LEP/EDN1/WNT5A/EPHA4/SCIMP/TLR6/NCF1/FOXO1/FZD7/TRPV4/IL1B/SEMA4C/IL1RN/SASH1/BIRC7/PJA2/SIRPA/MAP3K6/RELL1/FAS/SERPINB3/FGD2/DUSP3/CD27/TIAM1/ANKRD6/MAP3K12/RAPGEF1/FZD10
GO_POSITIVE_REGULATION_OF_INTERLEUKIN_6_PRODUCTION	GO_POSITIVE_REGULATION_OF_INTERLEUKIN_6_PRODUCTION	92	0.564194	2.06872	9.33e-07	1.08e-05	6.3e-06	4593	tags=55%, list=23%, signal=43%	IL6/ADCYAP1/TWIST1/LILRA2/SPON2/TLR8/IL33/TLR4/LILRB2/TLR7/MMP8/TNFSF4/C1QTNF4/TYROBP/F2R/CD36/PAEP/LILRA5/TLR1/IL1A/FCER1G/AIF1/EREG/RAB7B/WNT5A/CLEC7A/SCIMP/TLR6/PTAFR/ISL1/TRPV4/IL1B/IL1RN/P2RX7/TLR2/HYAL2/TSLP/IL1RAP/CD74/LBP/TNF/APP/TLR9/LPL/TLR3/ZBTB20/NOD1/STAT3/IL6R/ARHGEF2/DDX58
GO_PROTEASE_BINDING	GO_PROTEASE_BINDING	126	0.519779	1.9642	9.35e-07	1.08e-05	6.31e-06	3754	tags=37%, list=19%, signal=30%	FAP/SERPINE1/COMP/TIMP3/COL1A1/FN1/COL3A1/COL1A2/ELANE/TIMP2/ADAMTS4/ECM1/TIMP4/A2M/IL1R1/VWF/CHL1/ITGB3/ADAMTSL4/TIMP1/KIT/LRP1/SH3PXD2A/PINK1/SERPINB4/ITGAV/SELL/CCBE1/ITGB1/PRNP/BCL2/SERPINA1/SERPINA5/BDKRB2/SERPINB9/CD28/TNFAIP3/CD177/SERPINB3/F3/PANX1/PSAP/FURIN/ITGA3/DERL3/CD70/TNF
GO_STRESS_ACTIVATED_PROTEIN_KINASE_SIGNALING_CASCADE	GO_STRESS_ACTIVATED_PROTEIN_KINASE_SIGNALING_CASCADE	277	0.431103	1.76003	9.43e-07	1.09e-05	6.35e-06	3397	tags=26%, list=17%, signal=22%	SFRP2/HAND2/SFRP1/GDF6/NRK/CRYAB/ROR2/CCL21/DACT1/CCL19/EDA2R/DUSP1/SH3RF3/ZEB2/MAPK10/TLR4/SPHK1/MMP8/TGFB2/RASSF2/FZD8/GADD45B/HGF/MDFIC/SEMA3A/FLT4/FCGR2B/PER1/WNT7B/ARHGEF6/CCR7/IL1A/GRIK2/IGF1R/PINK1/DUSP10/FZD4/MAP3K3/LEP/MAPK11/SH2D3C/EDN1/WNT5A/EPHA4/SCIMP/PTGER4/TLR6/NCF1/FOXO1/FZD7/TRPV4/IL1B/SEMA4C/ZFP36/IL1RN/SASH1/BIRC7/PJA2/SIRPA/MAP3K6/RELL1/FAS/AGT/AKR1B1/SERPINB3/FGD2/DUSP3/CD27/…
GO_POSITIVE_REGULATION_OF_GTPASE_ACTIVITY	GO_POSITIVE_REGULATION_OF_GTPASE_ACTIVITY	386	0.396084	1.65431	9.55e-07	1.1e-05	6.42e-06	4542	tags=35%, list=23%, signal=27%	SFRP1/CCL7/ADCYAP1/RGS4/CCL13/CCL21/GNAO1/THY1/ARHGAP20/CCL11/CCL19/NTRK3/SYDE1/CCL23/CCL8/RANBP3L/DLC1/HTR2B/CCL2/ARHGAP31/NTRK1/CCL18/ICAM1/S1PR1/STARD8/RGS2/NRP1/LRRK2/ARHGEF15/RGS1/F2R/RGS8/ARHGAP23/RGS16/DOCK2/CCL4/CAV2/CCL3/PREX2/ARHGEF6/CCR7/ARHGAP22/RGS9/RASA3/TAGAP/ERRFI1/RGS18/NCKAP1L/ADAP2/CHN1/ELMOD1/DOCK10/ITGB1/CCL26/ARHGAP29/ARHGAP10/CCL3L3/WNT5A/NEDD9/PREX1/TBC1D9/DOCK11/CXCL13/CC…
GO_EXTRACELLULAR_MATRIX_ASSEMBLY	GO_EXTRACELLULAR_MATRIX_ASSEMBLY	40	0.689196	2.20045	9.6e-07	1.11e-05	6.44e-06	1862	tags=48%, list=9%, signal=43%	HAS1/MYH11/COL1A2/ANTXR1/LOX/EMILIN1/MFAP4/EFEMP2/TNXB/PXDN/PHLDB2/FBLN5/PHLDB1/HAS2/TGFB1/LAMB2/THSD4/GPM6B/LAMB1
GO_SYNAPTIC_TRANSMISSION_GLUTAMATERGIC	GO_SYNAPTIC_TRANSMISSION_GLUTAMATERGIC	101	0.54824	2.0332	9.8e-07	1.13e-05	6.57e-06	1806	tags=29%, list=9%, signal=26%	ATP1A2/ADCYAP1/HTR2A/ROR2/RELN/CDH2/TSHZ3/SHANK1/PTGS2/GRIK3/HTR1B/DGKI/GRIK5/GRIA1/ADORA1/CCR2/CCL2/NLGN1/NTRK1/NLGN2/SERPINE2/GRID1/LRRK2/NRXN1/SHC3/MEF2C/CNR1/GRIA3/GRIK2
GO_REGULATION_OF_NEUROTRANSMITTER_SECRETION	GO_REGULATION_OF_NEUROTRANSMITTER_SECRETION	103	0.549328	2.03579	9.95e-07	1.14e-05	6.65e-06	2721	tags=26%, list=14%, signal=23%	CHRM2/HTR2A/TACR2/SYT4/CHRNA3/HTR1B/DGKI/GRIK5/PPFIA2/NCS1/SYT11/NLGN1/SNCA/LRRK2/SNCG/CAMK2A/GPER1/MCTP1/MEF2C/CNR1/APBA2/PRKCB/SYT9/BACE1/RIMS3/ADRA1A/ADORA2A
GO_POSITIVE_REGULATION_OF_ESTABLISHMENT_OF_PROTEIN_LOCALIZATION	GO_POSITIVE_REGULATION_OF_ESTABLISHMENT_OF_PROTEIN_LOCALIZATION	447	0.384065	1.62394	1.01e-06	1.15e-05	6.71e-06	4420	tags=33%, list=22%, signal=26%	IGF1/IL6/AKAP12/POSTN/TWIST1/TGFB3/GLI3/KCNB1/FLNA/FCN1/CCL19/GPR68/PTGS2/TREM2/CSF1R/OSM/CEMIP/LILRA2/IL10/TLR8/GJA1/ABLIM3/IL33/VEGFC/BMP6/HTR2B/CLEC5A/CD14/NLRP3/TLR4/ITGB2/MMP8/NLGN2/TNFSF4/MYH10/CLEC4E/CORO2B/AGTR2/ITGAM/TGFB2/C1QTNF4/TGFB1/LRRK2/HAVCR2/GPR27/F2R/PAEP/CD33/LILRA5/C1QTNF3/CD34/LRP1/TLR1/CCL3/GPER1/APBB1/CLEC9A/IL1A/BLK/OR51E2/STOM/PINK1/CRTAM/AIF1/NKX6-1/HCLS1/CLEC6A/SMO/LEP/…
GO_POSITIVE_REGULATION_OF_T_CELL_PROLIFERATION	GO_POSITIVE_REGULATION_OF_T_CELL_PROLIFERATION	93	0.553793	2.03142	1.01e-06	1.15e-05	6.71e-06	4172	tags=53%, list=21%, signal=42%	IGF1/IL6/CCL19/IGF2/CCR2/PDCD1LG2/CD209/LILRB2/TNFSF4/VCAM1/HAVCR2/ANXA1/CD86/IL2RA/CD4/NCKAP1L/AIF1/LEP/SASH3/PTPRC/CD276/IL21/CD1D/IL6ST/IL1B/IL12B/TNFSF9/CD80/CCL5/CD274/HLA-DPA1/TGFBR2/CORO1A/CD28/TNFSF13B/CLECL1/RASAL3/HLA-DPB1/CD81/STAT5B/EBI3/CARD11/CD70/FOXP3/HLA-DMB/CD55/JAK3/TMIGD2/CD3E
GO_REGULATION_OF_ORGAN_GROWTH	GO_REGULATION_OF_ORGAN_GROWTH	93	0.553645	2.03088	1.01e-06	1.15e-05	6.71e-06	3119	tags=38%, list=16%, signal=32%	KCNK2/IGF1/PI16/RGS4/WNT2/NOG/FOXC2/ZFPM2/FGFR1/FGF2/GLI1/GJA1/RGS2/BASP1/AKAP6/MEF2C/WWC2/HLX/SMO/MAPK11/HAMP/MEIS1/LATS2/EDN1/SASH3/WWC3/TGFBR1/HEY2/WT1/TGFBR2/PIM1/NKX2-5/TBX20/TBX2/TGFBR3
GO_REGULATION_OF_NEUROTRANSMITTER_TRANSPORT	GO_REGULATION_OF_NEUROTRANSMITTER_TRANSPORT	138	0.504426	1.92977	1.07e-06	1.22e-05	7.12e-06	3438	tags=30%, list=17%, signal=25%	CHRM2/ATP1A2/HTR2A/RGS4/TACR2/SYT4/CHRNA3/HTR1B/DGKI/GRIK5/PPFIA2/NCS1/SYT11/ITGB3/NLGN1/MAOB/SNCA/RGS2/LRRK2/SNCG/CAMK2A/GPER1/MCTP1/MEF2C/SV2A/CNR1/APBA2/GPM6B/PRKCB/SYT9/SLC6A1/LILRB1/BACE1/RIMS3/ADRA1A/ADORA2A/P2RX7/RAB3B/NTSR1/RIMS1/SYN1/NOS1
GO_AXONEME_ASSEMBLY	GO_AXONEME_ASSEMBLY	54	-0.592807	-2.19528	1.09e-06	1.24e-05	7.2e-06	5544	tags=70%, list=28%, signal=51%	CCDC40/IQCG/DNAAF5/RSPH9/DNAAF3/RP1L1/TTC26/GAS8/PIH1D3/LRRC6/ZMYND10/DNAH5/DNAI2/DNAAF1/SPAG1/CCDC65/DNAH7/TTLL3/CCDC39/ARMC2/DNAH1/DNAI1/NEURL1/CFAP46/TEKT2/DNAJB13/CCDC114/RSPH1/RSPH4A/SPAG17/LRGUK/DNAH8/CFAP44/CFAP43/DRC1/CFAP74/CCDC63/HYDIN
GO_ASTROCYTE_DEVELOPMENT	GO_ASTROCYTE_DEVELOPMENT	40	0.687778	2.19593	1.1e-06	1.24e-05	7.26e-06	4216	tags=57%, list=21%, signal=45%	PLP1/IL6/ROR2/C5AR1/FPR2/TREM2/TSPAN2/TLR4/VIM/C1QA/LRP1/LAMB2/SMO/IL1B/ADORA2A/MAPT/ROR1/S100A8/TNF/EGFR/APP/BACE2/LAMC3
GO_MALE_MEIOTIC_NUCLEAR_DIVISION	GO_MALE_MEIOTIC_NUCLEAR_DIVISION	45	-0.621892	-2.22436	1.1e-06	1.25e-05	7.27e-06	2907	tags=51%, list=15%, signal=44%	REC8/BTBD18/ASZ1/SPO11/DMC1/TRIP13/TAF1L/FANCA/BRCA2/FIGNL1/TEX15/TEX14/SHCBP1L/KIF18A/SYCP2/DMRTC2/SYCP3/SPDYA/DNMT3L/MEIOB/TDRD12/DDX4/BRDT
GO_CILIUM_ORGANIZATION	GO_CILIUM_ORGANIZATION	356	-0.335992	-1.64096	1.12e-06	1.26e-05	7.36e-06	5544	tags=39%, list=28%, signal=29%	CCDC40/CFAP53/CEP135/RFX3/CEP78/TMEM216/SCLT1/DYNLRB1/IQCG/DNAAF5/TTC17/TMEM107/HSPB11/RSPH9/DNAAF3/CEP250/RP1L1/ONECUT2/CATIP/TTC26/CEP70/CDC14A/FNBP1L/RTTN/CEP162/WDR60/ROPN1B/CEP131/AHI1/CCDC113/GAS8/CEP192/PLK1/SPATA6/IFT172/HSP90AA1/DCDC2/TBC1D30/NINL/CEP57/PIH1D3/LRRC6/MKKS/CEP290/IFT88/PIBF1/STK36/TBC1D7/ICK/NPHP1/CELSR3/SFI1/IQCB1/AVIL/KIF27/HAUS8/GORAB/ZMYND10/BBS1/DNAH5/CDK10/CEP76/TTC3…
GO_REGULATION_OF_BIOMINERALIZATION	GO_REGULATION_OF_BIOMINERALIZATION	86	0.571563	2.07311	1.12e-06	1.26e-05	7.36e-06	3335	tags=44%, list=17%, signal=37%	GREM1/COMP/OMD/DDR2/ASPN/TWIST1/TGFB3/MGP/TMEM119/BMPR1B/ECM1/BMP6/FAM20C/S1PR1/SRGN/TGFB1/CCR1/SLC8A1/CCL3/ADRB2/MEF2C/PTN/GPM6B/OSR1/KL/LTBP3/WNT6/GATA1/NOS3/HEY2/HEY1/GAS6/P2RX7/ACVR1/BMPR2/ANO6/CEBPB/BMP2K
GO_BONE_MORPHOGENESIS	GO_BONE_MORPHOGENESIS	111	0.531706	1.98582	1.12e-06	1.27e-05	7.39e-06	3077	tags=41%, list=16%, signal=34%	SFRP2/SFRP4/COMP/COL1A1/COL14A1/TWIST1/COL6A3/COL12A1/TGFB3/GLI3/COL6A2/TMEM119/MMP13/MMP16/BMPR1B/COL6A1/RAB23/MMP14/STC1/ANXA6/BMP6/HAS2/COL7A1/SCARA3/MATN3/TEK/MEF2C/SERPINH1/LTBP3/TIFAB/CSGALNACT1/TRPV4/RUNX2/ALPL/FREM1/CHSY1/TGFBR2/MEGF8/CYP26B1/COL13A1/MEF2D/THBS3/ACP5/MATN2/BMPR2
GO_CARDIOCYTE_DIFFERENTIATION	GO_CARDIOCYTE_DIFFERENTIATION	140	0.49687	1.90193	1.13e-06	1.27e-05	7.41e-06	3638	tags=41%, list=18%, signal=33%	HAND2/GREM1/MYH11/IGF1/PI16/RGS4/TWIST1/TENM4/SGCD/PDGFRB/MYOCD/NOX4/BVES/FHOD3/PRICKLE1/ALPK2/MYH10/ACTC1/AGTR2/TGFB2/PDGFRA/SOX17/TGFB1/VCAM1/RGS2/SLC8A1/AKAP6/GPER1/MEF2C/SIK1/SEMA3C/HAMP/ITGB1/EDN1/ACTN2/ALPK3/ISL1/SGCB/HEY2/FZD7/SOX18/WT1/ADRA1A/MYOM1/NKX2-5/ACVR1/MEF2A/AGT/TBX2/FHL2/TGFBR3/SRF/SORBS2/JAG1/RARB/OBSL1/MYL2
GO_VENTRICULAR_SEPTUM_MORPHOGENESIS	GO_VENTRICULAR_SEPTUM_MORPHOGENESIS	40	0.68739	2.19469	1.15e-06	1.29e-05	7.54e-06	3119	tags=57%, list=16%, signal=49%	SLIT2/NOG/SLIT3/ZFPM2/HEYL/TGFB2/GJA5/FZD1/ROBO1/WNT5A/TGFBR1/SMAD7/CITED2/SOX11/NOS3/FZD2/HEY2/HEY1/TGFBR2/NKX2-5/ACVR1/BMPR2/TGFBR3
GO_ACTIN_FILAMENT_BASED_MOVEMENT	GO_ACTIN_FILAMENT_BASED_MOVEMENT	136	0.508087	1.94362	1.15e-06	1.29e-05	7.54e-06	3428	tags=41%, list=17%, signal=34%	DES/PLN/ATP1A2/KCNE4/CTNNA3/MYL3/SCN2B/FLNA/SGCD/FRMD6/PDPN/KCNA5/KCNJ8/CAV1/STC1/ANK2/PDE4B/TPM2/ADORA1/GJA1/TMOD1/KCNJ5/CACNA1C/SCN4B/VIM/MYH10/ACTC1/SCN1B/GJA5/CACNA2D1/KCND3/WIPF1/GJC1/TNNT3/KCNE5/MYO5A/MYL4/CACNA1G/PARVA/PDE4D/WAS/SCN3B/TPM1/ACTN2/RYR2/KCNE1/DMD/KCNN2/KCNH2/SUN2/TPM4/MYH9/MYO1C/MYO9B/MYO1E/FGF13
GO_CELL_CELL_CONTACT_ZONE	GO_CELL_CELL_CONTACT_ZONE	67	0.604851	2.10235	1.16e-06	1.3e-05	7.56e-06	2318	tags=39%, list=12%, signal=34%	DES/ATP1A2/CTNNA3/PGM5/KCNA5/CDH2/FXYD1/ANK2/GJA1/PCDH9/JAM3/JAM2/SCN4B/AJAP1/SCN1B/PECAM1/GJA5/GJC1/SLC8A1/ACTN1/AKAP6/AHNAK/HAMP/ITGB1/VAMP5/VCL
GO_REGULATION_OF_CALCIUM_ION_TRANSPORT_INTO_CYTOSOL	GO_REGULATION_OF_CALCIUM_ION_TRANSPORT_INTO_CYTOSOL	96	0.557196	2.05242	1.17e-06	1.31e-05	7.66e-06	3982	tags=51%, list=20%, signal=41%	PLN/ADCYAP1R1/ATP1A2/CASQ2/JPH2/THY1/CEMIP/CAV1/ANK2/APLNR/CACNA1C/SNCA/BDKRB1/F2R/F2RL3/TRPC1/PKD2/SLC8A1/AKAP6/MYO5A/CD4/GPER1/JPH3/PDE4D/PRNP/P2RY6/RAMP3/JPH4/CASQ1/RYR2/BCL2/CLIC2/DMD/METTL21C/UBASH3B/NPSR1/P2RX7/CORO1A/ABL1/CXCL9/NTSR1/IL13/NOS1/CX3CL1/TRPC3/FYN/CXCL10/P2RX2/HRC
GO_CARDIAC_MUSCLE_CONTRACTION	GO_CARDIAC_MUSCLE_CONTRACTION	132	0.514406	1.95532	1.19e-06	1.32e-05	7.72e-06	2880	tags=38%, list=15%, signal=33%	PLN/ATP1A2/CASQ2/KCNE4/CTNNA3/MYL3/SCN2B/FLNA/SGCD/KCNA5/KCNJ8/CAV1/STC1/ANK2/PDE4B/ADORA1/GJA1/KCNJ5/CACNA1C/SCN4B/ACTC1/SCN1B/GJA5/ADRA1B/RGS2/CACNA2D1/KCND3/GJC1/SLC8A1/TNNT3/KCNE5/PIK3CG/MYL4/CACNA1G/PDE5A/PDE4D/CXCR4/SCN3B/EHD3/SMAD7/TPM1/RYR2/KCNE1/CLIC2/DMD/GAA/KCNN2/ADRA1A/NKX2-5/KCNH2
GO_NEGATIVE_REGULATION_OF_OSTEOBLAST_DIFFERENTIATION	GO_NEGATIVE_REGULATION_OF_OSTEOBLAST_DIFFERENTIATION	41	0.682359	2.1864	1.22e-06	1.37e-05	7.96e-06	796	tags=29%, list=4%, signal=28%	HAND2/SFRP1/GDF10/GREM1/TWIST2/TWIST1/NOG/IGFBP5/RORB/CHRD/RANBP3L/TNN
GO_OSTEOCLAST_DIFFERENTIATION	GO_OSTEOCLAST_DIFFERENTIATION	96	0.556903	2.05134	1.23e-06	1.37e-05	8.01e-06	3404	tags=42%, list=17%, signal=35%	SFRP1/FBN1/CARTPT/FSTL3/CD109/GPR68/TREM2/LRRC17/CSF1R/MAFB/TLR4/FAM20C/LILRB4/DCSTAMP/TYROBP/GPR183/RASSF2/CCR1/OSCAR/CCL3/SH3PXD2A/FCER1G/JUNB/MITF/FOS/NOTCH2/LILRB3/CSF1/LILRB1/SLC9B2/IL12B/UBASH3B/KLF10/OSTM1/GAB2/POU4F2/GPR55/CEBPB/TFE3/CD81
GO_TRANSPORT_VESICLE	GO_TRANSPORT_VESICLE	387	0.398629	1.6657	1.24e-06	1.38e-05	8.04e-06	4190	tags=28%, list=21%, signal=23%	PENK/PTPRN/GALNT15/IGF1/SLC18A3/DPYSL3/NPTX1/BGN/NGF/SLC6A17/CRISPLD2/SYT4/CPE/MAP6/LAMP5/COPZ2/SV2B/DGKI/GRIA1/PDE4B/SYT11/IL33/CPA3/SPX/SNCA/SNAP25/SYT6/PTPRS/TRIM9/SYPL2/SLC2A4/LRRK2/SSPN/PAM/PCSK1/HCK/AMPH/HLA-DQA1/ITPR1/CAV2/STX11/DLG4/MCTP1/SV2A/APBA2/ATP6V1G2/SNAP91/SH3GL2/LGI3/AZIN2/SYT3/EDN1/PRG2/SYT9/SYT15/RAB11FIP5/MME/GRIN2A/SYNGR1/BACE1/RNF112/CD59/SLC18A2/NTF4/SLC9B2/SEMA4C/SLC17A7/…
GO_MESONEPHROS_DEVELOPMENT	GO_MESONEPHROS_DEVELOPMENT	101	0.545634	2.02354	1.26e-06	1.4e-05	8.16e-06	3003	tags=39%, list=15%, signal=33%	SFRP1/GREM1/SLIT2/FGF10/ADAMTS16/GLI3/NOG/WNT9B/FOXC2/FGFR1/ZBTB16/FGF2/BMPER/TCF21/CRLF1/DCHS1/KIF26B/FAT4/FGF1/SIX2/AGTR2/EYA1/BASP1/ILK/PKD2/RET/OSR1/SMO/SMAD7/WNT6/PKD1/BCL2/WNT1/WT1/WNT2B/PGF/PBX1/NPNT/AGT
GO_RECOMBINATIONAL_REPAIR	GO_RECOMBINATIONAL_REPAIR	125	-0.449949	-1.93043	1.28e-06	1.42e-05	8.27e-06	7589	tags=62%, list=38%, signal=39%	SMC5/FAN1/NBN/ERCC6/SLX4/NUCKS1/WRN/PALB2/RAD51D/SWI5/HUS1/FUS/AP5Z1/AP5S1/ZSWIM7/MAGEF1/RFWD3/WRAP53/PSMD14/RHNO1/RBBP8/NABP1/PPP4R2/NABP2/NSMCE2/MCM2/SFPQ/SLX1A/RNF138/FEN1/RECQL5/SFR1/RAD51B/MCM3/MCM4/RAD51C/TIMELESS/SLX1B/MCM7/HELB/XRCC3/SWSAP1/RMI1/CDC45/BRCA1/GINS4/RAD52/REC8/CHEK1/FANCB/RPA4/TONSL/RAD51/DMC1/GINS2/AUNIP/MCM8/MMS22L/BLM/RMI2/CDC7/PARPBP/BRCA2/FIGNL1/TEX15/GEN1/RAD54L/RPA3/R…
GO_GLIAL_CELL_MIGRATION	GO_GLIAL_CELL_MIGRATION	48	0.660347	2.18898	1.31e-06	1.45e-05	8.47e-06	3469	tags=52%, list=18%, signal=43%	GLI3/RELN/NDN/TREM2/CSPG4/MMP14/CCR2/CCL2/TGFB2/GPR183/P2RY12/LRP1/CCL3/APCDD1/LAMB1/CX3CR1/AZU1/CSF1/EPHA4/DAB1/SUN2/MATN2/TIAM1/CDK5R2/CX3CL1
GO_RESPONSE_TO_FLUID_SHEAR_STRESS	GO_RESPONSE_TO_FLUID_SHEAR_STRESS	33	0.725239	2.21926	1.33e-06	1.47e-05	8.56e-06	2858	tags=52%, list=14%, signal=44%	TGFB3/PDGFRB/PTGS2/TFPI2/CSF2/GJA1/HAS2/PKD2/ETS1/MEF2C/KLF2/ABCA1/SMAD7/CITED2/PKD1/NOS3/P2RX7
GO_REGULATION_OF_PHAGOCYTOSIS	GO_REGULATION_OF_PHAGOCYTOSIS	89	0.572433	2.09265	1.37e-06	1.51e-05	8.81e-06	3416	tags=46%, list=17%, signal=38%	ADIPOQ/PTX3/RAB31/FPR2/TREM2/C4A/C3/SYT11/C4B/CCL2/SPHK1/MFGE8/TUB/DYSF/SLC11A1/CD36/HCK/LRP1/DOCK2/CD300A/FCGR2B/FCER1G/NCKAP1L/ITGAV/IL2RB/AZU1/PTPRC/CLEC7A/FGR/SIRPB1/IL1B/GAS6/CD300LF/CAMK1D/SIRPA/TLR2/SFTPD/ANO6/GATA2/RAPGEF1/ITGA2
GO_CILIUM_MOVEMENT	GO_CILIUM_MOVEMENT	67	-0.560087	-2.17694	1.38e-06	1.52e-05	8.85e-06	5544	tags=67%, list=28%, signal=48%	CCDC40/CFAP53/RFX3/CABYR/DNAAF5/RSPH9/SPA17/DNAH9/GAS8/WDR78/PIH1D3/LRRC6/MKKS/STK36/KIF27/DNAH5/TEKT5/DNAI2/DNAAF1/OFD1/CCDC65/NPHP3/DNAH7/MAATS1/CCDC39/WDR66/DNAH1/CFAP61/DNAI1/DNAH17/CFAP46/TEKT2/CCDC114/RSPH4A/SPAG17/ZBBX/DNAH11/RSPH6A/CFAP43/DNAH3/ADCY10/DRC1/CCDC63/TTLL6/HYDIN
GO_REGULATION_OF_CYTOKINE_PRODUCTION_INVOLVED_IN_IMMUNE_RESPONSE	GO_REGULATION_OF_CYTOKINE_PRODUCTION_INVOLVED_IN_IMMUNE_RESPONSE	85	0.573355	2.0808	1.38e-06	1.52e-05	8.86e-06	4639	tags=56%, list=24%, signal=43%	CLC/IL6/TGFB3/NR4A3/FFAR3/SPON2/IL1R1/IL10/CCR2/NLRP3/TLR4/SEMA7A/TNFSF4/TGFB2/TGFB1/CD36/HMOX1/FCER1G/TRIL/SASH3/WNT5A/SMAD7/TRIM6/LILRB1/SCIMP/RSAD2/IL1B/BTK/BCL6/KIR2DL4/RAET1G/TNFRSF1B/ANGPT1/CD81/HK1/CD74/TNF/IFNB1/FOXP3/JAK3/BST2/TLR3/CD96/TBX21/IL18/GPRC5B/DDX58/IRAK3
GO_HOMOLOGOUS_CHROMOSOME_SEGREGATION	GO_HOMOLOGOUS_CHROMOSOME_SEGREGATION	51	-0.601412	-2.18147	1.44e-06	1.58e-05	9.22e-06	3157	tags=49%, list=16%, signal=41%	SYCE2/REC8/TEX12/PTTG1/SPO11/CCNE2/ANKRD31/DMC1/BRIP1/RNF212B/TRIP13/TEX15/FANCD2/RAD21L1/CCNE1/ESPL1/MSH4/STAG3/SYCP2/HORMAD1/MCMDC2/PRDM9/MEIOB/CCDC155/SYCP1
GO_SPECIFIC_GRANULE	GO_SPECIFIC_GRANULE	158	0.483934	1.86146	1.44e-06	1.58e-05	9.22e-06	4280	tags=40%, list=22%, signal=31%	RETN/ELANE/OLR1/PTX3/TIMP2/FPR2/MCEMP1/CLEC4D/PLAU/CD93/C3AR1/SLC2A3/CLEC5A/GPR84/ITGB2/SNAP25/MMP8/FCAR/ITGAM/LAIR1/CHI3L1/CD36/CD33/CYBB/RAB44/PLAUR/OSCAR/DOCK2/FOLR3/BPI/STOM/CD53/SLC2A5/ITGAV/CLEC12A/BST1/VCL/ATP8B4/CD59/PTPRB/CNN2/CFP/STK10/CD177/TNFRSF1B/ANO6/HVCN1/CTSZ/CAMP/ITGAL/DEGS1/PGLYRP1/CTSD/CEACAM3/AP1M1/HP/TOM1/TCN1/ALDH3B1/ADAM8/RAP2B/HGSNAT/QSOX1
GO_NEGATIVE_REGULATION_OF_SMOOTH_MUSCLE_CELL_MIGRATION	GO_NEGATIVE_REGULATION_OF_SMOOTH_MUSCLE_CELL_MIGRATION	22	0.790394	2.18808	1.45e-06	1.58e-05	9.22e-06	2689	tags=59%, list=14%, signal=51%	SERPINE1/SLIT2/ADIPOQ/IGFBP5/MYOCD/PRKG1/IGFBP3/ILK/LRP1/MEF2C/AIF1/TPM1/SEMA6D
GO_DIGESTIVE_SYSTEM_DEVELOPMENT	GO_DIGESTIVE_SYSTEM_DEVELOPMENT	142	0.497759	1.90538	1.45e-06	1.58e-05	9.23e-06	3807	tags=40%, list=19%, signal=33%	SFRP2/SFRP1/FGF10/COL3A1/CLMP/BARX1/NKX3-2/TGFB3/GLI3/DACT1/MYOCD/GLI2/RBPMS2/GLI1/IGF2/TCF21/DCHS1/RARRES2/FAT4/SIX2/HRH2/FOXF1/TGFB2/PDGFRA/SOX17/PDGFC/CDKN1A/KIT/CXCL8/RET/SCT/HLX/ALDH1A2/SMO/PRDM1/WNT5A/SOX11/PKD1/FOXF2/BCL2/STRA6/DAB1/NPY/ALX4/TGFBR2/MEGF8/TBX2/CCDC103/CPS1/WLS/RARB/CDKN1C/EDNRB/CYP1A1/TNF/HIF1A/NKX2-3
GO_POSTSYNAPTIC_SPECIALIZATION_ASSEMBLY	GO_POSTSYNAPTIC_SPECIALIZATION_ASSEMBLY	20	0.808867	2.16962	1.46e-06	1.59e-05	9.24e-06	1450	tags=60%, list=7%, signal=56%	CBLN1/NRXN2/SHANK1/NTRK3/NTNG2/LRRTM1/GAP43/NLGN1/PTPRD/PTPRS/NLGN2/NRXN1
GO_MACROPHAGE_MIGRATION	GO_MACROPHAGE_MIGRATION	48	0.657303	2.17889	1.48e-06	1.61e-05	9.37e-06	3628	tags=56%, list=18%, signal=46%	THBS1/ROR2/EMILIN1/C5AR1/TREM2/MMP14/C3AR1/CCR2/RARRES2/CCL2/CMKLR1/SLAMF8/CD200/MMP28/P2RY12/CCL3/CX3CR1/AZU1/CSF1/CYP19A1/TRPV4/CCL5/SFTPD/CD81/CX3CL1/EDN2/EDNRB
GO_NEGATIVE_REGULATION_OF_CHEMOTAXIS	GO_NEGATIVE_REGULATION_OF_CHEMOTAXIS	56	0.628382	2.13306	1.57e-06	1.7e-05	9.93e-06	4196	tags=59%, list=21%, signal=47%	GREM1/THBS1/SLIT2/ELANE/DUSP1/SEMA6B/CCL2/SEMA7A/KLRC4-KLRK1/SLAMF8/NRP1/MMP28/SEMA3A/ROBO1/SEMA3G/AIF1/SEMA3C/WNT5A/CXCL13/CYP19A1/SEMA4C/SEMA3D/SEMA6D/DUSP3/SEMA3E/NBL1/C5AR2/SEMA5A/PADI2/KLRK1/SEMA6C/SEMA3F/ANGPT2
GO_PATHWAY_RESTRICTED_SMAD_PROTEIN_PHOSPHORYLATION	GO_PATHWAY_RESTRICTED_SMAD_PROTEIN_PHOSPHORYLATION	64	0.613325	2.11474	1.61e-06	1.75e-05	1.02e-05	3119	tags=45%, list=16%, signal=38%	GDF6/GDF10/GREM1/INHBA/EMILIN1/TGFB3/NOG/BMPER/BMP6/LEFTY2/BMP8A/TGFB2/TGFB1/PMEPA1/GDF5/BMP3/DAB2/ENG/ACVRL1/TGFBR1/SMAD7/LDLRAD4/RBPMS/TWSG1/TGFBR2/INHBB/ACVR1/BMPR2/TGFBR3
GO_POSITIVE_REGULATION_OF_CYTOSKELETON_ORGANIZATION	GO_POSITIVE_REGULATION_OF_CYTOSKELETON_ORGANIZATION	211	0.448244	1.77585	1.62e-06	1.76e-05	1.03e-05	4470	tags=36%, list=23%, signal=29%	SFRP1/MYOC/MAGEL2/LMOD1/SYNPO2/TGFB3/FLNA/CCL21/NAV3/NOX4/CCL11/NTRK3/MAP1B/TAC1/SH3PXD2B/STMN2/ICAM1/NRP1/ARHGEF15/CDC42EP3/HCK/TEK/PLEK/SYNPO/LPAR1/GSN/CCR7/NCKAP1L/CFL2/CSF3/HCLS1/SPIRE1/CCL26/EDN1/WAS/TGFBR1/FER/TPM1/ACTN2/ANKRD53/NIN/TRPV4/EVL/GPR65/PPM1F/MAPT/P2RX7/CORO1A/NES/HSPA1A/ABL1/FES/MYO1C/CCL24/FCHSD2/SEMA5A/CX3CL1/GMFG/SNX9/RHOC/WASF1/ARHGEF10/CDC42EP2/SORBS3/SWAP70/PXN/WNT11/WDR1…
GO_REGULATION_OF_SYSTEMIC_ARTERIAL_BLOOD_PRESSURE	GO_REGULATION_OF_SYSTEMIC_ARTERIAL_BLOOD_PRESSURE	92	0.556433	2.04026	1.68e-06	1.82e-05	1.06e-05	3535	tags=52%, list=18%, signal=43%	CTSG/AGTR1/CMA1/POSTN/AR/ADAMTS16/ADRB3/ADORA1/GJA1/CES1/CPA3/SPX/AVPR1A/CORO2B/CORIN/AGTR2/GJA5/ADRA1B/ENPEP/SUCNR1/F2R/DRD5/AVPR2/ADRB2/PDGFB/OR51E2/SLC2A5/PDE4D/EDN1/TPM1/ADRA1D/MME/NR2F2/NOS3/RASL10B/CALCA/GAS6/ADRA1A/ADM/AGT/NCALD/BMPR2/NTSR1/ECE1/PRCP/EDN2/SOD2/CTSZ
GO_LONG_TERM_SYNAPTIC_POTENTIATION	GO_LONG_TERM_SYNAPTIC_POTENTIATION	83	0.565282	2.05076	1.69e-06	1.83e-05	1.07e-05	3376	tags=42%, list=17%, signal=35%	RELN/TSHZ3/SHANK1/CALB2/LRRTM1/ADORA1/NLGN1/LILRB2/SNCA/SNAP25/SERPINE2/NFATC4/ARC/TYROBP/APOE/SLC24A2/FAM107A/SLC8A3/PTN/CX3CR1/TNR/PRNP/MME/PLK2/GRIN2A/EPHA4/S100B/SLC8A2/ADORA2A/NTRK2/MPP2/NLGN3/ABL1/LGMN/IGSF11
GO_REGULATION_OF_RECEPTOR_SIGNALING_PATHWAY_VIA_STAT	GO_REGULATION_OF_RECEPTOR_SIGNALING_PATHWAY_VIA_STAT	135	0.506587	1.93639	1.7e-06	1.83e-05	1.07e-05	4515	tags=43%, list=23%, signal=33%	CYP1B1/IGF1/IL6/GHR/CSF1R/OSM/CSF2/CAV1/CRLF1/IL10/IL31RA/PECAM1/IL10RA/F2R/SOCS3/KIT/RET/CD300A/IL7R/CTF1/IL24/LIF/IFNE/HCLS1/LEP/PTPRC/IL21/TNFSF18/ISL1/SH2B3/IL6ST/DAB1/IL12B/PRL/CCL5/ARL2BP/CLCF1/AGT/AKR1B1/IL13/EGF/TNFRSF1A/SOCS2/TSLP/FLT3/TNF/LEPROT/IFNB1/FYN/JAK3/CRLF2/TNFRSF18/CD40/IL18/IL22RA2/STAT3/NOTCH1/IL6R
GO_NEGATIVE_REGULATION_OF_ENDOTHELIAL_CELL_PROLIFERATION	GO_NEGATIVE_REGULATION_OF_ENDOTHELIAL_CELL_PROLIFERATION	34	0.711154	2.18968	1.7e-06	1.83e-05	1.07e-05	2692	tags=59%, list=14%, signal=51%	THBS1/SULF1/NGFR/SCG2/SPARC/CAV1/GJA1/CCL2/PTPRM/APOE/ACVRL1/CAV2/MEF2C/VASH1/ATOH8/TGFBR1/NR2F2/TNMD/FLT1/PRL
GO_GLYCOPROTEIN_BIOSYNTHETIC_PROCESS	GO_GLYCOPROTEIN_BIOSYNTHETIC_PROCESS	324	0.409532	1.69019	1.75e-06	1.88e-05	1.1e-05	4046	tags=29%, list=21%, signal=24%	GFPT2/GALNT15/IGF1/VCAN/ST6GALNAC5/BGN/CYTL1/GXYLT2/DCN/CCL21/ST6GAL2/CCL19/BMPR1B/DSEL/TMTC1/CHST3/CHSY3/CSPG4/ST8SIA2/CHST11/EXTL1/GALNT13/CHST15/FUT7/GAL3ST4/ST8SIA6/ACAN/DSE/ST6GALNAC6/ST3GAL4/CHST8/CCR7/NECAB1/MAN1C1/CHST7/GALNT16/MUCL1/HBEGF/HS6ST3/ST8SIA4/TUSC3/GATA1/HS3ST3B1/PHLDA1/MGAT5B/NDST1/CSGALNACT2/BCL2/ST3GAL1/B3GNT9/CSGALNACT1/XYLT1/CHSY1/EXTL3/FUT11/MFNG/RAMP1/GBGT1/ST8SIA3/GALN…
GO_NEGATIVE_REGULATION_OF_CELL_MORPHOGENESIS_INVOLVED_IN_DIFFERENTIATION	GO_NEGATIVE_REGULATION_OF_CELL_MORPHOGENESIS_INVOLVED_IN_DIFFERENTIATION	94	0.556657	2.0454	1.78e-06	1.9e-05	1.11e-05	4177	tags=43%, list=21%, signal=34%	SLIT2/NGFR/POSTN/FBLN1/THY1/SPP1/EPHA7/NTN1/SEMA6B/NLGN1/PTPRS/SEMA7A/EFNB3/NFATC4/NRP1/MAP2/SEMA3A/SEMA3G/SEMA3C/TNR/WNT5A/TRPC6/DAB1/SEMA4C/SEMA3D/SEMA6D/CORO1C/GBP1/NLGN3/SEMA3E/ULK2/FGF13/EFNA5/SEMA5A/RTN4/TRAK2/SEMA6C/DNM3/DRAXIN/SEMA3F
GO_POTASSIUM_CHANNEL_COMPLEX	GO_POTASSIUM_CHANNEL_COMPLEX	95	0.54829	2.02241	1.81e-06	1.94e-05	1.13e-05	3078	tags=41%, list=16%, signal=35%	KCNK2/KCND2/KCNA1/KCNMA1/KCNE4/ABCC9/KCNB1/KCNMB1/KCNA5/GRIK3/GRIK5/KCNJ8/LRRC38/KCNG2/KCNJ5/KCNS2/SNAP25/LRRC55/KCNA3/KCND3/KCNIP1/KCNA2/KCNE5/DLG4/KCNF1/GRIK2/KCNS3/KCNQ5/KCNE1/DPP6/KCNG1/KCNB2/KCNQ3/KCND1/KCNIP3/KCNH2/DLG2/KCNA4/KCNQ4
GO_T_CELL_ACTIVATION_INVOLVED_IN_IMMUNE_RESPONSE	GO_T_CELL_ACTIVATION_INVOLVED_IN_IMMUNE_RESPONSE	105	0.535932	1.99194	1.94e-06	2.08e-05	1.21e-05	4545	tags=47%, list=23%, signal=36%	IL6/CCL19/CLEC4D/NLRP3/FGL2/TNFSF4/CLEC4E/ICAM1/GPR183/SLC11A1/HAVCR2/ANXA1/CD86/FCGR2B/FCER1G/IL27/HLX/CD1C/IFNE/LOXL3/SMAD7/LILRB1/TNFSF18/PTGER4/IL12B/LCP1/CD80/BCL6/RORA/SPN/LEF1/IL4R/LY9/IRF4/CD81/RELB/ITGAL/SLAMF6/IFNB1/FOXP3/HLA-DMB/JAK3/SOCS5/IL12RB1/RARA/TBX21/IL18/STAT3/EOMES
GO_REGULATION_OF_LIPASE_ACTIVITY	GO_REGULATION_OF_LIPASE_ACTIVITY	94	0.555564	2.04139	1.94e-06	2.08e-05	1.21e-05	4224	tags=59%, list=21%, signal=46%	AGTR1/ADCYAP1R1/HTR2A/GPIHBP1/ANXA8/PDGFRB/C5AR1/FGFR1/PLA2G5/EDNRA/FGF2/NTRK3/SELE/ANGPTL4/HTR2B/SNCA/AVPR1A/PDGFRA/RGS2/P2RY12/ANXA1/RASGRP4/KIT/LRP1/LPAR1/ANXA8L1/ESR1/P2RY6/NMUR1/PTAFR/FLT1/NTF4/ADRA1A/S1PR4/CCL5/NTRK2/GNA15/AGT/ABL1/ITK/GPR55/ARHGAP6/APOC1/RHOC/FURIN/HDAC9/ABHD5/EGFR/PLCB2/BDNF/LPL/NR1H2/BICD1/PLA2R1/ABL2
GO_CHONDROITIN_SULFATE_PROTEOGLYCAN_BIOSYNTHETIC_PROCESS	GO_CHONDROITIN_SULFATE_PROTEOGLYCAN_BIOSYNTHETIC_PROCESS	31	0.729504	2.19268	1.97e-06	2.1e-05	1.22e-05	3582	tags=58%, list=18%, signal=48%	VCAN/BGN/CYTL1/DCN/CHST3/CHSY3/CSPG4/CHST11/CHST15/DSE/CHST7/CSGALNACT2/CSGALNACT1/XYLT1/CHSY1/B3GAT1/CHPF/CHPF2
GO_ACTIVATION_OF_MAPK_ACTIVITY	GO_ACTIVATION_OF_MAPK_ACTIVITY	146	0.495248	1.90071	1.99e-06	2.12e-05	1.23e-05	3404	tags=31%, list=17%, signal=26%	THBS1/FGF10/IGF1/TGFB3/FPR1/C5AR1/CCL19/FGF2/GHR/NTRK3/CSPG4/MAPK10/TLR4/FGF1/LRRK2/HGF/MDFIC/KIT/LPAR1/RET/PROK2/ITGA1/WNT7B/DUSP5/CXCR4/MAPK11/PROK1/PTPRC/WNT5A/SHC2/ALK/IL1B/S1PR2/BIRC7/EPGN/PAK3/P2RX7/PEA15/MAP3K6/DUSP7/MAP3K12/EGF/SHC1/PDE6G/CD81
GO_B_CELL_PROLIFERATION	GO_B_CELL_PROLIFERATION	95	0.546208	2.01473	2e-06	2.12e-05	1.24e-05	4338	tags=47%, list=22%, signal=37%	IL10/GAPT/TLR4/TYROBP/MNDA/GPR183/CDKN1A/CD300A/FCGR2B/MEF2C/IL7R/NCKAP1L/CD79A/IFNE/CD180/SASH3/PTPRC/IL21/BCL2/BST1/TNFRSF13B/BTK/BCL6/PLCL2/TNFRSF4/LEF1/MS4A1/CLCF1/TNFSF13B/ABL1/IL13/CD81/CD38/MZB1/CD74/CARD11/CD70/IFNB1/FCRL3/CD22/IRS2/TLR9/PKN1/IKZF3/CD40
GO_REGULATION_OF_PRODUCTION_OF_MOLECULAR_MEDIATOR_OF_IMMUNE_RESPONSE	GO_REGULATION_OF_PRODUCTION_OF_MOLECULAR_MEDIATOR_OF_IMMUNE_RESPONSE	136	0.50212	1.9208	2.02e-06	2.14e-05	1.25e-05	4842	tags=51%, list=25%, signal=39%	CLC/IL6/TGFB3/NR4A3/FFAR3/SPON2/IL1R1/IL10/IL33/CCR2/NLRP3/TLR4/SEMA7A/TNFSF4/TGFB2/TGFB1/CD36/FCGR2B/HMOX1/FCER1G/TRIL/SASH3/PTPRC/WNT5A/SMAD7/TRIM6/LILRB1/SCIMP/RSAD2/IL1B/BTK/BCL6/KIR2DL4/TNFRSF4/CD28/CLCF1/KLK7/RAET1G/IL4R/KLK5/TNFRSF1B/IL13/ANGPT1/CD81/RBP4/HK1/MZB1/CD74/TNF/IFNB1/FCRL3/FOXP3/CD22/JAK3/TLR9/BST2/PKN1/TLR3/CD40/CD96/TBX21/IL18/CD244/GPRC5B/DDX58/IRAK3/TICAM1/IL13RA2/GATA3
GO_NUCLEASE_ACTIVITY	GO_NUCLEASE_ACTIVITY	191	-0.389664	-1.77193	2.04e-06	2.16e-05	1.26e-05	7588	tags=60%, list=38%, signal=37%	FAN1/RPP25/EXOSC10/TREX1/DIS3L2/TDP2/SLX4/EXOG/CNOT7/YBEY/WRN/DDX1/RNASET2/RAD1/DBR1/RPP30/ANGEL2/PNKP/EXOSC4/APEX1/EXOSC5/OGG1/XRN2/RAD9B/POLD1/HMCES/ANKLE1/SETMAR/EXOSC9/NTHL1/TSN/DROSHA/EXOSC3/PMS2/TSEN15/TDP1/RBBP8/CNOT2/POP4/EXOSC7/MBD4/EXO5/EXOSC2/POP7/RNASEH2A/TREX2/ENPP3/CPSF3/PGAP1/TATDN3/EXD3/DIS3/TOE1/SLX1A/RPS3/RPP14/PLD6/TSNAX/APTX/FEN1/RNASEH2B/DFFB/ENDOV/SLFN14/DCLRE1A/RAD51C/POLE/…
GO_POSITIVE_REGULATION_OF_I_KAPPAB_KINASE_NF_KAPPAB_SIGNALING	GO_POSITIVE_REGULATION_OF_I_KAPPAB_KINASE_NF_KAPPAB_SIGNALING	181	0.469366	1.84005	2.06e-06	2.17e-05	1.27e-05	4394	tags=33%, list=22%, signal=26%	ADIPOQ/FLNA/CCL21/CCL19/PRKD1/EDA2R/ECM1/GJA1/HTR2B/LGALS1/TLR4/TICAM2/LURAP1/MID2/S100A12/TGM2/F2R/CD36/LPAR1/HMOX1/CCR7/CD4/IL1A/PINK1/CX3CR1/CLEC6A/MAP3K3/LURAP1L/PRKCB/PLK2/S100B/TLR6/TRIM22/IL1B/IL1RN/ROR1/ABL1/S100A4/APOL3/TNFRSF1A/WLS/CX3CL1/FASLG/RHOC/CD74/CARD11/TNF/FYN/LITAF/AKAP13/TLR9/BST2/TRIM8/CXXC5/TLR3/NEK6/CD40/TMEM106A/NOD1
GO_MEMBRANE_INVAGINATION	GO_MEMBRANE_INVAGINATION	68	0.606744	2.11098	2.06e-06	2.18e-05	1.27e-05	3530	tags=51%, list=18%, signal=42%	THBS1/MARCO/RAB31/TREM2/MEGF10/MSR1/C3/SYT11/MFGE8/ITGB2/FCGR1A/ITGAM/CD36/CD300A/FCGR2B/GSN/XKR5/FCER1G/NCKAP1L/RHOBTB3/AIF1/ABCA1/SPIRE1/IGLL5/SNX18/IGLL1/GULP1/MYH9/ARHGAP25/ANO6/ELMO1/GATA2/SNX33/ITGA2/SNX9
GO_MRNA_EXPORT_FROM_NUCLEUS	GO_MRNA_EXPORT_FROM_NUCLEUS	109	-0.470338	-1.97503	2.07e-06	2.18e-05	1.27e-05	8276	tags=64%, list=42%, signal=37%	THOC6/SLU7/NXF1/SRSF5/NUP153/AGFG1/NUP133/SMG1/WDR33/ZC3H11A/IWS1/SMG5/NUP205/RNPS1/NUP50/SMG7/AAAS/CDC40/TPR/GLE1/NXF2B/NUP54/NUP160/THOC3/RBM8A/DDX19B/SLBP/YTHDC1/NUP155/CHTOP/CPSF1/NUP85/SRSF1/NXF2/NCBP2/SRSF3/CPSF3/SEH1L/THOC7/NUP88/NXT1/SRSF7/DDX25/MAGOH/U2AF1L4/NUP43/ENY2/PCID2/NXF5/NDC1/DDX39A/SRRM1/MAGOHB/CPSF4/NUP107/NUP37/SRSF2/UPF2/HNRNPA2B1/NUP35/SRSF6/SRSF11/RAE1/PABPN1/THOC2/C12orf5…
GO_ENSHEATHMENT_OF_NEURONS	GO_ENSHEATHMENT_OF_NEURONS	134	0.509775	1.95029	2.13e-06	2.24e-05	1.3e-05	4420	tags=42%, list=22%, signal=33%	MYOC/PLP1/TENM4/DHH/NTRK3/PMP22/EGR2/ANK2/TSPAN2/ID4/CNTNAP1/JAM3/EPB41L3/MARVELD1/LGI4/NFASC/QKI/HGF/ILK/LPAR1/ITGAX/MYO5A/SLC8A3/ASPA/PTN/GPC1/MAL/OLIG2/WASF3/CXCR4/CST7/KLK6/S100B/NTRK2/TLR2/TNFRSF1B/TYMP/ABCD2/SKI/PSAP/RARB/DEGS1/KLK8/ARHGEF10/CLU/CNTN2/MPZ/SLC25A12/PRX/CTSC/PPARD/ABCA2/RARA/NAB2/RARG/AKT2
GO_POSITIVE_REGULATION_OF_SMOOTH_MUSCLE_CELL_MIGRATION	GO_POSITIVE_REGULATION_OF_SMOOTH_MUSCLE_CELL_MIGRATION	37	0.696821	2.17905	2.13e-06	2.24e-05	1.3e-05	3003	tags=57%, list=15%, signal=48%	IGF1/POSTN/NR4A3/IGFBP5/PDGFRB/ADAMTS1/NOX4/HAS2/NRP1/LRP1/LPAR1/PDGFB/AIF1/P2RY6/BCL2/SSH1/DOCK4/PDGFD/SEMA6D/CCL5/AGT
GO_AGING	GO_AGING	303	0.416346	1.71005	2.15e-06	2.26e-05	1.32e-05	3666	tags=27%, list=19%, signal=23%	PENK/SERPINE1/PRELP/COMP/HTR2A/RETN/CRYAB/TWIST1/SERPINF1/TGFB3/DCN/IGFBP5/GNAO1/TIMP2/KCNMB1/PDGFRB/NOX4/AKT3/CCL11/SERPING1/PTGS2/PTH1R/IL10/LOXL2/ITGB2/SNCA/NTRK1/COL4A2/ICAM1/C1QA/TIMP1/VCAM1/APOD/LRRK2/CDKN1A/NUAK1/ILK/LRP1/ENG/MPO/KRT16/GSN/CNR1/VASH1/RNF165/NPY5R/KL/PDE4D/MMP7/MAP3K3/LEP/FOS/HAMP/EDN1/PRNP/CDKN2B/MME/PLK2/BCL2/TRPC6/CALCA/WNT1/BCL2A1/BCL6/ADRA1A/KIR2DL4/TGFBR2/ADM/HYAL2/AG…
GO_POSITIVE_REGULATION_OF_DNA_BINDING_TRANSCRIPTION_FACTOR_ACTIVITY	GO_POSITIVE_REGULATION_OF_DNA_BINDING_TRANSCRIPTION_FACTOR_ACTIVITY	255	0.424362	1.71738	2.18e-06	2.28e-05	1.33e-05	4646	tags=36%, list=24%, signal=28%	GREM1/IL6/WNT2/DDR2/AR/CYTL1/RELN/MYOCD/PRKD1/EDA2R/EPHA5/CAV1/IL10/NLRP3/TLR4/SPHK1/ITGB2/NTRK1/ICAM1/NDP/MID2/S100A12/CD200/CD36/KIT/FZD1/CAMK2A/NFAM1/CSF3/PINK1/BEX1/NKX6-1/CX3CR1/HCLS1/RAB7B/SMO/ESR1/FZD4/EDN1/WNT5A/FER/PRKCB/TNFSF18/TLR6/ALK/FZD2/WNT1/TRIM22/IL1B/BTK/FOSL1/ABRA/CAMK1D/ERC1/TLR2/AGT/HSPA1A/ROR1/PPP2R5B/SRF/PRKCH/S100A8/AIM2/CX3CL1/IL1RAP/CARD11/CLU/CRTC3/TNF/ARID5B/HDAC4/APP/…
GO_DOUBLE_STRAND_BREAK_REPAIR	GO_DOUBLE_STRAND_BREAK_REPAIR	213	-0.37906	-1.7498	2.19e-06	2.29e-05	1.34e-05	7393	tags=55%, list=38%, signal=35%	ERCC6/TDP2/CIB1/SLX4/NUCKS1/MDC1/WRN/PRKDC/PALB2/DDX1/UBR5/RAD51D/SWI5/HUS1/FUS/AP5Z1/OGG1/AP5S1/ZSWIM7/UBE2V2/PAXIP1/SETMAR/MAGEF1/RFWD3/WRAP53/PSMD14/TDP1/POLA1/RBBP8/BRCC3/NABP1/WDR70/POLB/SUMO1/PPP4R2/LIG4/MTA1/NABP2/NSMCE2/MCM2/FOXM1/MGMT/SFPQ/SLX1A/RNF138/APTX/FEN1/RECQL5/POLM/DNTT/PARP2/SFR1/RAD51B/MCM3/MCM4/DCLRE1A/RAD51C/TIMELESS/CDCA5/SLX1B/MCM7/RAD21/BARD1/HELB/HMGA2/DEK/XRCC3/MSH2/SWS…
GO_RESPONSE_TO_CATECHOLAMINE	GO_RESPONSE_TO_CATECHOLAMINE	109	0.53387	2.00075	2.2e-06	2.3e-05	1.34e-05	2667	tags=33%, list=14%, signal=29%	PENK/CHRM2/HTR2A/RGS4/ADIPOQ/NR4A3/FLNA/GNAO1/HTR7/ADCY5/HTR1B/PDE4B/PALM/HTR2B/SNCA/HRH2/CHRM4/RNLS/PTGER1/LRRK2/HRH1/DRD5/RGS8/HTR1F/ATP2B4/HTR3A/CAV2/RGS9/CALY/GNG2/HTR1E/PDE4D/RYR2/ALK/HRH4/GNAL
GO_REGULATION_OF_BONE_MINERALIZATION	GO_REGULATION_OF_BONE_MINERALIZATION	69	0.598155	2.09338	2.2e-06	2.3e-05	1.34e-05	2207	tags=38%, list=11%, signal=34%	GREM1/COMP/OMD/DDR2/TWIST1/TGFB3/MGP/TMEM119/BMPR1B/ECM1/BMP6/FAM20C/S1PR1/SRGN/TGFB1/CCR1/SLC8A1/CCL3/ADRB2/MEF2C/PTN/GPM6B/OSR1/KL/LTBP3/GATA1
GO_NEGATIVE_REGULATION_OF_EPITHELIAL_CELL_MIGRATION	GO_NEGATIVE_REGULATION_OF_EPITHELIAL_CELL_MIGRATION	64	0.608266	2.0973	2.24e-06	2.33e-05	1.36e-05	2760	tags=39%, list=14%, signal=34%	MEOX2/THBS1/SLIT2/SERPINF1/DCN/FGF2/STC1/PTPRM/AGTR2/MMRN2/MCC/TGFB1/APOE/SEMA3A/ACVRL1/ADAMTS9/MEF2C/VASH1/DUSP10/NR2F2/CXCL13/TBXA2R/EVL/ANGPT4/CORO1C
GO_CILIARY_PLASM	GO_CILIARY_PLASM	109	-0.469758	-1.9726	2.26e-06	2.35e-05	1.37e-05	3438	tags=47%, list=17%, signal=39%	AK8/GAS8/TTLL8/IFT172/DCDC2/ARFGEF2/WDR78/SPAG6/BBS1/DNAH5/TTC30B/DNAI2/DNAAF1/DNHD1/DYNC2LI1/CCDC65/AKAP14/CENPF/DNAH7/MAATS1/TTLL3/CCDC39/WDR66/DNALI1/TCTEX1D2/DNAH1/CFAP61/DNAI1/DNAH17/CFAP46/EFHC1/SPEF1/LCA5L/DNAJB13/DNAH10/RPGRIP1/CCDC114/MAK/DNAH2/MNS1/RSPH4A/SPAG17/DNAH11/DNAH8/RSPH6A/CFAP43/DNAH3/DRC1/CFAP74/CCDC63/HYDIN
GO_C_C_CHEMOKINE_BINDING	GO_C_C_CHEMOKINE_BINDING	24	0.773004	2.15708	2.27e-06	2.36e-05	1.37e-05	4181	tags=92%, list=21%, signal=72%	ACKR1/CXCR5/CCR2/CCR8/CXCR1/ACKR3/CCR1/XCR1/CCR7/CCR4/CX3CR1/CXCR4/CCR5/ACKR4/ZFP36/CCR3/CXCR2/CCR9/CCR6/CXCR3/CCR10/CXCR6
GO_REGULATION_OF_SYSTEMIC_ARTERIAL_BLOOD_PRESSURE_MEDIATED_BY_A_CHEMICAL_SIGNAL	GO_REGULATION_OF_SYSTEMIC_ARTERIAL_BLOOD_PRESSURE_MEDIATED_BY_A_CHEMICAL_SIGNAL	49	0.656995	2.18667	2.3e-06	2.39e-05	1.39e-05	3535	tags=65%, list=18%, signal=54%	CTSG/AGTR1/CMA1/ADRB3/CES1/CPA3/AVPR1A/CORIN/AGTR2/GJA5/ADRA1B/ENPEP/SUCNR1/F2R/DRD5/AVPR2/ADRB2/OR51E2/SLC2A5/PDE4D/EDN1/TPM1/ADRA1D/MME/NOS3/RASL10B/ADRA1A/AGT/ECE1/EDN2/SOD2/CTSZ
GO_REGULATION_OF_CELL_MIGRATION_INVOLVED_IN_SPROUTING_ANGIOGENESIS	GO_REGULATION_OF_CELL_MIGRATION_INVOLVED_IN_SPROUTING_ANGIOGENESIS	37	0.695842	2.17599	2.35e-06	2.43e-05	1.42e-05	3712	tags=62%, list=19%, signal=51%	MEOX2/THBS1/SRPX2/FOXC2/AKT3/FGF2/PTGS2/RHOJ/MMRN2/NRP1/ANXA1/HMOX1/MAP3K3/PLK2/KDR/TBXA2R/FGFBP1/ABL1/DLL4/GATA2/STARD13/HDAC7/HDAC9
GO_NEGATIVE_REGULATION_OF_CELLULAR_RESPONSE_TO_TRANSFORMING_GROWTH_FACTOR_BETA_STIMULUS	GO_NEGATIVE_REGULATION_OF_CELLULAR_RESPONSE_TO_TRANSFORMING_GROWTH_FACTOR_BETA_STIMULUS	74	0.581244	2.06723	2.37e-06	2.45e-05	1.43e-05	3744	tags=41%, list=19%, signal=33%	FBN1/ASPN/EMILIN1/HTRA3/TGFB3/CD109/LTBP1/TGFB1I1/CAV1/HTRA1/CHST11/VASN/TGFB1/PMEPA1/CAV2/TGFBR1/SMAD7/LDLRAD4/WNT1/NRROS/WFIKKN2/BCL9L/TGFBR2/ADAMTSL2/CIDEA/HSPA1A/TGFBR3/SKI/PEG10/HTRA4
GO_HOMOTYPIC_CELL_CELL_ADHESION	GO_HOMOTYPIC_CELL_CELL_ADHESION	80	0.566804	2.03918	2.38e-06	2.46e-05	1.43e-05	3517	tags=42%, list=18%, signal=35%	COMP/MYL9/CTNNA3/FLNA/PDPN/MEGF10/ITGB3/LGALS1/PRKG1/SERPINE2/PDGFRA/C1QTNF1/P2RY12/ILK/PLEK/CSRP1/PIK3CG/ADAMTS18/PEAR1/GATA1/CCM2L/VCL/RDX/SH2B3/TLN1/UBASH3B/GAS6/CCL5/MYH9/CD99/FERMT3/HSPB1/ACTB/HBB
GO_CATION_CHANNEL_COMPLEX	GO_CATION_CHANNEL_COMPLEX	214	0.450447	1.7869	2.53e-06	2.6e-05	1.52e-05	3116	tags=35%, list=16%, signal=29%	KCNK2/KCND2/KCNA1/KCNMA1/CASQ2/KCNE4/ABCC9/KCNB1/SCN2B/SCN7A/KCNMB1/KCNA5/SHANK1/GRIK3/CACNA1H/GRIK5/KCNJ8/GRIA1/PDE4B/LRRC38/KCNG2/KCNJ5/CACNA1C/KCNS2/NLGN1/SCN4B/SNAP25/TRPC4/LRRC55/SCN1B/CACNA2D1/KCNA3/KCND3/SCN9A/HSPA2/KCNIP1/TRPC1/KCNA2/PKD2/CACNA2D3/HTR3A/KCNE5/DLG4/SHISA6/AKAP6/CACNA1G/KCNF1/GRIA3/GRIK2/KCNS3/PDE4D/KCNQ5/OLFM3/SCN3B/RYR2/PKD1/GRIN2A/KCNE1/DPP6/TRPC6/KCNG1/KCNB2/CACNG4/KCNQ…
GO_REGULATION_OF_RELEASE_OF_SEQUESTERED_CALCIUM_ION_INTO_CYTOSOL	GO_REGULATION_OF_RELEASE_OF_SEQUESTERED_CALCIUM_ION_INTO_CYTOSOL	76	0.589316	2.10571	2.54e-06	2.62e-05	1.52e-05	3469	tags=49%, list=18%, signal=40%	PLN/ATP1A2/CASQ2/JPH2/THY1/CEMIP/ANK2/APLNR/CACNA1C/SNCA/BDKRB1/F2R/F2RL3/TRPC1/PKD2/SLC8A1/AKAP6/MYO5A/GPER1/JPH3/PDE4D/P2RY6/JPH4/CASQ1/RYR2/CLIC2/DMD/METTL21C/UBASH3B/NPSR1/CORO1A/ABL1/CXCL9/NTSR1/IL13/NOS1/CX3CL1
GO_POSTSYNAPTIC_SPECIALIZATION_ORGANIZATION	GO_POSTSYNAPTIC_SPECIALIZATION_ORGANIZATION	33	0.71761	2.19591	2.56e-06	2.63e-05	1.53e-05	1450	tags=45%, list=7%, signal=42%	RELN/CDH2/CBLN1/NRXN2/SHANK1/NTRK3/NTNG2/LRRTM1/GAP43/NLGN1/LILRB2/PTPRD/PTPRS/NLGN2/NRXN1
GO_POSITIVE_REGULATION_OF_STRESS_ACTIVATED_PROTEIN_KINASE_SIGNALING_CASCADE	GO_POSITIVE_REGULATION_OF_STRESS_ACTIVATED_PROTEIN_KINASE_SIGNALING_CASCADE	161	0.474986	1.83545	2.62e-06	2.68e-05	1.56e-05	3263	tags=29%, list=17%, signal=25%	HAND2/GDF6/NRK/ROR2/CCL21/CCL19/EDA2R/SH3RF3/ZEB2/TLR4/SPHK1/MMP8/TGFB2/RASSF2/FZD8/GADD45B/MDFIC/SEMA3A/FLT4/FCGR2B/WNT7B/CCR7/IL1A/FZD4/MAP3K3/LEP/EDN1/WNT5A/EPHA4/SCIMP/TLR6/NCF1/FZD7/TRPV4/IL1B/SEMA4C/IL1RN/SASH1/BIRC7/PJA2/MAP3K6/RELL1/FGD2/CD27/TIAM1/ANKRD6/MAP3K12
GO_AMYLOID_BETA_BINDING	GO_AMYLOID_BETA_BINDING	76	0.58839	2.1024	2.69e-06	2.76e-05	1.61e-05	3705	tags=53%, list=19%, signal=43%	BCHE/NGFR/CRYAB/MARCO/FPR2/TREM2/MSR1/GRIA1/TLR4/NLGN1/LILRB2/HSPG2/ITGB2/C1QA/ITGAM/TGFB2/APOE/CD36/LRP1/FCGR2B/ADRB2/APBB1/APBA2/GRIA3/COL25A1/FZD4/PRNP/RAMP3/GRIN2A/EPHA4/BACE1/TLR6/TLR2/APBB2/GPRASP2/ITGA2/CD74/ITM2C/ITM2A/CLU
GO_HELICASE_ACTIVITY	GO_HELICASE_ACTIVITY	151	-0.418533	-1.82456	2.8e-06	2.86e-05	1.67e-05	5390	tags=35%, list=27%, signal=26%	ATRX/GTF2F2/MCM2/EIF4A1/CHD1L/DDX10/RECQL5/DHX34/DDX25/RFC5/SUPV3L1/DHX35/DDX28/MCM3/MCM4/DDX51/MCM7/DDX39A/TTF2/HELB/DDX18/CDC45/GINS4/DDX55/CHD7/DDX27/DDX11/CHTF18/RAD51/DDX43/GINS2/BRIP1/RFC4/MCM8/DQX1/BLM/ERCC6L/FANCM/RAD54L/DSCC1/RFC3/DDX39B/DDX47/HELLS/GINS1/RECQL4/DNA2/POLQ/PIF1/RAD54B/TDRD12/DDX53/DDX4
GO_NEGATIVE_REGULATION_OF_SUPRAMOLECULAR_FIBER_ORGANIZATION	GO_NEGATIVE_REGULATION_OF_SUPRAMOLECULAR_FIBER_ORGANIZATION	125	0.511856	1.93291	2.81e-06	2.86e-05	1.67e-05	4002	tags=34%, list=20%, signal=28%	MYOC/SLIT2/LMOD1/CRYAB/EMILIN1/NAV3/SHANK1/MAP1B/PHLDB2/CLIP3/DLC1/TMOD1/FHOD3/SNCA/STMN2/CORO2B/S1PR1/TMEFF2/CDH5/APOE/MAP2/ADD2/GSN/KANK3/KANK4/WAS/TMSB15B/MYADM/RDX/TMSB4Y/TMSB15A/CORO1A/CAPG/SPTB/FRMD7/FGF13/ARHGAP6/GMFG/CLU/TTBK2/TMOD2/SWAP70/ADD1
GO_DYNEIN_COMPLEX	GO_DYNEIN_COMPLEX	51	-0.592904	-2.15061	2.85e-06	2.91e-05	1.7e-05	3268	tags=43%, list=17%, signal=36%	DNAH5/DNAI2/DNHD1/DYNC2LI1/CCDC65/DNAH7/DNALI1/TCTEX1D2/DNAH1/DNAI1/DNAH17/DNAH10/CCDC114/DNAH2/DNAH11/DNAH8/DNAH3/DRC1/TCTE3/DNAH12/DNAH14/DNAH6
GO_REGULATION_OF_LEUKOCYTE_APOPTOTIC_PROCESS	GO_REGULATION_OF_LEUKOCYTE_APOPTOTIC_PROCESS	83	0.557421	2.02224	3.02e-06	3.07e-05	1.79e-05	4000	tags=46%, list=20%, signal=37%	NR4A3/CCL21/CCL19/AXL/CXCL12/IL10/PTCRA/ANXA1/CCR7/GIMAP8/MEF2C/ITPKB/IL7R/TSC22D3/FCER1G/HCLS1/CCR5/WNT5A/LILRB1/SLC46A2/BTK/GAS6/HCAR2/BCL6/CCL5/BIRC7/CD274/P2RX7/DOCK8/PIK3CD/CD27/PDCD1/CXCR2/CD74/HIF1A/IRS2/MERTK/JAK3
GO_MYOTUBE_DIFFERENTIATION	GO_MYOTUBE_DIFFERENTIATION	96	0.546153	2.01174	3.06e-06	3.11e-05	1.81e-05	4242	tags=49%, list=22%, signal=39%	IGF1/ADAM12/SMYD1/TMEM119/MYOCD/CACNA1H/EHD2/CCL8/MMP14/RBM24/AVPR1A/PLEKHO1/MYOF/CAV2/MEF2C/CD53/CDON/SIK1/SMO/BHLHE41/BCL2/DMPK/ANKRD2/WNT1/MYF6/BHLHA15/CYP26B1/NKX2-5/PTGFRN/TBX1/DNER/IL4R/MYH9/CXCL9/KLHL41/SKI/CD81/NOS1/HDAC9/HDAC4/GPX1/CXCL10/P2RX2/CAPN2/BDNF/ACTA1/KCNH1
GO_POSITIVE_REGULATION_OF_ANIMAL_ORGAN_MORPHOGENESIS	GO_POSITIVE_REGULATION_OF_ANIMAL_ORGAN_MORPHOGENESIS	81	0.558177	2.01399	3.14e-06	3.19e-05	1.86e-05	3481	tags=43%, list=18%, signal=36%	HAND2/GREM1/FGF10/WNT2/FGF7/AR/TWIST1/NOG/FOXP2/FGFR1/FGF1/AGTR2/TGFB2/BASP1/CD34/ENG/ROBO1/PTN/LIF/SMO/SEMA3C/EDN1/TGFBR1/WNT6/CSF1/WT1/WNT2B/TGFBR2/PIM1/TNFAIP3/ACVR1/AGT/VDR/MAGED1/JAG1
GO_INTERLEUKIN_8_PRODUCTION	GO_INTERLEUKIN_8_PRODUCTION	77	0.565723	2.01475	3.22e-06	3.26e-05	1.9e-05	4698	tags=51%, list=24%, signal=39%	SERPINE1/SSC5D/ADIPOQ/ELANE/FCN1/LILRA2/IL10/TLR8/CD14/TLR4/TLR7/CHI3L1/F2R/ANXA1/CD33/TLR1/BPI/LEP/PTPRC/WNT5A/CLEC7A/TLR6/AFAP1L2/IL1B/TLR2/HYAL2/HSPA1A/C5AR2/CD74/LBP/TNF/CD2/TLR9/TLR3/MAPKBP1/NOD1/CD244/DDX58/IL17D
GO_LEUKOCYTE_ADHESION_TO_VASCULAR_ENDOTHELIAL_CELL	GO_LEUKOCYTE_ADHESION_TO_VASCULAR_ENDOTHELIAL_CELL	36	0.698379	2.17857	3.31e-06	3.35e-05	1.95e-05	3059	tags=58%, list=16%, signal=49%	ELANE/CCL21/SELP/SELE/CXCL12/CCR2/JAM2/ITGB2/ICAM1/VCAM1/ITGA4/SELPLG/ADD2/ETS1/CX3CR1/SELL/LEP/ITGB1/PTAFR/SPN/ITGB7
GO_FOREBRAIN_DEVELOPMENT	GO_FOREBRAIN_DEVELOPMENT	375	0.396581	1.6539	3.4e-06	3.44e-05	2e-05	4063	tags=32%, list=21%, signal=26%	CRTAC1/KCNA1/SLIT2/FGF10/COL3A1/PLXNA4/ADCYAP1/INHBA/DCLK1/GLI3/NR4A3/NOG/FLNA/GNAO1/NRP2/CCKAR/RELN/FOXP2/FGFR1/CDH2/GLI2/AXL/EPHA5/CSF1R/GLI1/DCLK2/CHRD/CXCL12/KIRREL3/ID4/DLC1/ZEB2/FAT4/PRKG1/PTPRS/AVPR1A/SEMA7A/ALDH1A3/MYH10/NEFL/ITGAM/TYROBP/NRP1/LRRK2/NOTCH3/DIXDC1/P2RY12/FEZ1/POU3F3/ATP2B4/AVPR2/SEMA3A/LRP1/LPAR1/SLC8A1/LHX6/WNT7B/ETS1/ROBO1/SLC8A3/SCT/PTN/GSC/SLITRK5/LAMB1/CDON/ALDH1A2/RT…
GO_MITOCHONDRIAL_TRANSLATIONAL_TERMINATION	GO_MITOCHONDRIAL_TRANSLATIONAL_TERMINATION	88	-0.497169	-1.9927	3.43e-06	3.46e-05	2.02e-05	7918	tags=72%, list=40%, signal=43%	MRPS30/MRPS36/MRPL39/MRPL41/MRPL9/MRPL30/MRPS34/MRPS14/MRPS16/MRPS21/MRPS22/AURKAIP1/OXA1L/MRPL52/MRPL45/MRPL55/ERAL1/MRPL35/MRPS24/MRPL14/MRPL51/MRPL11/MRRF/MRPL38/MRPS15/MRPL23/MRPL42/MRPL2/MRPL22/MRPS23/MRPS18C/MRPL3/MRPL16/MRPL18/MRPL15/MRPL24/MRPL32/MRPL36/DAP3/MRPL46/MRPL1/MRPL27/MRPS18B/MRPS5/MRPS26/MRPL21/MRPS35/MRPL47/MRPL50/MRPL57/MRPL13/MRPL20/CHCHD1/MRPS31/MRPS28/MRPL48/MRPS25/MRPS9/P…
GO_POSITIVE_REGULATION_OF_SMOOTH_MUSCLE_CONTRACTION	GO_POSITIVE_REGULATION_OF_SMOOTH_MUSCLE_CONTRACTION	32	0.716536	2.17966	3.47e-06	3.49e-05	2.03e-05	3480	tags=59%, list=18%, signal=49%	TACR2/MYOCD/PTGS2/SPHK1/SPX/ADRA1B/F2R/KIT/PROK2/GPER1/EDN1/ADRA1D/PTAFR/TBXA2R/ADRA1A/NPNT/SRF/ITGA2/EDN2
GO_TYROSINE_PHOSPHORYLATION_OF_STAT_PROTEIN	GO_TYROSINE_PHOSPHORYLATION_OF_STAT_PROTEIN	81	0.557046	2.00991	3.48e-06	3.5e-05	2.04e-05	4515	tags=49%, list=23%, signal=38%	IGF1/IL6/GHR/CSF1R/OSM/CSF2/CAV1/CRLF1/IL31RA/PECAM1/SOCS3/KIT/CTF1/IL24/LIF/HCLS1/LEP/FER/IL21/TNFSF18/ISL1/SH2B3/IL6ST/IL12B/CCL5/ARL2BP/CLCF1/IL13/TNFRSF1A/TSLP/FLT3/TNF/FYN/JAK3/TNFRSF18/CD40/IL18/IL22RA2/STAT3/IL6R
GO_REGULATION_OF_ANTIGEN_PROCESSING_AND_PRESENTATION	GO_REGULATION_OF_ANTIGEN_PROCESSING_AND_PRESENTATION	20	0.797282	2.13855	3.59e-06	3.6e-05	2.1e-05	2157	tags=55%, list=11%, signal=49%	THBS1/CCL21/CCL19/TREM2/FGL2/LILRB2/SLC11A1/FCGR2B/CCR7/HLA-DOA/WAS
GO_REGULATION_OF_LYMPHOCYTE_DIFFERENTIATION	GO_REGULATION_OF_LYMPHOCYTE_DIFFERENTIATION	166	0.473448	1.83479	3.7e-06	3.71e-05	2.16e-05	4431	tags=48%, list=22%, signal=37%	SFRP1/INHBA/GLI3/ZBTB16/CCL19/GLI2/AXL/EGR3/MMP14/CCR2/NLRP3/FGL2/LILRB2/LILRB4/ZEB1/TNFSF4/SLAMF8/ANXA1/CR1/CD86/IL2RA/ITPKB/IL7R/NFAM1/NCKAP1L/IL27/HLA-DOA/HLX/DUSP10/LOXL3/PRDM1/DTX1/SASH3/PTPRC/SMAD7/TOX/SLC46A2/PIK3R6/IL12B/TNFSF9/RUNX1/BTK/GAS6/CD80/BCL6/RHOH/TGFBR2/CYP26B1/CD28/ZNF683/IL4R/ABL1/IRF4/CD27/STAT5B/CD74/ZMIZ1/CARD11/PGLYRP1/TESPA1/ZFP36L1/IFNB1/FCRL3/FOXP3/CD2/CYLD/JAK3/TLR9/T…
GO_REGULATION_OF_FAT_CELL_DIFFERENTIATION	GO_REGULATION_OF_FAT_CELL_DIFFERENTIATION	119	0.510847	1.9317	3.78e-06	3.78e-05	2.2e-05	3797	tags=38%, list=19%, signal=31%	SFRP2/SFRP1/MEDAG/IL6/HTR2A/ADIPOQ/ZFPM2/MMP11/ZBTB16/SNAI2/PTGS2/LGALS12/TGFB1I1/SH3PXD2B/ID4/WWTR1/RUNX1T1/RARRES2/CMKLR1/TGFB1/GPER1/FRZB/CCDC71L/DUSP10/LEP/WNT5A/FNDC5/FOXO1/WNT1/TRPV4/ZNF385A/ZFP36/RORA/METRNL/CCDC3/LMO3/JDP2/GATA2/CEBPB/TRIO/JAG1/TRIB2/GDF3/TNF/ZFP36L1
GO_NEGATIVE_REGULATION_OF_OSSIFICATION	GO_NEGATIVE_REGULATION_OF_OSSIFICATION	69	0.591755	2.07098	3.81e-06	3.8e-05	2.22e-05	3815	tags=46%, list=19%, signal=38%	HAND2/SFRP1/GDF10/GREM1/TWIST2/TWIST1/NOG/IGFBP5/RORB/ECM1/CHRD/RANBP3L/TNN/SRGN/CCR1/SOST/CCL3/MEF2C/LTBP3/GATA1/BCL2/CALCA/TWSG1/CHSY1/ID3/AREG/SUFU/SKI/HDAC7/TNF/HIF1A/HDAC4
GO_REGULATION_OF_RESPONSE_TO_BIOTIC_STIMULUS	GO_REGULATION_OF_RESPONSE_TO_BIOTIC_STIMULUS	495	0.371008	1.58078	3.85e-06	3.84e-05	2.24e-05	4593	tags=31%, list=23%, signal=24%	COLEC12/VSIG4/MARCO/LILRA4/FCN1/FPR2/CLEC4D/CTSK/SERPING1/TREM2/LILRA2/CAV1/A2M/TLR8/SYT11/HTRA1/BMP6/CD14/TLR4/TICAM2/FGL2/CD209/ITGB2/TLR7/PTPRS/KLRC4-KLRK1/CLEC4E/ITGAM/RFTN1/SLAMF8/ICAM3/CLEC10A/MNDA/APOE/HAVCR2/CD36/HCK/SOCS3/CR1/CTSL/LY86/TREML4/TLR1/CD300A/FCGR2B/IL2RA/FCER1G/IL27/SERPINB4/CRTAM/MUCL1/EREG/DUSP10/TRIL/RAB7B/CD180/CLEC6A/ESR1/LEP/ICAM2/IFI16/WNT5A/CLEC7A/IL21/TRIM6/LILRB1/S…
GO_REGULATION_OF_DNA_BINDING_TRANSCRIPTION_FACTOR_ACTIVITY	GO_REGULATION_OF_DNA_BINDING_TRANSCRIPTION_FACTOR_ACTIVITY	410	0.382988	1.60978	3.93e-06	3.92e-05	2.28e-05	4646	tags=33%, list=24%, signal=26%	SFRP4/HAND2/GREM1/CYP1B1/PTGIS/IL6/WNT2/DDR2/AR/TWIST1/CYTL1/FLNA/RELN/MYOCD/PRKD1/TCEAL7/EDA2R/HEYL/EPHA5/CAV1/IL10/MAPK10/NLRP3/TLR4/SPHK1/GLIS2/ADORA3/ITGB2/NTRK1/TNFSF4/CMKLR1/FOXS1/ICAM1/NDP/MID2/HAVCR2/S100A12/CD200/CD36/NUPR1/HCK/KIT/PKD2/FZD1/CAMK2A/HMOX1/NFAM1/CSF3/PINK1/BEX1/NKX6-1/CX3CR1/HCLS1/RAB7B/SIK1/SMO/ESR1/FZD4/FOS/MAPK11/EDN1/PRNP/WNT5A/SMAD7/FER/BHLHE40/PRKCB/PKD1/TNFSF18/TLR6…
GO_NADH_DEHYDROGENASE_COMPLEX_ASSEMBLY	GO_NADH_DEHYDROGENASE_COMPLEX_ASSEMBLY	61	-0.548448	-2.07485	4.04e-06	4.02e-05	2.34e-05	7010	tags=70%, list=36%, signal=46%	NDUFB2/NDUFB11/NUBPL/OXA1L/NDUFS5/NDUFA2/NDUFB4/NDUFC1/TIMM21/NDUFA6/NDUFB5/NDUFA3/NDUFA10/NDUFA5/NDUFB6/NDUFAB1/NDUFS3/NDUFA1/MT-ND4/BCS1L/NDUFA9/TMEM126B/NDUFA12/NDUFB8/NDUFAF7/COA1/TAZ/NDUFA13/NDUFB3/MT-ND6/NDUFB9/NDUFAF4/NDUFS6/MT-ND5/NDUFV2/NDUFB1/NDUFC2/NDUFAF5/FOXRED1/MT-ND2/NDUFAF6/MT-ND1/MT-ND3
GO_LEUKOCYTE_HOMEOSTASIS	GO_LEUKOCYTE_HOMEOSTASIS	84	0.560958	2.02887	4.05e-06	4.03e-05	2.35e-05	4135	tags=49%, list=21%, signal=39%	IL6/LMO1/AXL/PDE4B/CCR2/JAM3/GAPT/GPR183/ANXA1/GPR174/IL2RA/MEF2C/ITPKB/TSC22D3/FCER1G/NCKAP1L/DOCK10/BCL2/DOCK11/TNFRSF13B/SH2B3/SLC46A2/CXCL6/HCAR2/P2RX7/CORO1A/TNFAIP3/PIK3CD/TNFSF13B/ABL1/CXCR2/STAT5B/CD74/SPNS2/FLT3/HIF1A/NKX2-3/FOXP3/MERTK/JAK3/PKN1
GO_RNA_CATABOLIC_PROCESS	GO_RNA_CATABOLIC_PROCESS	386	-0.307623	-1.51379	4.15e-06	4.12e-05	2.4e-05	7188	tags=50%, list=36%, signal=32%	SET/PSMD3/SYNCRIP/SMG7/RC3H1/RNASET2/HNRNPU/ANGEL2/EXOSC4/CNOT3/RPL15/RPS15/RPS3A/RPS2/APEX1/RPL10/EXOSC5/PSMB11/ROCK1/FUS/RPL18A/PATL1/PSMB4/UBA52/PSME2/ZPR1/XRN2/TAF15/NPM1/RPL10A/PRKCD/LSM2/SERBP1/PSMD6/IGF2BP2/EXOSC9/RPS6/WDR61/PSMD4/RBM8A/DROSHA/FMR1/RPL13A/PSMB8/PSMD14/NRDE2/EXOSC3/RPL5/PSMB2/EXOSC1/PSMA5/CNOT2/LSM4/PSMF1/RPS25/EXOSC7/PSMD11/EXOSC2/RPL6/HNRNPD/YWHAZ/PSMA4/SECISBP2/RPL9/RNAS…
GO_TRANSLATIONAL_TERMINATION	GO_TRANSLATIONAL_TERMINATION	103	-0.461737	-1.91896	4.16e-06	4.12e-05	2.4e-05	7918	tags=67%, list=40%, signal=40%	MRPS30/MRPS36/MRPL39/MRPL41/MRPL9/MRPL30/ABCE1/EIF5AL1/MRPS34/MRPS14/C12orf65/MRPS16/MRPS21/MRPS22/AURKAIP1/OXA1L/GLE1/MRPL52/MRPL45/TRMT112/MRPL55/JMJD4/ERAL1/MRPL35/MRPS24/MRPL14/MRPL51/MRPL11/MRRF/MRPL38/MRPS15/MRPL23/MRPL42/MRPL2/MRPL22/MRPS23/MRPS18C/MRPL3/MRPL16/MRPL18/MRPL15/MRPL24/MRPL32/MRPL36/DAP3/MRPL46/MRPL1/MRPL27/MRPS18B/MRPS5/MRPS26/MRPL21/MRPS35/MRPL47/MRPL50/MRPL57/MRPL13/MRPL20/…
GO_RENAL_SYSTEM_VASCULATURE_DEVELOPMENT	GO_RENAL_SYSTEM_VASCULATURE_DEVELOPMENT	27	0.738367	2.12138	4.17e-06	4.12e-05	2.4e-05	2660	tags=70%, list=13%, signal=61%	ACTA2/PDGFRB/FOXC2/TCF21/EGR1/PDGFRA/PECAM1/SERPINB7/NRP1/NOTCH3/TEK/CD34/PKD2/PDGFB/OSR1/GPR4/NOTCH2/WT1/PDGFD
GO_CARDIAC_MUSCLE_CELL_PROLIFERATION	GO_CARDIAC_MUSCLE_CELL_PROLIFERATION	48	0.644873	2.13769	4.22e-06	4.17e-05	2.43e-05	3119	tags=46%, list=16%, signal=39%	KCNK2/WNT2/TENM4/NOG/FOXC2/ZFPM2/FGFR1/FGF2/GLI1/GJA1/TGFB2/MEF2C/MAPK11/MEIS1/TGFBR1/HEY2/TGFBR2/PIM1/NKX2-5/TBX20/TBX2/TGFBR3
GO_CELLULAR_RESPONSE_TO_PEPTIDE	GO_CELLULAR_RESPONSE_TO_PEPTIDE	368	0.393426	1.64001	4.28e-06	4.22e-05	2.46e-05	4028	tags=30%, list=20%, signal=25%	AGTR1/NGFR/IGF1/FBN1/ADIPOQ/NR4A3/FOXC2/RAB31/ADCY2/FPR2/GHR/TREM2/MAP1B/ADCY5/IGF2/FFAR3/CAV1/GJA1/RARRES2/TLR4/SORBS1/CPEB1/GLP2R/VIM/ICAM1/AGTR2/VCAM1/SLC2A4/GLP1R/CACNA2D1/LDOC1/ITGA4/CD36/SOCS3/MGARP/NR4A1/LRP1/CAV2/FCGR2B/CAMK2A/PRKAR2B/ADRB2/MYO5A/GPER1/PDK4/ERRFI1/KLF2/ATP6V1G2/IGF1R/KL/NKX6-1/CYP11A1/LEP/LHCGR/EDN1/PRNP/FER/PRKCB/ACTN2/ADCY7/IRS1/EPHA4/BACE1/TLR6/FOXO1/GPR173/WNT1/IL1B/G…
GO_REGULATION_OF_SIGNALING_RECEPTOR_ACTIVITY	GO_REGULATION_OF_SIGNALING_RECEPTOR_ACTIVITY	165	0.470598	1.82348	4.58e-06	4.51e-05	2.63e-05	3348	tags=36%, list=17%, signal=30%	GREM1/SERPINE1/NPTX1/NOG/DKK2/GPIHBP1/NPTX2/RELN/SHANK1/GREM2/PLAU/GRIA1/IL10/LY6H/ADORA1/CCR2/NPTXR/CCL2/NETO1/DKK3/NLGN1/LYPD1/CNRIP1/NLGN2/NEFL/AGTR2/ARC/LYNX1/NRP1/LDOC1/FCGR2B/DLG4/ADRB2/SHISA6/MEF2C/RGS9/ERRFI1/GRIA3/PINK1/EREG/PDE4D/ITGB1/RAMP3/ACTN2/GRIN2A/NCF1/CACNG4/WFIKKN2/IL18BP/TAL1/EPGN/CRHBP/DLG2/NLGN3/SHISA9/CLEC12B/PPP2R5B/EGF/SHC1
GO_RNA_METHYLATION	GO_RNA_METHYLATION	69	-0.525208	-2.05272	4.6e-06	4.52e-05	2.64e-05	8227	tags=77%, list=42%, signal=45%	METTL6/TRMT44/TYW3/HSD17B10/CBLL1/LCMT2/TRMT1L/WDR4/RBM15/THUMPD3/PCIF1/NSUN4/THADA/METTL8/TGS1/TRMT61A/TRMT112/CMTR2/METTL2B/NSUN2/TRDMT1/MTO1/MTERF4/TRMT61B/TRMT2B/GTPBP3/ALKBH8/METTL15/TRMT1/ZCCHC4/TRMT11/TRMT10B/TFB1M/TRMT10C/METTL3/NOP2/TRMT10A/METTL1/FBL/RRNAD1/NSUN5/MRM1/TFB2M/ZC3H13/TRMT6/FDXACB1/EMG1/HENMT1/NSUN6/THUMPD2/TARBP1/BCDIN3D/TRMT13
GO_ORGANIC_ANION_TRANSMEMBRANE_TRANSPORTER_ACTIVITY	GO_ORGANIC_ANION_TRANSMEMBRANE_TRANSPORTER_ACTIVITY	203	-0.37908	-1.74222	4.62e-06	4.54e-05	2.64e-05	1851	tags=22%, list=9%, signal=20%	SLC6A19/SLC26A1/SLC6A18/SLC26A7/SLC38A11/SLC6A13/SLC16A8/SLC13A4/SLC4A5/SLC25A31/SLC36A3/SLC4A8/SLC22A12/SLC4A11/SLCO1B1/SLC13A2/SLC22A7/SLC6A7/SLC22A13/SLC10A1/SLC7A9/SLC22A11/SLC13A5/SLC4A1/SLC38A3/ABCC2/SLC6A5/AKR1C4/SLC17A8/SLC26A8/SLC3A1/SLC26A3/SLCO1A2/SLC52A1/SLC4A9/SLC10A5/SLC1A6/SLC22A6/SLCO6A1/OCA2/SLC5A8/SLC36A2/SLC5A12/SLC26A5/SLC22A9
GO_BONE_REMODELING	GO_BONE_REMODELING	91	0.542794	1.98552	4.74e-06	4.65e-05	2.71e-05	3050	tags=36%, list=15%, signal=31%	SFRP1/GREM1/IL6/CARTPT/TGFB3/CTHRC1/TMEM119/SPP1/NOX4/CTSK/CSF1R/PTH1R/HTR1B/GJA1/ITGB3/S1PR1/DCSTAMP/TGFB1/RASSF2/GDF5/ADRB2/PDK4/LEPR/PTN/MITF/LEP/LTBP3/NOTCH2/CALCA/UBASH3B/P2RX7/TNFAIP3/ACP5
GO_RESPIRASOME	GO_RESPIRASOME	93	-0.48249	-1.99438	4.77e-06	4.67e-05	2.72e-05	7126	tags=70%, list=36%, signal=45%	TTC19/NDUFB2/NDUFB11/UQCRQ/COX7A2L/OXA1L/COX15/NDUFS5/SDHB/NDUFA2/NDUFB4/NDUFC1/UQCRFS1/NDUFA6/HIGD2A/UQCR10/C15orf48/NDUFB5/NDUFA4/NDUFA3/NDUFA10/COX6B1/CYC1/NDUFA5/COX6A1/NDUFB6/NDUFAB1/NDUFS3/NDUFA1/MT-ND4/BCS1L/NDUFA9/NDUFA12/NDUFB8/COX7A2/COA3/NDUFA13/NDUFB3/COX5A/MT-ND6/NDUFB9/COX8A/NDUFS6/MT-CO3/MT-ND5/MT-CO2/SDHD/NDUFV2/COX4I1/NDUFB1/NDUFC2/FOXRED1/UQCRHL/UQCC3/UQCRB/MT-CYB/UQCRH/COX7B/MT…
GO_SUBSTRATE_DEPENDENT_CELL_MIGRATION	GO_SUBSTRATE_DEPENDENT_CELL_MIGRATION	27	0.735129	2.11208	4.94e-06	4.83e-05	2.81e-05	2337	tags=56%, list=12%, signal=49%	SLIT2/FN1/ITGA11/NRP2/SNAI2/NTN1/VEGFC/MYH10/NRP1/P2RY12/SEMA3A/TNFRSF12A/ROBO1/PTPRC/FMNL1
GO_TEMPERATURE_HOMEOSTASIS	GO_TEMPERATURE_HOMEOSTASIS	172	0.46483	1.80741	4.96e-06	4.84e-05	2.82e-05	3820	tags=33%, list=19%, signal=27%	ADCYAP1/FABP4/HTR2A/PTGER3/SLN/ADIPOQ/NPR3/FOXC2/ADRB3/EBF2/PTGS2/MFAP2/CAV1/ZNF423/ADORA1/GJA1/LAMA4/CCR2/TLR4/EGR1/CMKLR1/PDGFC/ADAMTS5/DIO2/CD36/ADRB2/LEPR/IL1A/CNR1/PHOX2B/IGF1R/G0S2/NOVA2/TRPV2/CXCR4/LEP/PLCL1/ARRDC3/NOVA1/FOXO1/IL1B/PLCL2/EPAS1/CIDEA/ACSL1/IL4R/NTSR1/IRF4/IL13/CEBPB/TFE3/EDN2/EDNRB/ELOVL3/TNF/ZNF516/GPX1
GO_MONOAMINE_TRANSPORT	GO_MONOAMINE_TRANSPORT	85	0.555308	2.01531	5.01e-06	4.88e-05	2.84e-05	3438	tags=39%, list=17%, signal=32%	VIP/HTR2A/CARTPT/KCNB1/SYT4/HTR1B/FFAR3/CXCL12/SYT11/ITGB3/MAOB/SNCA/SYT6/AGTR2/P2RY12/SNCG/KCNA2/CNR1/FCER1G/GPM6B/PINK1/SYT3/SYT9/SYT15/LILRB1/SLC18A2/ADORA2A/SLC22A3/RAB3B/AGT/SYT10/ACTB/NOS1
GO_RESPIRATORY_ELECTRON_TRANSPORT_CHAIN	GO_RESPIRATORY_ELECTRON_TRANSPORT_CHAIN	111	-0.450558	-1.90515	5.02e-06	4.89e-05	2.85e-05	7010	tags=63%, list=36%, signal=41%	NDUFB2/NDUFB11/UQCRQ/COQ9/COX7A2L/COX15/NDUFS5/SDHB/NDUFA2/NDUFB4/SLC25A13/NDUFC1/UQCRFS1/NDUFA6/ETFB/COX7C/UQCR10/SLC25A18/SDHAF2/NDUFB5/NDUFA4/NDUFA3/NDUFA10/COX6B1/CYC1/NDUFA5/COX6A1/NDUFB6/NDUFAB1/NDUFS3/NDUFA1/MT-ND4/NDUFA9/NDUFA12/NDUFB8/CCNB1/TAZ/NDUFA13/NDUFB3/COX5A/MT-ND6/NDUFB9/COX8A/NDUFS6/MT-CO3/MT-ND5/MT-CO2/SDHD/NDUFV2/COX4I1/NDUFB1/COX5B/NDUFC2/COA6/GPD1/UQCRHL/UQCC3/UQCRB/MT-CYB/U…
GO_CLATHRIN_COATED_ENDOCYTIC_VESICLE_MEMBRANE	GO_CLATHRIN_COATED_ENDOCYTIC_VESICLE_MEMBRANE	38	0.686482	2.16204	5.08e-06	4.94e-05	2.88e-05	4801	tags=74%, list=24%, signal=56%	SLC18A3/ROR2/FCGR1B/FCGR1A/TYRP1/APOE/SGIP1/HLA-DQA1/SH3GL2/FZD4/HBEGF/CD207/WNT5A/FZD2/HLA-DQB2/HLA-DPA1/HLA-DQB1/HLA-DPB1/EPN2/HLA-DRB1/HLA-DRA/CD74/HLA-DQA2/APOB/AP2M1/AP2A1/HLA-DRB5/LDLR
GO_RESPONSE_TO_ORGANOPHOSPHORUS	GO_RESPONSE_TO_ORGANOPHOSPHORUS	135	0.495844	1.89533	5.11e-06	4.96e-05	2.89e-05	3522	tags=39%, list=18%, signal=32%	PENK/PTPRN/COL1A1/ADIPOQ/ABCC9/FOSB/CDO1/IGFBP5/SPARC/PDE3A/NOX4/PLA2G5/AQP9/PTGS2/DUSP1/MMP19/CNGA3/STC1/PDE2A/THBD/P2RY12/TEK/LPAR1/PKD2/SLC8A1/PER1/PIK3CG/AKAP6/SLC8A3/JUNB/SELL/FOS/P2RY6/AQP1/KCNE1/PTAFR/SSH1/IL1B/WT1/FOSL1/AKR1C1/CRHBP/P2RX7/P2RY2/AREG/ITPR2/PANX1/CPS1/HCN2/RAPGEF1/TYR/TRPC3/HCN1
GO_FIBROBLAST_PROLIFERATION	GO_FIBROBLAST_PROLIFERATION	81	0.551354	1.98937	5.14e-06	4.98e-05	2.9e-05	4226	tags=43%, list=21%, signal=34%	SFRP1/FN1/FGF10/IGF1/WNT2/DDR2/PDGFRB/SPHK1/AGTR2/PDGFRA/PDGFC/CDKN1A/NUPR1/CD300A/WNT7B/PDGFB/EREG/ESR1/WNT5A/AQP1/WNT1/GAS6/PDGFD/FTH1/AGT/IL13/SKI/PDGFA/CD74/ZMIZ1/JUN/LTA/EGFR/PML/FOSL2
GO_STEM_CELL_DIFFERENTIATION	GO_STEM_CELL_DIFFERENTIATION	247	0.424552	1.70827	5.24e-06	5.07e-05	2.95e-05	3111	tags=28%, list=16%, signal=24%	HAND2/SFRP1/GREM1/BCHE/FN1/TWIST1/LMO1/NRP2/FOXC2/MYOCD/EDNRA/SNAI2/OSM/A2M/SEMA6B/ZEB2/HTR2B/GPM6A/SHC4/MEOX1/RBM24/SEMA7A/PRICKLE1/TGFB2/PDGFRA/SOX17/NRP1/KIT/SEMA3A/LBH/FZD1/RET/SEMA3G/MEF2C/PTN/FRZB/GSC/PHOX2B/OSR1/LIF/ALDH1A2/SMO/SEMA3C/ESR1/LTBP3/EDN1/PTPRC/GATA1/SOX11/TRIM6/CYP26C1/ISL1/SOX5/NTF4/RUNX2/SOX18/SEMA4C/RUNX1/TEAD2/SEMA3D/SEMA6D/TAL1/CORO1C/NKX2-5/ACVR1/TBX1/HOXB4/TBX2/ABL1/SEM…
GO_MICROTUBULE_MOTOR_ACTIVITY	GO_MICROTUBULE_MOTOR_ACTIVITY	83	-0.494929	-1.97654	5.25e-06	5.07e-05	2.95e-05	3440	tags=45%, list=17%, signal=37%	KIF27/KIF4B/KIF22/KIFC1/DNAH5/DNAI2/DNHD1/KIF11/DYNC2LI1/KIF25/KIF20B/DNAH7/KIF9/KIF23/KIF2C/DNAH1/DNAI1/KIF14/KIF21A/KIF18B/CENPE/DNAH17/KIF24/DNAH10/KIFC2/KIF15/KIF18A/KIF2B/DNAH2/KIF6/KIF12/DNAH11/DNAH8/DNAH3/DNAH12/DNAH14/DNAH6
GO_CHONDROITIN_SULFATE_BIOSYNTHETIC_PROCESS	GO_CHONDROITIN_SULFATE_BIOSYNTHETIC_PROCESS	26	0.753712	2.14232	5.32e-06	5.13e-05	2.99e-05	3582	tags=62%, list=18%, signal=50%	VCAN/BGN/DCN/CHST3/CHSY3/CSPG4/CHST11/CHST15/DSE/CHST7/CSGALNACT2/CSGALNACT1/XYLT1/CHSY1/CHPF/CHPF2
GO_NERVE_DEVELOPMENT	GO_NERVE_DEVELOPMENT	79	0.563112	2.02033	5.35e-06	5.15e-05	3e-05	2511	tags=39%, list=13%, signal=34%	SULF1/PLXNA4/NPTX1/GLI3/NGF/NRP2/EGR2/MAFB/NTRK1/SERPINE2/DRGX/VCAM1/NRP1/ITGA4/ILK/SEMA3A/KCNA2/LPAR1/RET/PHOX2A/HOXD3/SLC1A3/PHOX2B/RNF165/COL25A1/POU4F3/SULF2/TIFAB/ISL1/ADARB1/NTF4
GO_SMOOTH_MUSCLE_CELL_DIFFERENTIATION	GO_SMOOTH_MUSCLE_CELL_DIFFERENTIATION	54	0.620196	2.0988	5.43e-06	5.23e-05	3.05e-05	3628	tags=54%, list=18%, signal=44%	COMP/FGF10/MYOCD/RBPMS2/PRDM6/ZEB1/FOXF1/NFATC4/KIT/TMEM204/ENG/PDGFB/GPER1/MEF2C/EREG/ITGA8/SMARCD3/NFATC1/SGCB/HEY2/HEY1/RAMP2/OLFM2/ADM/NPNT/ACVR1/SRF/SOD2/EDNRB
GO_INTERLEUKIN_2_PRODUCTION	GO_INTERLEUKIN_2_PRODUCTION	64	0.597512	2.06022	5.46e-06	5.24e-05	3.06e-05	4431	tags=59%, list=22%, signal=46%	VSIG4/NAV3/PDE4B/CCR2/SLC11A1/HAVCR2/ANXA1/CD34/CD86/HOMER3/CD4/IL1A/FCER1G/PDE4D/SASH3/PTPRC/PRNP/CLEC7A/IL1B/ZFP36/RUNX1/CD80/GBP1/CD28/TNFAIP3/ABL1/SFTPD/IRF4/STAT5B/IL1RAP/HDAC7/CARD11/CD247/FOXP3/CD3E/LAG3/TBX21/IL18
GO_COMPLEX_OF_COLLAGEN_TRIMERS	GO_COMPLEX_OF_COLLAGEN_TRIMERS	21	0.780579	2.12415	5.59e-06	5.36e-05	3.12e-05	1301	tags=67%, list=7%, signal=62%	COL11A1/COL8A1/COL1A1/COL3A1/COL1A2/COL5A1/COL5A2/MARCO/LUM/COL5A3/COL4A2/COL7A1/COL4A4/COL4A1
GO_INORGANIC_ANION_TRANSMEMBRANE_TRANSPORTER_ACTIVITY	GO_INORGANIC_ANION_TRANSMEMBRANE_TRANSPORTER_ACTIVITY	138	-0.416886	-1.80924	5.63e-06	5.39e-05	3.14e-05	3057	tags=33%, list=16%, signal=28%	GLRA2/CLCN2/SLC34A3/FXYD3/SLC26A6/SLC17A1/ANO7/SLC12A1/SLC22A1/GABRB2/SLC17A3/BEST2/AQP6/BEST4/GABRA6/SLC26A1/SLC26A7/SLC13A4/SLC4A5/CCT8L2/SLC4A8/GABRB1/ANO9/SLC4A11/SLC22A8/SLC34A1/BSND/BEST3/GPR89A/TTYH1/SLC34A2/GABRA4/SLC22A11/SLC4A1/SLC6A4/GLRA1/GPR89B/SLC26A8/SLC26A3/SLC4A9/SLC22A6/SLC5A5/SLC26A5/GABRG3/GABRA3/GABRR1
GO_CHROMOSOME_TELOMERIC_REGION	GO_CHROMOSOME_TELOMERIC_REGION	131	-0.425216	-1.83352	5.72e-06	5.47e-05	3.19e-05	8669	tags=63%, list=44%, signal=36%	TELO2/RIF1/ALYREF/MCM5/KDM1A/ACD/XRCC5/PARP1/THOC6/TERF1/MCM6/LRIF1/DCLRE1B/CDK2/HAT1/RAD17/SMC5/NBN/SLX4/PINX1/WRN/WRNIP1/PRKDC/POT1/RAD51D/APEX1/PPP1CC/NAT10/POLD1/THOC3/ATR/PPP1R10/WRAP53/SMC6/NABP1/ORC3/LIG4/ORC4/MEN1/NABP2/ATRX/NSMCE2/MCM2/NSMCE4A/THOC7/ZBTB48/GAR1/SIRT7/FEN1/PTGES3/MCM3/SSB/MCM4/DCLRE1A/ORC2/ORC5/MCM7/XRCC3/MSH2/CBX3/HNRNPA2B1/CHEK1/DCLRE1C/ORC1/SPO11/RPA4/THOC2/RAD51/CDK1/…
GO_POSITIVE_REGULATION_OF_BLOOD_VESSEL_DIAMETER	GO_POSITIVE_REGULATION_OF_BLOOD_VESSEL_DIAMETER	57	0.609379	2.07718	5.78e-06	5.52e-05	3.22e-05	3820	tags=56%, list=19%, signal=45%	VIP/KCNMA1/ADCYAP1/KCNMB1/ADRB3/ADORA1/GJA1/PRKG1/PTPRM/AGTR2/GJA5/RGS2/APOE/ITGA1/ADRB2/HMOX1/GPER1/LEP/NOS3/CALCA/PTAFR/BDKRB2/DOCK4/ADORA2A/ADM/AGT/BMPR2/CPS1/NOS1/SOD2/EDNRB/GPX1
GO_DENDRITIC_CELL_MIGRATION	GO_DENDRITIC_CELL_MIGRATION	28	0.719132	2.08787	5.83e-06	5.56e-05	3.24e-05	3706	tags=61%, list=19%, signal=49%	CCL21/CCL19/CCR2/CXCR1/SLAMF8/GPR183/CCR1/PIK3CG/CCR7/CXCR4/CCR5/GAS6/CCL5/DOCK8/ANO6/CXCR2/CCR6
GO_INTERLEUKIN_1_PRODUCTION	GO_INTERLEUKIN_1_PRODUCTION	101	0.527256	1.95539	5.86e-06	5.58e-05	3.25e-05	3627	tags=47%, list=18%, signal=38%	CMA1/IGF1/CCL19/TREM2/LILRA2/IL10/TLR8/S1PR3/NLRP3/TLR4/EGR1/TYROBP/MNDA/HAVCR2/SUCNR1/F2R/CD36/ANXA1/CD33/LILRA5/CCL3/CCR7/MEFV/ERRFI1/CX3CR1/ABCA1/AZU1/IFI16/WNT5A/CLEC7A/TLR6/ISL1/IL1B/GAS6/SIRPA/P2RX7/GBP5/TNFAIP3/ACP5/PANX1/HSPB1/NLRP1/PANX2/AIM2/CX3CL1/HK1/MR1
GO_NEUROTRANSMITTER_SECRETION	GO_NEUROTRANSMITTER_SECRETION	165	0.467481	1.8114	5.91e-06	5.63e-05	3.28e-05	2858	tags=25%, list=14%, signal=22%	CHRM2/HTR2A/SLC18A3/TACR2/SYT4/NRXN2/CHRNA3/HTR1B/DGKI/GRIK5/PPFIA2/NCS1/SYT11/NLGN1/SNCA/SNAP25/SYT6/TRIM9/LRRK2/SNCG/NRXN1/CAMK2A/STX11/GPER1/MCTP1/MEF2C/SV2A/CNR1/APBA2/SLC5A7/PRKCB/SYT9/BACE1/RIMS3/LIN7A/SLC18A2/DOC2B/PIP5K1C/ADRA1A/ADORA2A/SLC22A2/P2RX7
GO_REGULATION_OF_EXOCYTOSIS	GO_REGULATION_OF_EXOCYTOSIS	208	0.448135	1.77377	5.96e-06	5.66e-05	3.3e-05	3518	tags=27%, list=18%, signal=23%	CHRM2/HTR2A/KCNB1/SYT4/CACNA1H/HTR1B/DGKI/GRIK5/PPFIA2/NCS1/SYT11/CCR2/NLGN1/ITGB2/SNCA/SYT6/FOXF1/ITGAM/TRIM9/LRRK2/ANXA1/CD300A/FCGR2B/HMOX1/CACNA1G/CNR1/APBA2/FCER1G/CD84/LGI3/SYT3/FER/PRKCB/SYT9/SYT15/PRAM1/BACE1/FGR/RIMS3/PTAFR/DOC2B/GNAI2/ADRA1A/ADORA2A/RAB3B/GAB2/CD177/IL4R/FES/SYT10/IL13/GATA2/CDK5R2/RIMS1/RAB3C/SYN1/SYTL4
GO_ORGANELLAR_RIBOSOME	GO_ORGANELLAR_RIBOSOME	86	-0.491653	-1.97898	6.02e-06	5.71e-05	3.33e-05	7918	tags=71%, list=40%, signal=43%	MRPS30/MRPS36/MRPL39/MRPL41/MRPL9/MRPL30/MRPS34/MRPS14/C12orf65/MRPS16/MRPS21/MRPS22/NSUN4/MRPL52/MALSU1/MRPL45/MRPL55/MRPL35/MRPS24/MRPL14/MRPL51/MRPL11/MRPL38/MTERF4/MRPS15/MRPL23/MRPL42/MRPL2/MRPL22/MRPS18C/MRPL3/MRPL16/MRPL18/MRPL15/MRPL24/MRPL32/MRPL36/DAP3/MRPL46/MRPL27/MRPS18B/MRPS5/NDUFAB1/MRPS26/MTG2/MRPL21/MRPS35/MRPL47/MRPL50/MRPL57/MRPL13/MRPL20/CHCHD1/MRPS31/MRPS28/MRPL48/MRPS9/MRPL1…
GO_MACROPHAGE_DIFFERENTIATION	GO_MACROPHAGE_DIFFERENTIATION	43	0.650786	2.10221	6.06e-06	5.72e-05	3.34e-05	4016	tags=56%, list=20%, signal=45%	INHBA/ROR2/ADIPOQ/CEBPE/CSF1R/CSF2/TSPAN2/C1QC/IL31RA/TGFB1/SPI1/CD4/LIF/HCLS1/CSF1/MMP9/NRROS/TLR2/GAB3/GATA2/ZBTB46/NKX2-3/IL34/APP
GO_INTERLEUKIN_1_BETA_PRODUCTION	GO_INTERLEUKIN_1_BETA_PRODUCTION	88	0.543495	1.98715	6.06e-06	5.72e-05	3.34e-05	4120	tags=52%, list=21%, signal=42%	CMA1/IGF1/CCL19/TREM2/LILRA2/TLR8/S1PR3/NLRP3/TLR4/EGR1/TYROBP/MNDA/SUCNR1/F2R/CD36/CD33/LILRA5/CCL3/CCR7/MEFV/ERRFI1/CX3CR1/ABCA1/AZU1/IFI16/WNT5A/CLEC7A/TLR6/ISL1/IL1B/SIRPA/P2RX7/GBP5/TNFAIP3/ACP5/PANX1/HSPB1/NLRP1/AIM2/CX3CL1/HK1/MR1/APP/CARD17/PML/LPL
GO_NEGATIVE_REGULATION_OF_ESTABLISHMENT_OF_PROTEIN_LOCALIZATION	GO_NEGATIVE_REGULATION_OF_ESTABLISHMENT_OF_PROTEIN_LOCALIZATION	177	0.463391	1.80923	6.06e-06	5.72e-05	3.34e-05	3835	tags=34%, list=19%, signal=28%	SFRP1/FN1/SSC5D/ADIPOQ/KCNB1/LRRC32/SYT4/RAB23/IL10/TLR8/SYT11/IL33/NLRP3/BMP8A/CORO2B/SRGN/APOD/LRRK2/APOE/CD200/F2R/CD36/ANXA1/MDFIC/LILRA5/C1QTNF3/CD34/FCGR2B/PKIA/BAG3/KLF7/RAB11FIP5/PKIG/LILRB1/IRS1/KCNE1/PTGER4/TLR6/RSAD2/IL1B/GAS6/PPM1F/MAPT/INHBB/TNFRSF4/GBP1/TNFAIP3/CIDEA/FRMD4A/SUFU/ANGPT1/C5AR2/CX3CL1/SYTL4/HDAC9/DERL3/TNF/ANXA5/FOXP3/CD22
GO_FEMALE_PREGNANCY	GO_FEMALE_PREGNANCY	186	0.459683	1.80233	6.12e-06	5.77e-05	3.36e-05	3546	tags=37%, list=18%, signal=30%	EPYC/PTGIS/MMP2/ADCYAP1/FBLN1/AR/TGFB3/FOSB/IGFBP5/ITGA5/SPP1/PTGS2/SYDE1/PTHLH/PGR/STC1/COL16A1/GJA1/THBD/RECK/CORIN/TRO/TIMP1/RGS2/HAVCR2/LDOC1/IGFBP7/PAM/PAPPA/ETS1/CNR1/PTN/JUNB/APELA/LIF/ESR1/MMP7/LEP/FOS/PRDM1/ADCY7/MMP9/BCL2/NR2F2/CALCA/IL1B/STC2/PNOC/CTSB/RAMP2/PRL/FOSL1/PGF/TGFBR2/CRHBP/ADM/PRLHR/ARHGDIB/AGT/AKR1B1/BMPR2/CRHR1/GJB2/VDR/ITGA2/STAT5B/CD38/MAGED2
GO_SOLUTE_CATION_SYMPORTER_ACTIVITY	GO_SOLUTE_CATION_SYMPORTER_ACTIVITY	105	-0.456462	-1.90319	6.2e-06	5.84e-05	3.4e-05	2466	tags=33%, list=13%, signal=29%	SLC12A1/SLC23A1/SLC22A1/SLC17A3/SLC28A1/SLC6A19/SLC6A18/SLC6A13/SLC13A4/SLC4A5/SLC36A3/SLC4A8/SLC34A1/SLC13A2/SLC15A2/SLC17A2/SLC6A7/SLC45A2/SLC10A1/SLC34A2/SLC15A1/SLC13A5/SLC6A4/SLC17A4/SLC6A5/SLC4A9/SLC5A9/SLC5A11/SLC10A5/SLC1A6/SLC5A5/SLC28A2/SLC5A8/SLC36A2/SLC5A12
GO_DNA_PACKAGING	GO_DNA_PACKAGING	132	-0.435647	-1.87673	6.27e-06	5.9e-05	3.44e-05	5400	tags=46%, list=27%, signal=34%	HIRA/ATRX/MCM2/TSPYL6/BANF1/CENPO/NCAPD3/NCAPD2/PRM3/ANP32B/SRPK1/ASF1A/AIFM1/CDAN1/DFFB/CENPN/NAA10/SMC2/CCNB1/CDCA5/CHAF1A/HMGA2/GATAD1/CENPU/CHAF1B/SMYD3/MIS18BP1/CDKN2A/NASP/NCAPG2/ASF1B/CENPM/TTN/HMGB2/NUSAP1/CENPL/SMC4/NCAPH/NCAPG/CENPH/CENPI/CDK1/TNP2/CENPW/ITGB3BP/CENPK/CENPQ/CENPV/TOP2A/IPO4/OIP5/TSSK6/HJURP/CENPA/HELLS/MIS18A/PRDM9/SYCP3/PIWIL1/BANF2/SYCP1
GO_NEURON_RECOGNITION	GO_NEURON_RECOGNITION	49	0.642624	2.13884	6.34e-06	5.95e-05	3.47e-05	2861	tags=49%, list=15%, signal=42%	CRTAC1/NTM/NCAM2/NDN/PALLD/TNN/GAP43/NEXN/VSTM2L/EPHA3/EFNB3/NRP1/CNTN4/DSCAML1/SEMA3A/PCDH12/ROBO1/CNR1/OPCML/ROBO4/CXCR4/EPHA4/MEGF8/FEZF2
GO_ACTIVE_TRANSMEMBRANE_TRANSPORTER_ACTIVITY	GO_ACTIVE_TRANSMEMBRANE_TRANSPORTER_ACTIVITY	342	-0.322381	-1.56596	6.38e-06	5.98e-05	3.48e-05	1911	tags=20%, list=10%, signal=18%	ABCA5/SLC28A1/SLC6A19/ABCC6/SLC26A1/SLC6A18/SLC26A7/SLC6A13/SLC9A5/SLC16A8/SLC13A4/SLC4A5/MFSD2B/ABCA13/SLC47A2/SLC25A31/SLC36A3/SLC4A8/SLC4A11/SLC22A8/SLCO1B1/SLC34A1/SLC13A2/ATP12A/SLC15A2/SLC17A2/SLC9A2/SLC22A7/SLC6A7/SLC45A2/SLC10A1/SLC34A2/SLC22A11/SLC15A1/SLC13A5/SLC4A1/SLC6A4/SLC38A3/SLC17A4/ABCC2/ATP6V1C2/ABCB6/SLC6A5/SLC17A8/SLC26A8/SLC9A4/ATP6V0A4/ATP2A1/SLC26A3/SLCO1A2/SLC4A9/SLC5A9/SL…
GO_REGULATION_OF_NEUTROPHIL_MIGRATION	GO_REGULATION_OF_NEUTROPHIL_MIGRATION	35	0.689795	2.14563	6.4e-06	5.99e-05	3.49e-05	3620	tags=66%, list=18%, signal=54%	THBS4/SLIT2/CCL21/C5AR1/CCL19/IL1R1/C3AR1/JAM3/DYSF/SLAMF8/CXCL8/CCR7/NCKAP1L/EDN1/CD99L2/BST1/MPP1/CAMK1D/CD99/CXCR2/C5AR2/CD74/LBP
GO_AMIDE_BINDING	GO_AMIDE_BINDING	334	0.398645	1.65309	6.48e-06	6.06e-05	3.53e-05	3628	tags=30%, list=18%, signal=25%	CMA1/BCHE/NGFR/ADCYAP1R1/INHBA/CRYAB/GPR1/NPR3/GRPR/MARCO/VIPR2/CCKAR/FPR2/GHR/TREM2/MSR1/PTH1R/CEMIP/CLIP3/GRIA1/FOLR2/NPR1/CD14/TLR4/NLGN1/CD209/LILRB2/HSPG2/ITGB2/AVPR1A/GLP2R/C1QA/GALR1/ITGAM/TGFB2/BDKRB1/ENPEP/GLP1R/APOE/CALCRL/CD36/TMEM158/HLA-DQA1/LRP1/TLR1/FCGR2B/ADRB2/FOLR3/APBB1/OPRL1/LEPR/GSTM1/APBA2/GRIA3/IGF1R/COL25A1/CD1C/PLTP/FZD4/HCRTR1/MCHR1/PRNP/RAMP3/MME/GRIN2A/NMUR1/CD1E/EPHA4…
GO_HORMONE_ACTIVITY	GO_HORMONE_ACTIVITY	115	0.508244	1.91183	6.75e-06	6.3e-05	3.67e-05	3003	tags=34%, list=15%, signal=29%	PENK/GRP/VIP/IGF1/FBN1/ADCYAP1/RETN/INHBA/CARTPT/ADIPOQ/PTHLH/IGF2/STC1/UCN2/SPX/THPO/INSL4/SCT/PMCH/CGB7/APELA/KL/TSHB/LEP/HAMP/EDN1/POMC/FNDC5/CALCA/UTS2B/GAL/STC2/PNOC/NPY/PRL/INHBB/METRNL/ADM/AGT
GO_RESPONSE_TO_PURINE_CONTAINING_COMPOUND	GO_RESPONSE_TO_PURINE_CONTAINING_COMPOUND	150	0.480851	1.84438	6.77e-06	6.32e-05	3.68e-05	3522	tags=37%, list=18%, signal=30%	PENK/PTPRN/COL1A1/CASQ2/ADIPOQ/ABCC9/FOSB/CDO1/IGFBP5/SPARC/PDE3A/NOX4/PLA2G5/AQP9/PTGS2/DUSP1/MMP19/CNGA3/STC1/PDE2A/THBD/P2RY12/TEK/PKD2/SLC8A1/PER1/PIK3CG/AKAP6/SLC8A3/JUNB/SELL/FOS/P2RY6/AQP1/RYR2/SLC6A1/KCNE1/PTAFR/SSH1/IL1B/WT1/FOSL1/ADORA2A/CRHBP/P2RX7/P2RY2/AREG/ITPR2/PANX1/CPS1/HCN2/RAPGEF1/TYR/TRPC3/HCN1
GO_POSITIVE_REGULATION_OF_MYELOID_CELL_DIFFERENTIATION	GO_POSITIVE_REGULATION_OF_MYELOID_CELL_DIFFERENTIATION	90	0.550768	2.01053	6.79e-06	6.33e-05	3.69e-05	3913	tags=44%, list=20%, signal=36%	INHBA/ROR2/GPR68/TREM2/DCSTAMP/TYROBP/TGFB1/THPO/CCR1/ETS1/CD4/NCKAP1L/CSF3/LIF/HCLS1/RAB7B/FOS/NOTCH2/TRIM58/GATA1/CSF1/SLC9B2/IL12B/RUNX1/EVI2B/KLF10/TAL1/LEF1/POU4F2/HSPA1A/FES/GATA2/JAG1/STAT5B/CD74/TNF/HIF1A/ZFP36L1/IL34/JUN
GO_CARDIAC_MUSCLE_CELL_ACTION_POTENTIAL_INVOLVED_IN_CONTRACTION	GO_CARDIAC_MUSCLE_CELL_ACTION_POTENTIAL_INVOLVED_IN_CONTRACTION	50	0.628201	2.10659	6.82e-06	6.35e-05	3.7e-05	2880	tags=48%, list=15%, signal=41%	KCNE4/CTNNA3/SCN2B/FLNA/KCNA5/KCNJ8/CAV1/ANK2/GJA1/KCNJ5/CACNA1C/SCN4B/SCN1B/GJA5/CACNA2D1/KCND3/GJC1/KCNE5/CACNA1G/SCN3B/RYR2/KCNE1/KCNN2/KCNH2
GO_REGULATION_OF_NEURON_PROJECTION_REGENERATION	GO_REGULATION_OF_NEURON_PROJECTION_REGENERATION	29	0.713659	2.10372	6.86e-06	6.37e-05	3.71e-05	2431	tags=45%, list=12%, signal=39%	PRRX1/RGMA/THY1/SPP1/NTRK3/PTPRS/HGF/LRP1/PTN/RTN4RL1/TNR/EPHA4/SCARF1
GO_REGULATION_OF_ACTOMYOSIN_STRUCTURE_ORGANIZATION	GO_REGULATION_OF_ACTOMYOSIN_STRUCTURE_ORGANIZATION	86	0.549127	1.99173	6.94e-06	6.44e-05	3.75e-05	4419	tags=44%, list=22%, signal=34%	SFRP1/MYOC/TGFB3/NOX4/PHLDB2/TAC1/SH3PXD2B/DLC1/CORO2B/S1PR1/TMEFF2/NRP1/ARHGEF15/LPAR1/MEF2C/EDN1/WAS/TGFBR1/TPM1/PTGER4/EVL/GPR65/PPM1F/ASAP3/ABL1/FRMD7/ARHGAP6/RHOC/ARHGEF10/SORBS3/AKAP13/PIK3R1/PXN/WNT11/RAPGEF3/LIMCH1/LIMK1/RGCC
GO_REGULATION_OF_WOUND_HEALING	GO_REGULATION_OF_WOUND_HEALING	137	0.484988	1.85879	7.19e-06	6.65e-05	3.88e-05	3151	tags=39%, list=16%, signal=33%	FAP/SERPINE1/THBS1/MYLK/SMOC2/FOXC2/SELP/PDPN/CD109/FGF2/SERPING1/SERPINB2/PHLDB2/PLAU/CAV1/GJA1/TLR4/PRKG1/THBD/AJAP1/SERPINE2/PDGFRA/KRT1/C1QTNF1/PLAT/APOE/F2R/CDKN1A/CD36/ANXA1/PLEK/PLAUR/CD34/TNFRSF12A/PDGFB/FCER1G/ADAMTS18/DUSP10/TFPI/HBEGF/CXCR4/PROS1/EDN1/CLEC7A/NOS3/TBXA2R/SH2B3/UBASH3B/WFDC1/TGFBR2/TNFAIP3/MYH9/F3/ANO6
GO_ENDOCRINE_HORMONE_SECRETION	GO_ENDOCRINE_HORMONE_SECRETION	45	0.645867	2.10765	7.3e-06	6.76e-05	3.94e-05	3201	tags=51%, list=16%, signal=43%	AGTR1/RETN/INHBA/TACR2/FGFR1/TAC1/GJA1/BMP6/AGTR2/GALR1/C1QTNF1/C1QTNF3/FZD4/LEP/POMC/RAB11FIP5/GAL/IL1B/HCAR2/INHBB/CRHBP/AGT/CRHR1
GO_MULTICELLULAR_ORGANISMAL_HOMEOSTASIS	GO_MULTICELLULAR_ORGANISMAL_HOMEOSTASIS	468	0.363525	1.54549	7.34e-06	6.78e-05	3.95e-05	3831	tags=29%, list=19%, signal=24%	IL6/ADCYAP1/FABP4/HTR2A/CARTPT/PTGER3/SLN/ADIPOQ/NR4A3/CYTL1/NPR3/TMEM119/FOXC2/NDN/SPP1/FLG/ADRB3/NOX4/ADCY2/EBF2/CTSK/PTGS2/CSF1R/MFAP2/ADCY5/PTH1R/CAV1/ZNF423/ADORA1/GJA1/LAMA4/WWTR1/BMP6/CCR2/ITGB3/TLR4/RCN3/BMP8A/HAS2/TUB/EGR1/CMKLR1/S1PR1/DCSTAMP/KRT1/TNS2/SLC11A1/PDGFC/ADAMTS5/F2R/DIO2/CD36/SGIP1/CD34/AVPR2/HRNR/PRKAA2/KRT16/PRKAR2B/ADRB2/SERPINA3/PDK4/LEPR/IL1A/CNR1/LDB2/PHOX2B/IGF1R/G0S2…
GO_OXIDATIVE_PHOSPHORYLATION	GO_OXIDATIVE_PHOSPHORYLATION	122	-0.429546	-1.83172	7.36e-06	6.79e-05	3.96e-05	7010	tags=62%, list=36%, signal=40%	NDUFB2/NDUFB11/UQCRQ/COQ9/COX7A2L/STOML2/COX15/NDUFS5/NDUFA2/NDUFB4/NDUFC1/UQCRFS1/NDUFA6/PPIF/COX7C/UQCR10/SDHAF2/NDUFB5/NDUFA4/DNAJC30/NDUFA3/NDUFA10/COX6B1/CYC1/NDUFA5/COX6A1/NDUFB6/NDUFAB1/NDUFS3/NDUFA1/MT-ND4/NDUFA9/NDUFA12/CHCHD10/NDUFB8/COX7A2/CCNB1/TAZ/NDUFA13/NDUFB3/COX5A/MT-ND6/NDUFB9/UQCC2/COX8A/NDUFS6/MT-CO3/MT-ND5/MSH2/MT-CO2/SDHD/NDUFV2/COX4I1/NDUFB1/COX5B/TEFM/NDUFC2/COA6/UQCRHL/UQ…
GO_ACTIVATION_OF_PHOSPHOLIPASE_C_ACTIVITY	GO_ACTIVATION_OF_PHOSPHOLIPASE_C_ACTIVITY	31	0.714973	2.14901	7.38e-06	6.8e-05	3.96e-05	4084	tags=77%, list=21%, signal=61%	ADCYAP1R1/HTR2A/C5AR1/EDNRA/SELE/HTR2B/AVPR1A/P2RY12/RASGRP4/LPAR1/P2RY6/NMUR1/NTF4/ADRA1A/S1PR4/NTRK2/GNA15/AGT/ITK/GPR55/ARHGAP6/EGFR/PLCB2/BDNF
GO_ADENYLATE_CYCLASE_BINDING	GO_ADENYLATE_CYCLASE_BINDING	13	0.855725	2.06482	7.39e-06	6.8e-05	3.96e-05	1669	tags=54%, list=8%, signal=49%	ADCYAP1R1/AKAP12/ADCY2/ADCY5/CAP2/ADRB2/AKAP6
GO_CELL_DIFFERENTIATION_INVOLVED_IN_METANEPHROS_DEVELOPMENT	GO_CELL_DIFFERENTIATION_INVOLVED_IN_METANEPHROS_DEVELOPMENT	26	0.747584	2.12491	7.47e-06	6.86e-05	4e-05	1998	tags=54%, list=10%, signal=48%	GREM1/ADIPOQ/WNT9B/TCF21/WWTR1/FAT4/SIX2/POU3F3/CD34/PDGFB/LAMB2/OSR1/LIF/SMO
GO_REGULATION_OF_REACTIVE_OXYGEN_SPECIES_METABOLIC_PROCESS	GO_REGULATION_OF_REACTIVE_OXYGEN_SPECIES_METABOLIC_PROCESS	172	0.460205	1.78942	7.54e-06	6.91e-05	4.03e-05	3935	tags=36%, list=20%, signal=29%	AGTR1/THBS1/CYP1B1/PTGIS/CRYAB/PTX3/PDGFRB/NOX4/FPR2/PTGS2/CAV1/IL10/FBLN5/TLR4/ITGB2/SNCA/MMP8/KLRC4-KLRK1/ICAM1/AGTR2/ITGAM/TYROBP/TGFB1/CDKN1A/CD36/ATP2B4/CD34/PKD2/PDGFB/KLF2/PINK1/AIF1/CX3CR1/LEP/EDN1/MMP3/CLEC7A/BCL2/BST1/TLR6/FOXO1/SLC18A2/IL1B/NOXO1/GNAI2/PID1/MAPT/TGFBR2/SIRPA/AGT/CD177/ACP5/ABCD2/PRCP/HBB/CLU/TNF/HIF1A/FYN/HDAC4/KLRK1/HP
GO_SULFUR_COMPOUND_CATABOLIC_PROCESS	GO_SULFUR_COMPOUND_CATABOLIC_PROCESS	54	0.616254	2.08546	7.55e-06	6.91e-05	4.03e-05	1426	tags=28%, list=7%, signal=26%	KERA/PRELP/OMD/OGN/VCAN/BGN/DCN/CDO1/LUM/GGT5/CSPG4/FMOD/GADL1/ACAN/ARSB
GO_SOLUTE_SODIUM_SYMPORTER_ACTIVITY	GO_SOLUTE_SODIUM_SYMPORTER_ACTIVITY	75	-0.511589	-2.00886	7.56e-06	6.91e-05	4.03e-05	2883	tags=43%, list=15%, signal=37%	SLC34A3/SLC5A6/SLC12A1/SLC23A1/SLC22A1/SLC17A3/SLC28A1/SLC6A19/SLC6A18/SLC6A13/SLC13A4/SLC4A5/SLC4A8/SLC34A1/SLC13A2/SLC17A2/SLC6A7/SLC10A1/SLC34A2/SLC13A5/SLC6A4/SLC17A4/SLC6A5/SLC4A9/SLC5A9/SLC5A11/SLC10A5/SLC1A6/SLC5A5/SLC28A2/SLC5A8/SLC5A12
GO_MICROFIBRIL	GO_MICROFIBRIL	10	0.89156	2.04248	7.59e-06	6.94e-05	4.04e-05	1714	tags=70%, list=9%, signal=64%	MFAP5/FBN1/MFAP4/LTBP1/MFAP2/ADAMTS10/THSD4
GO_ADENYLATE_CYCLASE_INHIBITING_G_PROTEIN_COUPLED_RECEPTOR_SIGNALING_PATHWAY	GO_ADENYLATE_CYCLASE_INHIBITING_G_PROTEIN_COUPLED_RECEPTOR_SIGNALING_PATHWAY	86	0.547873	1.98718	7.62e-06	6.95e-05	4.05e-05	2972	tags=42%, list=15%, signal=36%	CHRM2/AKAP12/NPR3/FLNA/MARCO/ADCY2/EDNRA/FPR2/GRIK3/ADCY5/HTR1B/FFAR3/ADORA1/S1PR3/PALM/PDE2A/CHRM4/S1PR1/RGS2/RGS1/P2RY12/GPR176/HTR1F/LPAR1/OPRL1/HTR1E/GNAI1/MCHR1/EDN1/ADCY7/GNAI2/HRH4/GNAL/ADCY9/NPY1R/GNAZ
GO_POSITIVE_REGULATION_OF_LYMPHOCYTE_DIFFERENTIATION	GO_POSITIVE_REGULATION_OF_LYMPHOCYTE_DIFFERENTIATION	93	0.529248	1.94138	7.69e-06	7.01e-05	4.09e-05	4431	tags=49%, list=22%, signal=39%	GLI3/ZBTB16/CCL19/GLI2/AXL/EGR3/MMP14/NLRP3/LILRB2/LILRB4/TNFSF4/ANXA1/CD86/IL2RA/ITPKB/IL7R/NCKAP1L/HLX/DUSP10/SASH3/PTPRC/TOX/PIK3R6/IL12B/TNFSF9/RUNX1/BTK/GAS6/CD80/BCL6/RHOH/TGFBR2/IL4R/CD27/STAT5B/CD74/ZMIZ1/TESPA1/FOXP3/CYLD/ADAM8/SOCS5/RUNX3/IL12RB1/RARA/IL18
GO_REGULATION_OF_HORMONE_SECRETION	GO_REGULATION_OF_HORMONE_SECRETION	255	0.411452	1.66513	7.78e-06	7.08e-05	4.12e-05	3201	tags=28%, list=16%, signal=24%	SFRP1/AGTR1/GRP/ADCYAP1/RETN/INHBA/CARTPT/TACR2/ADIPOQ/KCNB1/CCKAR/FGFR1/SPP1/KCNA5/GPR68/EPHA5/ADCY5/TAC1/OSM/FFAR3/IL11/ADORA1/GJA1/BMP6/KCNG2/CACNA1C/SNAP25/BMP8A/NLGN2/AGTR2/GALR1/SCG5/C1QTNF1/GLP1R/GPR27/ANXA1/C1QTNF3/LRP1/ITPR1/SCT/GPER1/CNR1/BLK/KCNS3/LIF/NKX6-1/LEP/EDN1/KLF7/POMC/SOX11/SYT9/RAB11FIP5/IRS1/RASL10B/ISL1/CYP19A1/GAL/DOC2B/IL1B/SLC9B2/HCAR2/CCL5/ARL2BP/INHBB/CRHBP/AGT/NNAT/IT…
GO_NEGATIVE_REGULATION_OF_BMP_SIGNALING_PATHWAY	GO_NEGATIVE_REGULATION_OF_BMP_SIGNALING_PATHWAY	47	0.639693	2.11676	7.9e-06	7.18e-05	4.18e-05	2610	tags=40%, list=13%, signal=35%	SFRP2/CHRDL1/SFRP1/GREM1/FBN1/HTRA3/NOG/FSTL3/RBPMS2/GREM2/BMPER/CHRD/HTRA1/SOST/FZD1/WNT5A/SMAD7/WNT1/TWSG1
GO_NEGATIVE_REGULATION_OF_CELL_MATRIX_ADHESION	GO_NEGATIVE_REGULATION_OF_CELL_MATRIX_ADHESION	37	0.678758	2.12257	7.93e-06	7.2e-05	4.2e-05	3481	tags=46%, list=18%, signal=38%	MYOC/SERPINE1/THBS1/POSTN/PHLDB2/MMP14/DLC1/AJAP1/APOD/FAM107A/LRP1/ACVRL1/BCL6/CORO1C/SEMA3E/ARHGAP6/JAG1
GO_ATP_SYNTHESIS_COUPLED_ELECTRON_TRANSPORT	GO_ATP_SYNTHESIS_COUPLED_ELECTRON_TRANSPORT	94	-0.467512	-1.9268	8.17e-06	7.4e-05	4.31e-05	7010	tags=67%, list=36%, signal=43%	NDUFB2/NDUFB11/UQCRQ/COQ9/COX7A2L/COX15/NDUFS5/NDUFA2/NDUFB4/NDUFC1/UQCRFS1/NDUFA6/COX7C/UQCR10/SDHAF2/NDUFB5/NDUFA4/NDUFA3/NDUFA10/COX6B1/CYC1/NDUFA5/COX6A1/NDUFB6/NDUFAB1/NDUFS3/NDUFA1/MT-ND4/NDUFA9/NDUFA12/NDUFB8/CCNB1/TAZ/NDUFA13/NDUFB3/COX5A/MT-ND6/NDUFB9/COX8A/NDUFS6/MT-CO3/MT-ND5/MT-CO2/SDHD/NDUFV2/COX4I1/NDUFB1/COX5B/NDUFC2/COA6/UQCRHL/UQCC3/UQCRB/MT-CYB/UQCRH/COX7B/MT-ND2/MT-ND4L/CDK1/CY…
GO_RUFFLE	GO_RUFFLE	168	0.465007	1.80178	8.33e-06	7.54e-05	4.39e-05	3537	tags=32%, list=18%, signal=27%	FAP/ITGA5/PDPN/LAYN/PDLIM7/PALLD/DLC1/PSD/ITGB3/PLEKHO1/BMX/FGD5/WIPF1/FAM107A/FSCN1/PLEK/ACTN1/TNFRSF12A/GSN/MYO5A/MEFV/AIF1/ITGAV/ITGB1/SAMSN1/TPM1/MACF1/SCIMP/MYADM/FGR/PODXL/S100B/RDX/TLN1/FGD1/PSD3/TRPV4/LCP1/ARHGEF26/PIP5K1C/CORO1C/ASAP3/ARHGEF4/FGD2/MYH9/RASGRP2/KLHL41/TIAM1/MYO1C/CAPG/CDKL5/PDE4A/SNX9/CYTH3
GO_MAST_CELL_ACTIVATION	GO_MAST_CELL_ACTIVATION	56	0.607357	2.0617	8.36e-06	7.55e-05	4.4e-05	4516	tags=54%, list=23%, signal=41%	NR4A3/FOXF1/S100A12/MILR1/KIT/CD300A/PIK3CG/HMOX1/CNR1/FCER1G/CD84/LCP2/FER/FGR/BTK/RHOH/CD300LF/PIK3CD/LAT2/GAB2/IL4R/FES/IL13/GATA2/TSLP/CRLF2/UNC13D/STXBP1/RAC2/CBL
GO_PLATELET_ALPHA_GRANULE_LUMEN	GO_PLATELET_ALPHA_GRANULE_LUMEN	66	0.592636	2.05538	8.37e-06	7.55e-05	4.4e-05	2410	tags=44%, list=12%, signal=39%	F13A1/SERPINE1/THBS1/ISLR/FN1/IGF1/MMRN1/TGFB3/SPARC/SERPING1/IGF2/A2M/VWF/VEGFC/LEFTY2/CFD/TGFB2/TIMP1/SRGN/TGFB1/HGF/PPBP/ACTN1/SERPINA3/PDGFB/F8/PROS1/ACTN2/SERPINA1
GO_POSITIVE_REGULATION_OF_PHAGOCYTOSIS	GO_POSITIVE_REGULATION_OF_PHAGOCYTOSIS	66	0.592806	2.05597	8.37e-06	7.55e-05	4.4e-05	3416	tags=50%, list=17%, signal=41%	PTX3/RAB31/FPR2/TREM2/C4A/C3/C4B/CCL2/MFGE8/TUB/SLC11A1/CD36/LRP1/DOCK2/FCGR2B/FCER1G/NCKAP1L/ITGAV/IL2RB/AZU1/PTPRC/CLEC7A/SIRPB1/IL1B/GAS6/CD300LF/CAMK1D/SIRPA/SFTPD/ANO6/GATA2/RAPGEF1/ITGA2
GO_POSITIVE_REGULATION_OF_INTERFERON_GAMMA_PRODUCTION	GO_POSITIVE_REGULATION_OF_INTERFERON_GAMMA_PRODUCTION	63	0.5898	2.03131	8.5e-06	7.66e-05	4.46e-05	4532	tags=57%, list=23%, signal=44%	IL1R1/PDE4B/TLR8/CCR2/CD14/TLR4/TLR7/KLRC4-KLRK1/TNFSF4/SLC11A1/HAVCR2/IL27/PDE4D/SASH3/WNT5A/CD276/CLEC7A/IL21/ISL1/IL1B/IL12B/HLA-DPA1/ABL1/HLA-DPB1/EBI3/SLAMF6/TNF/KLRK1/LTA/CD2/TLR9/TLR3/CD3E/IL12RB1/IL18/CD244
GO_REGULATION_OF_VASOCONSTRICTION	GO_REGULATION_OF_VASOCONSTRICTION	58	0.599902	2.04471	8.52e-06	7.66e-05	4.46e-05	4325	tags=59%, list=22%, signal=46%	AGTR1/ATP1A2/HTR2A/KCNA5/PTGS2/CAV1/GJA1/AVPR1A/HRH2/ICAM1/GJA5/ADRA1B/HRH1/F2R/AVPR2/LEP/EDN1/ADRA1D/PTAFR/TBXA2R/BDKRB2/DOCK4/ADRA1A/ADM/AGT/BMPR2/ECE1/EDN2/CD38/EGFR/DBH/ACE/OXTR/ADRA2C
GO_PROTEIN_TYROSINE_KINASE_ACTIVITY	GO_PROTEIN_TYROSINE_KINASE_ACTIVITY	135	0.489318	1.87038	8.62e-06	7.73e-05	4.51e-05	3084	tags=33%, list=16%, signal=28%	DDR2/ROR2/EFEMP1/NRP2/PDGFRL/PDGFRB/FGFR1/AXL/NTRK3/EPHA5/CSF1R/EPHA7/EPHA6/TIE1/EPHA3/NTRK1/EFNB3/PDGFRA/BMX/NRP1/SLA/HCK/TEK/KIT/FLT4/RET/BLK/IGF1R/FER/EPHA4/FGR/KDR/ALK/FLT1/CRIM1/BTK/NTRK2/HIPK4/EPHB6/MATK/PEAK1/DYRK3/ABL1/FES
GO_POSITIVE_REGULATION_OF_SYNAPSE_ASSEMBLY	GO_POSITIVE_REGULATION_OF_SYNAPSE_ASSEMBLY	61	0.600145	2.05795	8.86e-06	7.95e-05	4.63e-05	4809	tags=61%, list=24%, signal=46%	THBS2/SLITRK2/SLITRK3/SYNDIG1/SRPX2/FLRT2/CBLN1/NTRK3/LRRTM1/NLGN1/PTPRD/NTRK1/SLITRK4/NLGN2/AMIGO2/NRXN1/CLSTN2/SLITRK5/TPBG/LRRTM3/LRRN3/NTRK2/LINGO2/NLGN3/LRRN1/CLSTN3/EFNA5/IL1RAP/SLITRK6/BDNF/OXTR/DLG5/AGRN/LRRC4B/IL1RAPL1/EPHB1/CLSTN1
GO_POSITIVE_REGULATION_OF_RECEPTOR_SIGNALING_PATHWAY_VIA_STAT	GO_POSITIVE_REGULATION_OF_RECEPTOR_SIGNALING_PATHWAY_VIA_STAT	89	0.552342	2.0192	8.91e-06	7.98e-05	4.65e-05	4515	tags=52%, list=23%, signal=40%	CYP1B1/IGF1/IL6/GHR/CSF1R/OSM/CSF2/CRLF1/IL10/IL31RA/PECAM1/IL10RA/F2R/SOCS3/KIT/CD300A/IL7R/CTF1/IL24/LIF/HCLS1/LEP/IL21/TNFSF18/ISL1/IL6ST/IL12B/PRL/CCL5/ARL2BP/CLCF1/AGT/AKR1B1/IL13/TNFRSF1A/TSLP/FLT3/TNF/FYN/CRLF2/TNFRSF18/CD40/IL18/STAT3/NOTCH1/IL6R
GO_NEPHRON_EPITHELIUM_DEVELOPMENT	GO_NEPHRON_EPITHELIUM_DEVELOPMENT	110	0.509365	1.90856	9.03e-06	8.07e-05	4.7e-05	3003	tags=40%, list=15%, signal=34%	GREM1/ADAMTS16/ADIPOQ/GLI3/NOG/WNT9B/FOXC2/FGF2/HEYL/TCF21/DCHS1/WWTR1/KIF26B/IRX1/FAT4/FGF1/SIX2/AGTR2/PECAM1/EYA1/BASP1/ILK/POU3F3/CD34/PKD2/WNT7B/LAMB2/MEF2C/OSR1/LIF/MAGI2/SMO/NOTCH2/WNT6/PKD1/BCL2/PODXL/WNT1/WT1/WNT2B/PGF/PBX1/NPNT/AGT
GO_NEGATIVE_REGULATION_OF_AXONOGENESIS	GO_NEGATIVE_REGULATION_OF_AXONOGENESIS	67	0.57629	2.00308	9.08e-06	8.11e-05	4.73e-05	4177	tags=45%, list=21%, signal=35%	SLIT2/NGFR/THY1/SPP1/EPHA7/NTN1/SEMA6B/PTPRS/SEMA7A/EFNB3/NRP1/MAP2/SEMA3A/SEMA3G/SEMA3C/TNR/WNT5A/DAB1/SEMA4C/SEMA3D/SEMA6D/SEMA3E/ULK2/FGF13/SEMA5A/RTN4/TRAK2/SEMA6C/DRAXIN/SEMA3F
GO_I_KAPPAB_KINASE_NF_KAPPAB_SIGNALING	GO_I_KAPPAB_KINASE_NF_KAPPAB_SIGNALING	262	0.421121	1.70918	9.1e-06	8.11e-05	4.73e-05	4895	tags=35%, list=25%, signal=27%	ADIPOQ/FLNA/CCL21/CCL19/PRKD1/EDA2R/ECM1/TLR8/GJA1/HTR2B/CD14/LGALS1/TLR4/TICAM2/TLR7/LURAP1/MID2/S100A12/TGM2/F2R/CD36/AVPR2/LPAR1/PER1/HMOX1/CCR7/CD4/IL1A/PINK1/CX3CR1/CLEC6A/ESR1/MAP3K3/WNT5A/LURAP1L/PRKCB/PLK2/TIFAB/S100B/TLR6/TRIM22/IL1B/LY96/IL1RN/BTK/RORA/RHOH/SIRPA/TNFAIP3/ERC1/TLR2/ROR1/ABL1/S100A4/HSPB1/APOL3/ANGPT1/TNFRSF1A/WLS/RELB/CX3CL1/FASLG/RHOC/CD74/CARD11/TNF/FYN/LITAF/AKAP13/TL…
GO_CELL_COMMUNICATION_INVOLVED_IN_CARDIAC_CONDUCTION	GO_CELL_COMMUNICATION_INVOLVED_IN_CARDIAC_CONDUCTION	54	0.613939	2.07763	9.29e-06	8.27e-05	4.82e-05	2685	tags=44%, list=14%, signal=38%	ATP1A2/CASQ2/CTNNA3/FLNA/KCNA5/CAV1/ANK2/GJA1/KCNJ5/CACNA1C/SCN4B/SCN1B/GJA5/CACNA2D1/GJC1/SLC8A1/KCNE5/CACNA1G/PDE4D/SCN3B/RYR2/GJD3/ATP1B2/KCNN2
GO_ODONTOGENESIS	GO_ODONTOGENESIS	130	0.480576	1.82645	9.38e-06	8.34e-05	4.86e-05	2971	tags=31%, list=15%, signal=26%	HAND2/SERPINE1/TNC/COL1A1/FGF10/COL1A2/INHBA/ASPN/TWIST1/TGFB3/GLI3/GNAO1/GLI2/RSPO2/HTRA1/FAM20C/FAM20A/TGFB2/PDGFRA/CSF3R/ADAMTS5/PAM/CD34/MYO5A/LAMB1/OSR1/FST/SMO/EDN1/WNT6/AQP1/CSF1/FOXO1/RUNX2/ALPL/DMRT3/ID3/ADM/LEF1/TBX1
GO_POSITIVE_REGULATION_OF_NERVOUS_SYSTEM_PROCESS	GO_POSITIVE_REGULATION_OF_NERVOUS_SYSTEM_PROCESS	61	0.599158	2.05457	9.39e-06	8.34e-05	4.86e-05	3416	tags=44%, list=17%, signal=37%	RGS4/CARTPT/TENM4/RELN/SHANK1/NETO1/NLGN1/NLGN2/HGF/NRXN1/DLG4/ITGAX/ADRB2/OPRL1/WASF3/TNR/IGSF9B/CST7/S100B/PTAFR/SSH1/NLGN3/TNFRSF1B/NTSR1/IGSF11/RIMS1/ITGA2
GO_CELLULAR_RESPONSE_TO_CHEMICAL_STRESS	GO_CELLULAR_RESPONSE_TO_CHEMICAL_STRESS	326	0.393729	1.62818	9.62e-06	8.54e-05	4.97e-05	4105	tags=29%, list=21%, signal=23%	PENK/CYP1B1/IL6/MMP2/MYLK/NR4A3/NOX4/SOD3/AXL/PRKD1/PTGS2/CAV1/IL10/FBLN5/GPX8/MAPK10/TLR4/GPX3/SNCA/RHOB/DYSF/NCF2/PDGFRA/SLC2A4/LRRK2/CD36/HGF/ANXA1/CYBB/PKD2/FZD1/PRKAA2/MPO/ETS1/HMOX1/ERRFI1/KLF2/GPX7/PINK1/AIF1/LRRC8C/FOS/MMP3/AQP1/FER/TPM1/MMP9/RCSD1/BCL2/NOS3/TRPC6/TLR6/RNF112/NCF1/FOXO1/ANKRD2/BDKRB2/DPEP1/WNT1/TRPV4/BTK/PDGFD/MAPT/EPAS1/SIRPA/TNFAIP3/PRR5L/FAS/NR4A2/HSPA1A/AKR1B1/ABL1/HS…
GO_NEGATIVE_REGULATION_OF_CELLULAR_PROTEIN_LOCALIZATION	GO_NEGATIVE_REGULATION_OF_CELLULAR_PROTEIN_LOCALIZATION	110	0.507983	1.90338	9.78e-06	8.67e-05	5.05e-05	3973	tags=33%, list=20%, signal=26%	LRRC15/ADIPOQ/DCLK1/MAP1A/DCLK2/RAB23/LILRB4/LYPD1/TGFB1/APOD/LRRK2/CD36/MDFIC/DAB2/PKIA/DCLK3/GPM6B/MRAP/BAG3/ACTN2/PKIG/KCNE1/PID1/MAPT/RHOQ/GBP1/TRIM29/SNX33/MAGED1/SUFU/ANGPT1/DERL3/TP53INP2/LEPROT/TTBK2/LZTS2
GO_NEGATIVE_REGULATION_OF_RESPONSE_TO_WOUNDING	GO_NEGATIVE_REGULATION_OF_RESPONSE_TO_WOUNDING	87	0.545816	1.98746	9.8e-06	8.67e-05	5.05e-05	2742	tags=45%, list=14%, signal=39%	FAP/SERPINE1/THBS1/RGMA/SPP1/CD109/FGF2/SERPING1/SERPINB2/PHLDB2/PLAU/GJA1/PRKG1/THBD/AJAP1/PTPRS/SERPINE2/PDGFRA/KRT1/C1QTNF1/PLAT/APOE/CDKN1A/SIGLEC10/PLAUR/CD34/PDGFB/RTN4RL1/ADAMTS18/DUSP10/TFPI/PROS1/TNR/EDN1/EPHA4/NOS3/SH2B3/UBASH3B/WFDC1
GO_NEGATIVE_CHEMOTAXIS	GO_NEGATIVE_CHEMOTAXIS	44	0.640188	2.07871	9.81e-06	8.67e-05	5.05e-05	3579	tags=55%, list=18%, signal=45%	SLIT2/PLXNA4/SLIT3/NRP2/FLRT2/EPHA7/NTN1/SEMA6B/ITGB3/SEMA7A/SEMA3A/ROBO1/SEMA3G/ITGAV/SEMA3C/WNT5A/NRG3/UNC5C/SEMA4C/SEMA3D/SEMA6D/SEMA3E/EFNA5/PDGFA
GO_NEURAL_CREST_CELL_DIFFERENTIATION	GO_NEURAL_CREST_CELL_DIFFERENTIATION	86	0.544386	1.97454	9.85e-06	8.69e-05	5.07e-05	3111	tags=40%, list=16%, signal=33%	HAND2/SFRP1/FN1/TWIST1/NRP2/FOXC2/EDNRA/SNAI2/SEMA6B/ZEB2/HTR2B/SEMA7A/NRP1/SEMA3A/RET/SEMA3G/MEF2C/FRZB/GSC/PHOX2B/ALDH1A2/SMO/SEMA3C/EDN1/SOX11/CYP26C1/ISL1/SEMA4C/SEMA3D/SEMA6D/CORO1C/ACVR1/TBX1/SEMA3E
GO_REGULATION_OF_MACROPHAGE_MIGRATION	GO_REGULATION_OF_MACROPHAGE_MIGRATION	36	0.684573	2.13551	9.91e-06	8.73e-05	5.09e-05	2746	tags=50%, list=14%, signal=43%	THBS1/EMILIN1/C5AR1/TREM2/MMP14/C3AR1/RARRES2/CMKLR1/SLAMF8/CD200/MMP28/P2RY12/CCL3/CX3CR1/CSF1/CYP19A1/TRPV4/CCL5
GO_NADH_DEHYDROGENASE_ACTIVITY	GO_NADH_DEHYDROGENASE_ACTIVITY	46	-0.585264	-2.09906	1.01e-05	8.93e-05	5.2e-05	6344	tags=70%, list=32%, signal=47%	NDUFS5/NDUFA2/NDUFB4/NDUFC1/NDUFA6/NDUFB5/NDUFA4/NDUFA3/NDUFA10/NDUFA5/NDUFB6/NDUFAB1/NDUFS3/NDUFA1/MT-ND4/NDUFA9/NDUFA12/NDUFB8/NDUFA13/NDUFB3/MT-ND6/NDUFB9/NDUFS6/MT-ND5/NDUFV2/NDUFB1/NDUFC2/MT-ND2/MT-ND4L/MT-ND1/MT-ND3/WDR93
GO_RENAL_FILTRATION	GO_RENAL_FILTRATION	19	0.770947	2.05367	1.05e-05	9.2e-05	5.36e-05	3693	tags=68%, list=19%, signal=56%	SULF1/ADORA1/GJA1/MCAM/CORO2B/GJA5/F2R/CD34/PDGFB/SULF2/GAS6/MYO1E/ITGA3
GO_METANEPHROS_DEVELOPMENT	GO_METANEPHROS_DEVELOPMENT	92	0.53441	1.95951	1.05e-05	9.23e-05	5.38e-05	2305	tags=36%, list=12%, signal=32%	GREM1/FGF10/FBN1/ADIPOQ/GLI3/PDGFRB/WNT9B/FOXC2/TCF21/WWTR1/KIF26B/IRX1/FAT4/SIX2/EGR1/AGTR2/PDGFRA/SOX17/EYA1/BASP1/POU3F3/CD34/PKD2/RET/WNT7B/PDGFB/LAMB2/OSR1/LIF/ITGA8/SMO/PKD1/BCL2
GO_TRANSLATIONAL_INITIATION	GO_TRANSLATIONAL_INITIATION	190	-0.369332	-1.67815	1.06e-05	9.25e-05	5.39e-05	7004	tags=58%, list=36%, signal=38%	EIF4EBP1/TPR/RPL15/RPS15/RPS3A/RPS2/EIF2S3/RPL10/YTHDF1/DENR/RPL18A/UBA52/EIF3K/NPM1/RPL10A/GLE1/ALKBH1/EIF4EBP3/RPS6/EIF1/FMR1/RPL13A/RPL5/EIF2A/RPS25/EIF3J/RPL6/EIF3M/CDC123/RPL9/NCBP2/EIF3B/RPS5/RPL13/EIF4E1B/RPL23A/POLR2G/MCTS1/EIF4A1/RPL18/RPS14/RPS3/MTIF3/RPL32/RPL41/RPL28/EIF1AX/RPL35/RPS11/METTL3/RPLP0/RPSA/RPS16/RPL14/RPS17/RPL12/EIF6/RPL27/RPS4X/EIF5/RPL7A/COPS5/EIF3H/EIF3E/RPS8/RPL23/R…
GO_EXCITATORY_SYNAPSE	GO_EXCITATORY_SYNAPSE	51	0.616445	2.08074	1.07e-05	9.34e-05	5.44e-05	3717	tags=51%, list=19%, signal=41%	CADM3/SYNDIG1/SRPX2/CBLN1/SHANK1/CALB2/DGKI/LRRTM1/GRIA1/PDE4B/SYT11/NETO1/NLGN1/NLGN4X/NLGN4Y/DLG4/SHISA6/GRIA3/ELFN1/SLC16A3/SLC17A7/LRRC4/NLGN3/IGSF11/ITGA3/CNTN6
GO_RNA_LOCALIZATION	GO_RNA_LOCALIZATION	224	-0.355318	-1.65802	1.1e-05	9.58e-05	5.58e-05	8276	tags=62%, list=42%, signal=36%	THOC6/YY1/SLU7/TERF1/NXF1/SRSF5/NOL6/ZNHIT6/DHX9/NUP153/PRPF18/SHQ1/AGFG1/NUP133/TSC1/SMG1/WDR33/ZC3H11A/EXOSC10/IWS1/SMG5/XPOT/NUP205/RUVBL2/ABCE1/CCT8/EIF5AL1/CCT2/RNPS1/CCT3/NUP50/SENP2/CCT5/SMG7/HNRNPU/AAAS/CDC40/TPR/RPS15/NPM1/RBM27/AHCTF1/GLE1/NXF2B/NOP10/TOMM20/IGF2BP2/NUP54/NUP160/THOC3/RBM8A/ATR/RAN/CCT4/DDX19B/CETN2/XPO5/FMR1/SLBP/TCP1/WRAP53/HNRNPA3/ZC3H3/NRDE2/EXOSC3/YTHDC1/NUP155/CET…
GO_NEGATIVE_REGULATION_OF_VASCULAR_SMOOTH_MUSCLE_CELL_PROLIFERATION	GO_NEGATIVE_REGULATION_OF_VASCULAR_SMOOTH_MUSCLE_CELL_PROLIFERATION	18	0.793384	2.10007	1.1e-05	9.62e-05	5.61e-05	2202	tags=61%, list=11%, signal=54%	CNN1/ADIPOQ/TGFB3/MYOCD/IL10/PRKG1/CDKN1A/HMOX1/GPER1/MEF2C/TPM1
GO_POSITIVE_REGULATION_OF_SYNAPTIC_TRANSMISSION_GLUTAMATERGIC	GO_POSITIVE_REGULATION_OF_SYNAPTIC_TRANSMISSION_GLUTAMATERGIC	25	0.742778	2.09717	1.11e-05	9.64e-05	5.62e-05	4301	tags=76%, list=22%, signal=59%	ADCYAP1/ROR2/RELN/TSHZ3/SHANK1/PTGS2/CCR2/CCL2/NLGN1/NTRK1/NLGN2/NRXN1/TNR/ADORA2A/NLGN3/GLUL/EGFR/STXBP1/OXTR
GO_SEMAPHORIN_PLEXIN_SIGNALING_PATHWAY	GO_SEMAPHORIN_PLEXIN_SIGNALING_PATHWAY	38	0.67521	2.12654	1.11e-05	9.67e-05	5.64e-05	2689	tags=45%, list=14%, signal=39%	HAND2/PLXNA4/FLNA/NRP2/SEMA6B/NCAM1/SEMA7A/NRP1/PLXNC1/SEMA3A/PLXNB3/SEMA3G/PLXND1/SEMA3C/SEMA4C/SEMA3D/SEMA6D
GO_SARCOPLASM	GO_SARCOPLASM	78	0.553912	1.98723	1.12e-05	9.74e-05	5.68e-05	3529	tags=44%, list=18%, signal=36%	THBS4/SPOCK1/THBS1/FLNC/PLN/CASQ2/JPH2/SLN/SGCD/MRVI1/SLC2A4/CACNA2D1/P3H2/ITPR1/GSN/AKAP6/SLC8A3/MEF2C/JPH3/RASD1/JPH4/CASQ1/RYR2/DMPK/CALU/ART1/CMYA5/RTN2/ITPR2/KLHL41/SRL/NOS1/PLEC/HABP4
GO_FIBROBLAST_MIGRATION	GO_FIBROBLAST_MIGRATION	38	0.675043	2.12601	1.12e-05	9.74e-05	5.68e-05	2949	tags=39%, list=15%, signal=34%	HAS1/THBS1/AKAP12/DDR2/TNS1/FGF2/TGFB1/ILK/SLC8A1/CYGB/FER/CORO1C/PAK3/HYAL2/PRR5L
GO_CARTILAGE_MORPHOGENESIS	GO_CARTILAGE_MORPHOGENESIS	28	0.706912	2.0524	1.12e-05	9.75e-05	5.68e-05	1723	tags=54%, list=9%, signal=49%	HAND2/COL14A1/COL6A3/COL12A1/COL6A2/SNAI2/COL6A1/RSPO2/STC1/COL7A1/SCARA3/MATN3/SNAI1/WNT7B/MEF2C
GO_MUSCLE_ADAPTATION	GO_MUSCLE_ADAPTATION	106	0.514147	1.91659	1.13e-05	9.77e-05	5.7e-05	3144	tags=31%, list=16%, signal=26%	HAND2/MYOC/IGF1/PI16/RGS4/NR4A3/IGFBP5/SGCA/FBXO32/LMCD1/RGS2/ATP2B4/MYOZ2/GSN/HMOX1/AKAP6/MEF2C/PDE5A/ERRFI1/AIF1/HAMP/EDN1/CASQ1/NOS3/UTRN/FOXO1/IL6ST/HEY2/IL1B/ADRA1A/MEF2A/AGT/TNFRSF1B
GO_REGULATION_OF_MONONUCLEAR_CELL_MIGRATION	GO_REGULATION_OF_MONONUCLEAR_CELL_MIGRATION	43	0.641504	2.07222	1.13e-05	9.77e-05	5.7e-05	3274	tags=56%, list=17%, signal=47%	GREM1/SERPINE1/THBS1/SLIT2/C5AR1/FPR2/DUSP1/CXCL12/C3AR1/CCR2/RARRES2/CMKLR1/SLAMF8/CCR1/AIF1/PLA2G7/CSF1/CCL1/TRPV4/PDGFD/CCL5/ANO6/NBL1/LGMN
GO_VASCULAR_ENDOTHELIAL_GROWTH_FACTOR_PRODUCTION	GO_VASCULAR_ENDOTHELIAL_GROWTH_FACTOR_PRODUCTION	32	0.700718	2.13154	1.13e-05	9.77e-05	5.7e-05	2706	tags=56%, list=14%, signal=49%	CYP1B1/SULF1/IL6/C5AR1/PTGS2/C3/C3AR1/CCR2/ADAMTS3/TGFB1/FLT4/IL1A/CCBE1/SULF2/ISL1/IL6ST/IL1B/RORA
GO_EXOGENOUS_DRUG_CATABOLIC_PROCESS	GO_EXOGENOUS_DRUG_CATABOLIC_PROCESS	22	-0.716445	-2.13071	1.14e-05	9.84e-05	5.73e-05	3173	tags=77%, list=16%, signal=65%	CYP3A4/CYP2E1/CYP2A6/CYP2S1/CYP2A7/CYP2R1/CYP2C8/CYP2J2/CYP2C9/NR1I2/CYP2A13/CYP1A2/CYP2D6/CYP2B6/CYP2W1/CYP4B1/CYP2F1
GO_REGULATION_OF_STRIATED_MUSCLE_CELL_DIFFERENTIATION	GO_REGULATION_OF_STRIATED_MUSCLE_CELL_DIFFERENTIATION	95	0.525183	1.93718	1.14e-05	9.84e-05	5.73e-05	3130	tags=33%, list=16%, signal=28%	GREM1/IGF1/PI16/RGS4/SMYD1/TMEM119/MYOCD/EHD2/CCL8/MMP14/RBM24/TGFB1/RGS2/AKAP6/MEF2C/CD53/SIK1/HAMP/EDN1/BHLHE41/BCL2/DMPK/ANKRD2/FZD7/MYF6/BHLHA15/CYP26B1/NKX2-5/TBX1/IL4R/CXCL9
GO_NEGATIVE_REGULATION_OF_PEPTIDASE_ACTIVITY	GO_NEGATIVE_REGULATION_OF_PEPTIDASE_ACTIVITY	246	0.421726	1.69903	1.15e-05	9.9e-05	5.77e-05	2908	tags=29%, list=15%, signal=25%	SFRP2/SPOCK1/SERPINE1/THBS1/TIMP3/NGFR/PI16/CST2/CRYAB/PI15/COL6A3/SERPINF1/WNT9A/NGF/ANXA8/TIMP2/CD109/SERPING1/PTGS2/ITIH3/TFPI2/SERPINB2/ECM1/C4A/C3/TIMP4/A2M/C4B/CST6/CST1/SNCA/CST5/COL7A1/RECK/SERPINE2/SERPINB7/TIMP1/HGF/ITIH5/CR1/PLAUR/LRP1/ANXA8L1/SERPINA3/LXN/NAIP/SERPINB4/SERPINH1/TFPI/PROS1/IFI16/PRNP/AQP1/MMP9/PAPLN/SPOCK2/CST7/SERPINA1/LCN1/SERPINA5/DPEP1/SERPINB9/WFIKKN2/CRIM1/GAS6/S…
GO_CHONDROCYTE_DEVELOPMENT	GO_CHONDROCYTE_DEVELOPMENT	44	0.637173	2.06893	1.16e-05	9.95e-05	5.8e-05	3077	tags=55%, list=16%, signal=46%	SFRP2/COL11A1/SULF1/COMP/COL14A1/COL6A3/COL12A1/COL6A2/BMPR1B/PTHLH/COL6A1/ECM1/CHST11/COL7A1/ACAN/SCARA3/MATN3/SERPINH1/SULF2/RUNX2/CHSY1/TGFBR2/MATN2/BMPR2
GO_AORTIC_VALVE_DEVELOPMENT	GO_AORTIC_VALVE_DEVELOPMENT	32	0.699386	2.12749	1.2e-05	0.000102835	5.99e-05	3481	tags=59%, list=18%, signal=49%	SLIT2/TWIST1/EMILIN1/SLIT3/ELN/HEYL/SNAI2/TGFB1/SNAI1/ROBO1/NFATC1/NOS3/HEY2/TBX20/BMPR2/TNFRSF1B/DLL4/TNFRSF1A/JAG1
GO_REGULATION_OF_BONE_DEVELOPMENT	GO_REGULATION_OF_BONE_DEVELOPMENT	22	0.755962	2.09276	1.2e-05	0.000102835	5.99e-05	2555	tags=45%, list=13%, signal=40%	GREM1/FBN1/LOX/GLI3/TMEM119/GPR68/TYROBP/NOTCH2/LILRB1/SLC9B2
GO_ENDODERM_DEVELOPMENT	GO_ENDODERM_DEVELOPMENT	75	0.561885	2.00635	1.22e-05	0.000104814	6.11e-05	2258	tags=36%, list=11%, signal=32%	COL11A1/COL8A1/FN1/MMP2/INHBA/COL5A1/COL12A1/NOG/COL5A2/ITGA5/COL6A1/MMP14/ITGB2/MMP8/COL4A2/COL7A1/ARC/SOX17/ITGA7/ITGA4/LAMC1/LAMB1/APELA/ITGAV/ITGB5/SOX7/MMP9
GO_SIGNAL_TRANSDUCTION_INVOLVED_IN_CELLULAR_RESPONSE_TO_AMMONIUM_ION	GO_SIGNAL_TRANSDUCTION_INVOLVED_IN_CELLULAR_RESPONSE_TO_AMMONIUM_ION	93	0.523841	1.92155	1.23e-05	0.000105328	6.14e-05	2667	tags=33%, list=14%, signal=29%	CHRM2/HTR2A/RGS4/FLNA/GNAO1/HTR7/CHRNA3/ADCY5/HTR1B/LY6H/PALM/HTR2B/LYPD1/HRH2/CHRM4/PTGER1/LRRK2/HRH1/DRD5/RGS8/HTR1F/HTR3A/CAV2/RGS9/CALY/GNG2/HTR1E/ALK/GNAI2/HRH4/GNAL
GO_FOREBRAIN_CELL_MIGRATION	GO_FOREBRAIN_CELL_MIGRATION	58	0.593885	2.0242	1.24e-05	0.000105767	6.16e-05	4025	tags=50%, list=20%, signal=40%	SLIT2/GLI3/NRP2/RELN/AXL/CXCL12/NRP1/LRRK2/DIXDC1/P2RY12/POU3F3/SEMA3A/LHX6/ROBO1/LAMB1/CXCR4/TNR/NRG3/DAB1/FEZF2/SUN2/SRF/CDK5R2/FGF13/RTN4/EMX2/CNTN2/EGFR/NDEL1
GO_POSITIVE_REGULATION_OF_PROTEIN_DEPHOSPHORYLATION	GO_POSITIVE_REGULATION_OF_PROTEIN_DEPHOSPHORYLATION	43	0.639428	2.06552	1.26e-05	0.000107496	6.27e-05	2354	tags=37%, list=12%, signal=33%	PDGFRB/DLC1/ADORA1/LILRB2/AGTR2/TGFB1/CDH5/DUSP26/CD33/CD300A/ITGA1/PPP1R16B/PINK1/MAGI2/PTPRC/SMPD1
GO_REGULATION_OF_LEUKOCYTE_DEGRANULATION	GO_REGULATION_OF_LEUKOCYTE_DEGRANULATION	43	0.639586	2.06603	1.26e-05	0.000107496	6.27e-05	3260	tags=44%, list=17%, signal=37%	CCR2/ITGB2/FOXF1/ITGAM/CD300A/FCGR2B/HMOX1/FCER1G/CD84/FER/PRAM1/FGR/PTAFR/GAB2/CD177/IL4R/FES/IL13/GATA2
GO_ACTIN_POLYMERIZATION_OR_DEPOLYMERIZATION	GO_ACTIN_POLYMERIZATION_OR_DEPOLYMERIZATION	191	0.444942	1.74851	1.26e-05	0.000107546	6.27e-05	4067	tags=32%, list=21%, signal=26%	SLIT2/MAGEL2/LMOD1/CCL21/CCL11/ELN/CXCL12/TMOD1/FHOD3/ICAM1/CDC42EP3/CAP2/HCK/WIPF1/FAM107A/PLEK/ADD2/GSN/CCR7/KANK3/NCKAP1L/CFL2/CSF3/KANK4/MICAL2/AIF1/DBN1/HCLS1/ESAM/WASF3/SPIRE1/CCL26/WAS/FER/ACTN2/PREX1/TMSB15B/MYADM/RDX/TMSB4Y/TMSB15A/EVL/PAK3/CORO1A/PLEKHG2/MYO1C/CAPG/CCL24/SPTB/FCHSD2/ARHGAP6/SEMA5A/GMFG/SNX9/WASF1/CDC42EP2/TMOD2/MICAL3/SWAP70/ADD1/WDR1
GO_POSITIVE_REGULATION_OF_LIPASE_ACTIVITY	GO_POSITIVE_REGULATION_OF_LIPASE_ACTIVITY	71	0.574232	2.0232	1.27e-05	0.000107558	6.27e-05	4224	tags=58%, list=21%, signal=46%	AGTR1/ADCYAP1R1/HTR2A/GPIHBP1/PDGFRB/C5AR1/FGFR1/PLA2G5/EDNRA/FGF2/NTRK3/SELE/HTR2B/AVPR1A/PDGFRA/P2RY12/RASGRP4/KIT/LPAR1/ESR1/P2RY6/NMUR1/PTAFR/FLT1/NTF4/ADRA1A/S1PR4/CCL5/NTRK2/GNA15/AGT/ITK/GPR55/ARHGAP6/RHOC/ABHD5/EGFR/PLCB2/BDNF/NR1H2/ABL2
GO_REGULATION_OF_ADAPTIVE_IMMUNE_RESPONSE	GO_REGULATION_OF_ADAPTIVE_IMMUNE_RESPONSE	153	0.465126	1.78261	1.28e-05	0.000108263	6.31e-05	4431	tags=43%, list=22%, signal=34%	CLC/IL6/CLEC4G/CCL19/C3/IL1R1/IL10/IL33/CCR2/NLRP3/TNFSF4/TGFB1/SLC11A1/HAVCR2/ANXA1/CR1/FCGR2B/CD4/MEF2C/IL7R/FCER1G/IL27/HLX/CD1C/DUSP10/LOXL3/SASH3/PTPRC/WAS/IL1RL1/SMAD7/SAMSN1/ADCY7/LILRB1/CD1E/CD1D/IL6ST/RSAD2/IL1B/IL12B/BTK/CD80/BCL6/CD274/P2RX7/CD28/TNFAIP3/CLCF1/TNFSF13B/IL4R/TNFRSF1B/CD48/CD81/CD1B/TNF/IFNB1/FOXP3/LTA/JAK3/PKN1/FCER2/SOCS5/CD40/IL12RB1/TBX21/IL18
GO_RESPONSE_TO_INTERLEUKIN_1	GO_RESPONSE_TO_INTERLEUKIN_1	197	0.439963	1.73416	1.29e-05	0.000109165	6.36e-05	3815	tags=29%, list=19%, signal=24%	SFRP1/PTGIS/IL6/CCL7/AKAP12/ADAMTS12/CCL13/CCL21/CCL11/CCL19/CCL23/SELE/CCL8/IL1R1/CCL2/SNCA/HAS2/CCL18/EGR1/ICAM1/ADAMTS7/CHI3L1/ANXA1/CXCL8/CCL4/CCL3/ETS1/IL1A/KLF2/MAP3K3/TFPI/MAPK11/CCL26/EDN1/CCL3L3/CCL1/IL1B/IL1RN/RORA/CCL5/GBP2/GBP1/CCL14/SIRPA/HYAL2/CCL17/CEBPB/CCL24/CCL22/CX3CL1/IL1RAP/CD38/XCL2/ANKRD1/PSMA1/PELI3/HIF1A/HDAC4
GO_ANGIOGENESIS_INVOLVED_IN_WOUND_HEALING	GO_ANGIOGENESIS_INVOLVED_IN_WOUND_HEALING	21	0.766907	2.08695	1.32e-05	0.000111441	6.5e-05	3820	tags=71%, list=19%, signal=58%	SERPINE1/SMOC2/FOXC2/ITGB3/MCAM/NDNF/CD34/ETS1/GPR4/CXCR4/TNFAIP3/SRF/PRCP/CX3CL1/GPX1
GO_POSITIVE_REGULATION_OF_EPITHELIAL_TO_MESENCHYMAL_TRANSITION	GO_POSITIVE_REGULATION_OF_EPITHELIAL_TO_MESENCHYMAL_TRANSITION	47	0.631713	2.09036	1.33e-05	0.000112074	6.53e-05	3190	tags=51%, list=16%, signal=43%	COL1A1/IL6/TWIST1/TGFB3/PDPN/TGFB1I1/WWTR1/LOXL2/TGFB2/GLIPR2/TGFB1/DAB2/ENG/SNAI1/OLFM1/TGFBR1/ISL1/IL1B/BCL9L/TGFBR2/LEF1/ACVR1/SERPINB3/TIAM1
GO_REGULATION_OF_FIBROBLAST_MIGRATION	GO_REGULATION_OF_FIBROBLAST_MIGRATION	30	0.708678	2.11022	1.34e-05	0.000112984	6.59e-05	3391	tags=47%, list=17%, signal=39%	HAS1/THBS1/AKAP12/DDR2/FGF2/TGFB1/SLC8A1/CYGB/FER/CORO1C/PAK3/HYAL2/PRR5L/GNA12
GO_CELLULAR_RESPONSE_TO_MECHANICAL_STIMULUS	GO_CELLULAR_RESPONSE_TO_MECHANICAL_STIMULUS	78	0.55145	1.97839	1.34e-05	0.000112984	6.59e-05	4656	tags=45%, list=24%, signal=34%	COL1A1/ATP1A2/PTGS2/TLR8/GJA1/BMP6/PDE2A/TLR4/TLR7/ENG/PIEZO2/MMP7/BAG3/AQP1/PTGER4/IL1B/CNN2/FAS/AGT/IL13/TNFRSF1A/ITGA2/HABP4/TNFRSF8/ANKRD1/PIEZO1/HDAC4/SLC2A1/EGFR/WNT11/TLR3/CD40/NFKB1/KCNJ2/BNIP3
GO_METANEPHRIC_NEPHRON_DEVELOPMENT	GO_METANEPHRIC_NEPHRON_DEVELOPMENT	41	0.649706	2.08178	1.36e-05	0.000114399	6.67e-05	2602	tags=51%, list=13%, signal=45%	GREM1/ADIPOQ/PDGFRB/WNT9B/TCF21/KIF26B/IRX1/SIX2/EGR1/AGTR2/PDGFRA/CD34/PKD2/RET/PDGFB/LAMB2/OSR1/LIF/SMO/PKD1/WT1
GO_BLOOD_VESSEL_ENDOTHELIAL_CELL_PROLIFERATION_INVOLVED_IN_SPROUTING_ANGIOGENESIS	GO_BLOOD_VESSEL_ENDOTHELIAL_CELL_PROLIFERATION_INVOLVED_IN_SPROUTING_ANGIOGENESIS	19	0.767464	2.04439	1.39e-05	0.000117043	6.82e-05	3462	tags=68%, list=18%, signal=56%	AGTR1/THBS1/NGFR/BMPER/APLNR/ACVRL1/HMOX1/PPP1R16B/APELA/FGFBP1/DLL4/GATA2/SEMA5A
GO_REGULATION_OF_OSTEOCLAST_DIFFERENTIATION	GO_REGULATION_OF_OSTEOCLAST_DIFFERENTIATION	64	0.588187	2.02807	1.42e-05	0.000119044	6.94e-05	3381	tags=44%, list=17%, signal=36%	SFRP1/FBN1/CARTPT/FSTL3/GPR68/TREM2/LRRC17/MAFB/TLR4/LILRB4/TYROBP/RASSF2/CCR1/CCL3/MITF/FOS/NOTCH2/LILRB3/CSF1/LILRB1/SLC9B2/IL12B/UBASH3B/KLF10/POU4F2/GPR55/CEBPB/TFE3
GO_PLATELET_AGGREGATION	GO_PLATELET_AGGREGATION	60	0.592432	2.03453	1.43e-05	0.000120117	7e-05	3517	tags=45%, list=18%, signal=37%	COMP/MYL9/FLNA/PDPN/ITGB3/PRKG1/SERPINE2/PDGFRA/C1QTNF1/P2RY12/ILK/PLEK/CSRP1/PIK3CG/ADAMTS18/PEAR1/GATA1/VCL/SH2B3/TLN1/UBASH3B/GAS6/MYH9/FERMT3/HSPB1/ACTB/HBB
GO_METHYLATION	GO_METHYLATION	320	-0.323228	-1.58362	1.43e-05	0.000120117	7e-05	6470	tags=43%, list=33%, signal=30%	PAXIP1/TRMT112/SETMAR/METTL4/CMTR2/METTL2B/WDR61/NSUN2/RAB3D/KDM1B/TET3/DMAP1/PRDM12/TRDMT1/MTO1/MTERF4/MECOM/SUZ12/METTL5/SETDB2/SNRPD3/TRMT61B/CHTOP/TRMT2B/FAM86B1/MEN1/GTPBP3/ALKBH8/METTL15/ATRX/TRMT1/TDRKH/MPHOSPH8/PRMT7/METTL23/ZCCHC4/ECE2/MGMT/SMYD5/TRMT11/SETD9/ARID4B/TRMT10B/PRDM16/TFB1M/TRMT10C/PLD6/SUV39H1/METTL3/BEND3/METTL25/NOP2/ZNF335/TRMT10A/SETDB1/COQ5/EHMT2/METTL1/DPH5/TPMT/FBL/B…
GO_REGULATION_OF_B_CELL_PROLIFERATION	GO_REGULATION_OF_B_CELL_PROLIFERATION	61	0.5918	2.02934	1.46e-05	0.000122353	7.13e-05	4338	tags=56%, list=22%, signal=44%	IL10/TLR4/TYROBP/MNDA/GPR183/CDKN1A/CD300A/FCGR2B/MEF2C/NCKAP1L/SASH3/PTPRC/IL21/BCL2/BST1/TNFRSF13B/BTK/BCL6/TNFRSF4/CLCF1/TNFSF13B/IL13/CD81/CD38/MZB1/CD74/CARD11/FCRL3/CD22/IRS2/TLR9/PKN1/IKZF3/CD40
GO_CELL_DIFFERENTIATION_INVOLVED_IN_KIDNEY_DEVELOPMENT	GO_CELL_DIFFERENTIATION_INVOLVED_IN_KIDNEY_DEVELOPMENT	56	0.599939	2.03651	1.47e-05	0.000122428	7.14e-05	2602	tags=46%, list=13%, signal=40%	GREM1/ADIPOQ/GLI3/ACTA2/WNT9B/FOXC2/TCF21/WWTR1/FAT4/GLIS2/SIX2/BASP1/POU3F3/CD34/PDGFB/LAMB2/MEF2C/OSR1/GPR4/LIF/MAGI2/SMO/NOTCH2/MMP9/PODXL/WT1
GO_DEOXYRIBONUCLEASE_ACTIVITY	GO_DEOXYRIBONUCLEASE_ACTIVITY	59	-0.533544	-1.99969	1.47e-05	0.000122428	7.14e-05	4959	tags=73%, list=25%, signal=55%	FAN1/TREX1/SLX4/EXOG/RAD1/APEX1/POLD1/SETMAR/RBBP8/MBD4/EXO5/TREX2/SLX1A/RPS3/APTX/FEN1/DFFB/ENDOV/DCLRE1A/RAD51C/POLE/SLX1B/BIVM/ERI2/XRCC3/ZRANB3/DNASE1L2/NME1/DCLRE1C/TATDN1/SPO11/RAD9A/EXO1/ERCC5/MGME1/GEN1/DNASE1/EME2/DNASE1L3/RAG1/DNA2/EME1/MEIOB
GO_RESPONSE_TO_CAMP	GO_RESPONSE_TO_CAMP	96	0.526274	1.93851	1.47e-05	0.000122516	7.14e-05	3522	tags=41%, list=18%, signal=34%	PENK/PTPRN/COL1A1/ADIPOQ/FOSB/CDO1/IGFBP5/SPARC/NOX4/PLA2G5/AQP9/DUSP1/MMP19/CNGA3/STC1/PDE2A/THBD/TEK/PKD2/SLC8A1/PER1/PIK3CG/AKAP6/SLC8A3/JUNB/FOS/AQP1/KCNE1/PTAFR/WT1/FOSL1/CRHBP/AREG/ITPR2/CPS1/HCN2/RAPGEF1/TYR/HCN1
GO_REGULATION_OF_MUSCLE_ADAPTATION	GO_REGULATION_OF_MUSCLE_ADAPTATION	83	0.533589	1.93579	1.49e-05	0.000124333	7.25e-05	3489	tags=34%, list=18%, signal=28%	HAND2/IGF1/PI16/RGS4/NR4A3/IGFBP5/SGCA/FBXO32/LMCD1/RGS2/ATP2B4/AKAP6/PDE5A/ERRFI1/AIF1/HAMP/EDN1/CASQ1/NOS3/UTRN/FOXO1/IL6ST/ADRA1A/MEF2A/AGT/TNFRSF1B/TNFRSF1A/TRPC3
GO_PLATELET_ALPHA_GRANULE_MEMBRANE	GO_PLATELET_ALPHA_GRANULE_MEMBRANE	17	0.806143	2.10284	1.53e-05	0.000127578	7.44e-05	1370	tags=53%, list=7%, signal=49%	PCDH7/SPARC/SELP/CD109/ITGB3/SNCA/LHFPL2/PECAM1/CD36
GO_KERATAN_SULFATE_CATABOLIC_PROCESS	GO_KERATAN_SULFATE_CATABOLIC_PROCESS	12	0.857689	2.04341	1.54e-05	0.000128075	7.46e-05	1228	tags=58%, list=6%, signal=55%	KERA/PRELP/OMD/OGN/LUM/FMOD/ACAN
GO_CARDIAC_SEPTUM_DEVELOPMENT	GO_CARDIAC_SEPTUM_DEVELOPMENT	107	0.513178	1.92014	1.55e-05	0.000128714	7.5e-05	3538	tags=45%, list=18%, signal=37%	SLIT2/NOG/SLIT3/NRP2/ZFPM2/LTBP1/HEYL/HEG1/ANK2/PDE2A/MYH10/TGFB2/GJA5/NRP1/FZD1/ENG/ROBO1/PLXND1/PARVA/SMO/SEMA3C/PRDM1/WNT5A/NOTCH2/TGFBR1/SMAD7/CITED2/SOX11/NDST1/NOS3/STRA6/ISL1/FZD2/HEY2/HEY1/TGFBR2/NKX2-5/TBX20/ACVR1/TBX1/TBX2/PTK7/BMPR2/TGFBR3/LUZP1/SUFU/JAG1/RARB
GO_BASEMENT_MEMBRANE_ORGANIZATION	GO_BASEMENT_MEMBRANE_ORGANIZATION	29	0.697457	2.05596	1.56e-05	0.000129724	7.56e-05	2630	tags=52%, list=13%, signal=45%	CMA1/NID2/FLRT2/MMP11/PXDN/PHLDB2/CAV1/PHLDB1/COL4A1/NID1/CAV2/LAMB2/LAMB1/ITGB1/RAMP2
GO_POSITIVE_REGULATION_OF_MUSCLE_TISSUE_DEVELOPMENT	GO_POSITIVE_REGULATION_OF_MUSCLE_TISSUE_DEVELOPMENT	67	0.566674	1.96966	1.57e-05	0.000130198	7.59e-05	3119	tags=37%, list=16%, signal=32%	GREM1/IGF1/WNT2/ZFPM2/FGFR1/MYOCD/FGF2/GLI1/RBM24/TGFB1/AKAP6/MEF2C/GPC1/CDON/HAMP/EDN1/BCL2/HEY2/MYF6/PIM1/CYP26B1/TBX20/TBX1/TBX2/TGFBR3
GO_LYMPHOCYTE_ACTIVATION_INVOLVED_IN_IMMUNE_RESPONSE	GO_LYMPHOCYTE_ACTIVATION_INVOLVED_IN_IMMUNE_RESPONSE	177	0.455719	1.77927	1.61e-05	0.000133118	7.76e-05	4545	tags=42%, list=23%, signal=33%	IL6/CCL19/CLEC4D/IL10/GAPT/LGALS1/NLRP3/TLR4/FGL2/TNFSF4/CLEC4E/ICAM1/TGFB1/GPR183/SLC11A1/HAVCR2/ANXA1/CD86/FCGR2B/FCER1G/IL27/HLX/CD1C/IFNE/CD180/DOCK10/LOXL3/PTPRC/NOTCH2/SMAD7/LILRB1/DOCK11/TNFSF18/PTGER4/IL12B/LCP1/CD80/BCL6/RORA/PLCL2/CORO1A/MFNG/CD28/SPN/LEF1/ZNF683/CLCF1/IL4R/ABL1/LY9/IRF4/PLCG2/CD81/RELB/ITGAL/ITM2A/SLAMF6/PGLYRP1/CCR6/IFNB1/NKX2-3/FOXP3/HLA-DMB/SWAP70/JAK3/UNC13D/SOCS5/…
GO_NEURON_PROJECTION_TERMINUS	GO_NEURON_PROJECTION_TERMINUS	137	0.474818	1.81981	1.63e-05	0.000134488	7.84e-05	3438	tags=31%, list=17%, signal=26%	KCNK2/PENK/CHRM2/PTPRN/KCNA1/ADCYAP1/SCRG1/SLC18A3/FSTL3/SYT4/GRIK3/HTR1B/DGKI/GRIK5/NCS1/SYT11/ADORA1/TNN/SNCA/LRRK2/KCNA3/ILK/UCHL1/KCNA2/DLG4/GPER1/GRIK2/PRKCB/MME/EPHA4/CALCA/DMD/SLC18A2/PNOC/NTRK2/KCNIP3/CRHBP/FLRT1/ROR1/NTSR1/ACTB/ITGA2/NOS1
GO_REGULATION_OF_GRANULOCYTE_CHEMOTAXIS	GO_REGULATION_OF_GRANULOCYTE_CHEMOTAXIS	41	0.646133	2.07033	1.64e-05	0.000135689	7.91e-05	3620	tags=61%, list=18%, signal=50%	THBS4/THBS1/SLIT2/CCL21/C5AR1/CCL19/C3AR1/JAM3/RARRES2/CMKLR1/DYSF/CXCL8/CCR7/NCKAP1L/EDN1/CSF1/BST1/MPP1/TRPV4/CCL5/CAMK1D/CXCR2/C5AR2/CD74/LBP
GO_NON_CANONICAL_WNT_SIGNALING_PATHWAY	GO_NON_CANONICAL_WNT_SIGNALING_PATHWAY	150	0.472466	1.81222	1.65e-05	0.000136289	7.94e-05	3488	tags=25%, list=18%, signal=20%	SFRP2/SFRP4/SFRP1/MYOC/RSPO3/ROR2/CTHRC1/GNAO1/DACT1/WNT9B/GPC6/PRICKLE2/DAAM2/PRICKLE1/FZD8/DAB2/FZD1/CAMK2A/FRZB/GNG2/MAGI2/FZD4/NFATC1/WNT5A/FZD2/WNT1/FZD7/LEF1/PTK7/ROR1/ABL1/TIAM1/ANKRD6/PDE6G/FZD10/NKD1/PLEKHA4
GO_LOCALIZATION_WITHIN_MEMBRANE	GO_LOCALIZATION_WITHIN_MEMBRANE	91	0.525889	1.92368	1.66e-05	0.000136612	7.96e-05	3592	tags=38%, list=18%, signal=32%	FLNA/RELN/THY1/CDH2/TMEFF1/NRXN2/GRIK5/REEP2/NLGN1/ITGB2/GLRB/TMEFF2/RFTN1/APOE/ITGA4/NRXN1/DOCK2/DLG4/GSN/SHISA6/PTN/GRIK2/MAGI2/MAL/CDH13/PTPRC/SSH1/CACNG4/RILPL1/DLG2/ITGB7/SEC24D/CD81/SEC23A/ITGAL
GO_LEADING_EDGE_MEMBRANE	GO_LEADING_EDGE_MEMBRANE	166	0.458547	1.77705	1.68e-05	0.000137747	8.03e-05	3756	tags=37%, list=19%, signal=30%	FAP/ANTXR1/KCNB1/THY1/ITGA5/PDPN/FERMT2/LAMP5/UNC5A/GRIA1/CSPG4/DLC1/PSD/ADORA1/PALM/ITGB3/EPB41L3/PLEKHO1/BMX/FGD5/FAM107A/AMPH/PLEK/KCNA2/SGCE/SHISA6/GPER1/GABARAPL1/PLXND1/AIF1/ITGA8/ITGAV/ITGB1/TPM1/MYO1G/MACF1/SCIMP/FGR/TLN1/PSD3/TRPV4/LCP1/PIP5K1C/ADORA2A/CORO1C/MAPT/MPP2/ARHGEF4/GABRA5/DOCK8/FGD2/SHISA9/RASGRP2/TIAM1/MYO1C/CDKL5/PDE4A/WLS/GABRG2/CD44/PIEZO1/MYO1D
GO_NEGATIVE_REGULATION_OF_EXTRINSIC_APOPTOTIC_SIGNALING_PATHWAY	GO_NEGATIVE_REGULATION_OF_EXTRINSIC_APOPTOTIC_SIGNALING_PATHWAY	101	0.515774	1.9128	1.7e-05	0.000139191	8.11e-05	3905	tags=37%, list=20%, signal=30%	SFRP2/SERPINE1/THBS1/FGF10/IGF1/AR/SCG2/SNAI2/CSF2/ITPRIP/ICAM1/UNC5B/NRP1/EYA1/HGF/HMOX1/IL1A/EYA4/ITGAV/TGFBR1/GATA1/BCL2/NOS3/IL1B/PEA15/TNFAIP3/ACVR1/FAS/HSPA1A/CX3CL1/FASLG/TNF/PELI3/MCL1/FYN/GPX1/LMNA
GO_DNA_GEOMETRIC_CHANGE	GO_DNA_GEOMETRIC_CHANGE	109	-0.442444	-1.8579	1.76e-05	0.000143988	8.39e-05	7554	tags=61%, list=38%, signal=38%	NBN/TREX1/GTF2H1/RUVBL2/ERCC6/DDB2/WRN/POT1/DDX1/GTF2H3/XPA/GTF2H2/RFC2/UBA52/CHD6/CHD2/HFM1/CETN2/CUL4A/HMGA1/MNAT1/RBX1/ATRX/GTF2F2/GTF2H5/MCM2/CHD1L/RECQL5/SSBP1/RFC5/SUPV3L1/MCM3/MCM4/HMGB1/MCM7/HELB/HMGB3/ZRANB3/CDC45/GINS4/HNRNPA2B1/GTF2H4/CHD7/RPS27A/HMGB2/DDX11/MTERF1/CHTF18/RAD51/GINS2/BRIP1/RFC4/MCM8/DQX1/BLM/ERCC6L/TOP2A/RAD54L/DSCC1/RFC3/GINS1/RECQL4/DNA2/POLQ/PIF1/RAD54B
GO_SCAFFOLD_PROTEIN_BINDING	GO_SCAFFOLD_PROTEIN_BINDING	56	0.596233	2.02393	1.77e-05	0.000144572	8.43e-05	3438	tags=39%, list=17%, signal=33%	TREM1/KCNA5/SHANK1/TREM2/CACNA1H/ADCY5/NLGN1/VIM/NLGN4X/NLGN4Y/ATP2B4/CAV2/DLG4/CACNA1G/KRT5/PDE4D/NOS3/KCNH2/NLGN3/ITPR2/PANX1/NOS1
GO_MUSCLE_HYPERTROPHY	GO_MUSCLE_HYPERTROPHY	85	0.540251	1.96066	1.77e-05	0.000144605	8.43e-05	4212	tags=42%, list=21%, signal=33%	HAND2/MYOC/IGF1/PI16/RGS4/NR4A3/IGFBP5/HTR2B/LMCD1/AGTR2/RGS2/ATP2B4/AKAP6/MEF2C/PDE5A/ERRFI1/LEP/HAMP/EDN1/RYR2/FOXO1/IL6ST/HEY2/ADRA1A/MEF2A/AGT/TNFRSF1B/TIAM1/SORBS2/TNFRSF1A/TRPC3/HDAC4/LMNA/AKAP13/PDLIM5/PDE9A
GO_POSITIVE_REGULATION_OF_MACROPHAGE_MIGRATION	GO_POSITIVE_REGULATION_OF_MACROPHAGE_MIGRATION	21	0.76071	2.07009	1.77e-05	0.000144995	8.45e-05	2746	tags=62%, list=14%, signal=53%	THBS1/C5AR1/TREM2/MMP14/C3AR1/RARRES2/CMKLR1/P2RY12/CCL3/CX3CR1/CSF1/TRPV4/CCL5
GO_MITOCHONDRIAL_RNA_METABOLIC_PROCESS	GO_MITOCHONDRIAL_RNA_METABOLIC_PROCESS	42	-0.585035	-2.05915	1.78e-05	0.000145397	8.47e-05	6964	tags=79%, list=35%, signal=51%	AARS2/PRKAA1/TRNT1/MTO1/MTERF4/FASTKD5/TRMT61B/TFAM/PPARGC1B/TARS2/TRMT10B/TRMT10C/TRMT10A/WARS2/SUPV3L1/CHCHD10/TRIT1/TBRG4/PUS1/TFB2M/PNPT1/TEFM/DARS2/MTERF3/SLIRP/CDK5RAP1/LRPPRC/MRPL12/SARS2/MTERF1/SLC25A33/FASTKD1/MTERF2
GO_REGULATION_OF_CALCIUM_ION_TRANSMEMBRANE_TRANSPORTER_ACTIVITY	GO_REGULATION_OF_CALCIUM_ION_TRANSMEMBRANE_TRANSPORTER_ACTIVITY	88	0.529499	1.93597	1.79e-05	0.000146186	8.52e-05	2451	tags=34%, list=12%, signal=30%	PLN/ATP1A2/CASQ2/JPH2/SLN/GEM/ANK2/PDE4B/FGF14/RRAD/STAC/DYSF/REM1/CACNA2D1/HSPA2/PKD2/STAC2/AKAP6/MYO5A/OPRL1/JPH3/AHNAK/PDE4D/P2RY6/EHD3/JPH4/CASQ1/RYR2/CLIC2/DMD
GO_ALPHA_BETA_T_CELL_DIFFERENTIATION	GO_ALPHA_BETA_T_CELL_DIFFERENTIATION	100	0.50851	1.8875	1.81e-05	0.000147706	8.61e-05	4545	tags=51%, list=23%, signal=39%	IL6/GLI3/ZBTB16/CCL19/NLRP3/FUT7/TNFSF4/GPR183/TNFSF8/ANXA1/CD86/ITPKB/NCKAP1L/IL27/HLX/LOXL3/PRDM1/SASH3/SMAD7/BCL2/PTGER4/RSAD2/PLA2G2D/IL12B/RUNX1/CD80/BCL6/RORA/TGFBR2/SPN/LEF1/ZNF683/IL4R/ABL1/LY9/IRF4/ITK/SATB1/RELB/SLAMF6/NKX2-3/FOXP3/JAK3/SOCS5/RUNX3/IL12RB1/RARA/TBX21/IL18/STAT3/EOMES
GO_MONOSACCHARIDE_BINDING	GO_MONOSACCHARIDE_BINDING	72	0.559488	1.97405	1.83e-05	0.000148832	8.67e-05	3739	tags=33%, list=19%, signal=27%	COLEC12/P4HA3/SELP/MRC1/P3H3/SLC2A3/CD209/PAM/P3H2/ENG/HK3/PYGL/SLC2A5/CLEC6A/PLOD2/CD207/P3H1/CLEC4A/PLOD1/SFTPD/P4HA2/IGF2R/HK1/CLEC17A
GO_CELL_CELL_JUNCTION_ORGANIZATION	GO_CELL_CELL_JUNCTION_ORGANIZATION	178	0.447177	1.74998	1.83e-05	0.000148925	8.68e-05	3622	tags=35%, list=18%, signal=29%	CADM3/CDH19/TGFB3/CDH11/CDH2/SNAI2/RASSF8/LIMS2/CSF1R/CDH10/CAV1/HEG1/ANK2/GJA1/CNTNAP1/BMP6/JAM3/EPB41L3/SDK1/NLGN2/NLGN4X/TGFB2/PECAM1/GJA5/NFASC/TGFB1/CDH5/F2R/CLDN5/FSCN1/GJC1/SNAI1/GPBAR1/GJA4/ESAM/CTNND2/CDH13/CADM2/NUMBL/TGFBR1/SMAD7/VCL/RDX/TLN1/TRPV4/CDH6/IL1B/GJD3/RAMP2/RUNX1/PIP5K1C/KIFC3/AGT/CD177/PARD6G/MYO1C/GJB2/SRF/PRKCH/IQSEC1/HDAC7/RHOC/LIMS1
GO_REPLICATION_FORK	GO_REPLICATION_FORK	66	-0.523101	-2.03569	1.86e-05	0.000150482	8.77e-05	7845	tags=76%, list=40%, signal=46%	SMARCAD1/BAZ1B/DNMT1/NBN/TREX1/WRN/PURB/XPA/RAD51D/UHRF1/RFC2/ZMIZ2/POLD1/HMCES/DMAP1/POLA1/ETAA1/POLD2/POLA2/RFC5/RAD18/RAD51B/MCM3/RAD51C/TIMELESS/PRIM2/TIPIN/HELB/XRCC3/TOP1/WDHD1/POLD3/DONSON/ZRANB3/CDC45/GINS4/RPA4/TONSL/GINS2/RFC4/MCM10/ERCC5/MMS22L/PRIM1/PCNA/BLM/RPA3/RFC3/XRCC2/PIF1
GO_ALPHA_BETA_T_CELL_ACTIVATION	GO_ALPHA_BETA_T_CELL_ACTIVATION	135	0.480979	1.83851	1.86e-05	0.000150769	8.79e-05	4545	tags=50%, list=23%, signal=38%	IL6/GLI3/ZBTB16/CCL19/CCR2/NLRP3/FUT7/TNFSF4/GPR183/TNFSF8/ANXA1/DOCK2/CD300A/CD86/ITPKB/NCKAP1L/IL27/HLX/LOXL3/PRDM1/SASH3/PTPRC/SMAD7/LILRB1/BCL2/PTGER4/RSAD2/PLA2G2D/IL12B/TWSG1/RUNX1/CD80/BCL6/RORA/ADORA2A/CD274/TGFBR2/CLEC4A/CD28/SPN/LEF1/ZNF683/IL4R/ABL1/LY9/IRF4/RASAL3/ITK/SATB1/CD81/RELB/EBI3/SLAMF6/NKX2-3/FOXP3/CD55/JAK3/MAPK8IP1/CD3E/SOCS5/RUNX3/IL12RB1/RARA/TBX21/IL18/STAT3/EOMES
GO_POSITIVE_REGULATION_OF_CELL_MIGRATION_INVOLVED_IN_SPROUTING_ANGIOGENESIS	GO_POSITIVE_REGULATION_OF_CELL_MIGRATION_INVOLVED_IN_SPROUTING_ANGIOGENESIS	20	0.771547	2.06952	1.86e-05	0.000150769	8.79e-05	3712	tags=85%, list=19%, signal=69%	SRPX2/FOXC2/AKT3/FGF2/PTGS2/RHOJ/NRP1/ANXA1/HMOX1/MAP3K3/PLK2/KDR/FGFBP1/ABL1/GATA2/HDAC7/HDAC9
GO_REGULATION_OF_PROTEIN_CONTAINING_COMPLEX_ASSEMBLY	GO_REGULATION_OF_PROTEIN_CONTAINING_COMPLEX_ASSEMBLY	403	0.370104	1.55319	1.89e-05	0.00015254	8.89e-05	3754	tags=24%, list=19%, signal=20%	SLIT2/MAGEL2/LMOD1/CRYAB/CCL21/NAV3/DACT1/MMP1/SELP/CCL11/ELN/MAP1B/CLIP3/CSF2/TRABD2B/TMOD1/JAM3/FHOD3/TLR4/SNCA/STMN2/ICAM1/TRIM9/TGFB1/CDH5/MSN/APOE/PMEPA1/CDC42EP3/P2RY12/CD36/SOST/HCK/FSCN1/PLEK/MAP2/ADD2/GSN/CCR7/KANK3/MEFV/NCKAP1L/CSF3/RASIP1/KANK4/PINK1/DBN1/HCLS1/ESAM/ESR1/ABCA1/SPIRE1/GFAP/CCL26/WAS/MMP3/CLEC7A/FER/PREX1/TMSB15B/LDLRAD4/CXCL13/MYADM/ANKRD53/PTGER4/TLR6/NIN/RDX/TMSB4Y/TM…
GO_REGULATION_OF_HEART_RATE_BY_CARDIAC_CONDUCTION	GO_REGULATION_OF_HEART_RATE_BY_CARDIAC_CONDUCTION	37	0.665105	2.07987	1.91e-05	0.00015425	8.99e-05	2338	tags=46%, list=12%, signal=41%	KCNE4/CTNNA3/SCN2B/KCNA5/CAV1/ANK2/KCNJ5/CACNA1C/SCN4B/SCN1B/GJA5/CACNA2D1/KCND3/KCNE5/CACNA1G/SCN3B/KCNE1
GO_POSITIVE_REGULATION_OF_AXON_EXTENSION	GO_POSITIVE_REGULATION_OF_AXON_EXTENSION	44	0.632012	2.05217	1.93e-05	0.000155489	9.06e-05	4369	tags=61%, list=22%, signal=48%	FN1/L1CAM/NTRK3/MAP1B/CXCL12/NTN1/ISLR2/SEMA7A/NRP1/ILK/LRP1/TNFRSF12A/DBN1/HCLS1/TRPV2/MACF1/MAPT/MEGF8/POU4F2/BMPR2/SRF/CDKL5/SEMA5A/NDEL1/TWF2/DISC1/LIMK1
GO_DNA_HELICASE_ACTIVITY	GO_DNA_HELICASE_ACTIVITY	68	-0.509952	-1.99714	1.93e-05	0.0001556	9.07e-05	5390	tags=47%, list=27%, signal=34%	ATRX/GTF2F2/MCM2/CHD1L/RECQL5/RFC5/SUPV3L1/MCM3/MCM4/MCM7/HELB/CDC45/GINS4/CHD7/DDX11/CHTF18/RAD51/GINS2/BRIP1/RFC4/MCM8/DQX1/BLM/ERCC6L/DSCC1/RFC3/GINS1/RECQL4/DNA2/POLQ/PIF1/RAD54B
GO_POSITIVE_REGULATION_OF_ACTIN_FILAMENT_BUNDLE_ASSEMBLY	GO_POSITIVE_REGULATION_OF_ACTIN_FILAMENT_BUNDLE_ASSEMBLY	59	0.591699	2.02181	1.94e-05	0.000156104	9.1e-05	4419	tags=51%, list=22%, signal=40%	SFRP1/MYOC/SYNPO2/TGFB3/FLNA/NOX4/TAC1/SH3PXD2B/NRP1/ARHGEF15/PLEK/SYNPO/LPAR1/TGFBR1/TPM1/EVL/GPR65/PPM1F/ABL1/CX3CL1/RHOC/ARHGEF10/SORBS3/SWAP70/PXN/WNT11/RAPGEF3/LIMCH1/LIMK1/RGCC
GO_REGENERATION	GO_REGENERATION	183	0.445298	1.7455	1.94e-05	0.000156104	9.1e-05	3458	tags=34%, list=18%, signal=28%	TNC/FGF10/PRRX1/IGF1/RGMA/POSTN/GLI3/NR4A3/SGCA/NNMT/THY1/C5AR1/SPP1/AXL/NTRK3/MAP1B/GLI1/CXCL12/IL10/GAP43/JAM3/PTPRS/NEFL/DYSF/APOD/CDKN1A/HGF/ANXA1/LRP1/NREP/GSN/HMOX1/LAMB2/PTN/RTN4RL1/DUSP10/HAMP/TNR/EPHA4/BCL2/SULF2/KLK6/ISL1/SCARF1/WNT1/FZD7/LCP1/GAS6/MYF6/CPQ/PGF/TGFBR2/NINJ1/ADM/PTGFRN/MATN2/TGFBR3/MUSTN1/CEBPB/SOX15/CD81/IGF2R
GO_EARLY_ENDOSOME	GO_EARLY_ENDOSOME	334	0.390157	1.61789	1.98e-05	0.000158372	9.23e-05	4764	tags=34%, list=24%, signal=26%	MAGEL2/AOC3/ACKR1/SYNDIG1/SORCS2/RAB31/LAMP5/CLIP3/GPNMB/CAV1/GRIA1/STEAP4/ANK2/GJA1/ST8SIA2/PDLIM4/TLR4/FCGR1B/SPHK1/EPHA3/TICAM2/NTRK1/FCGR1A/RHOB/DYSF/ACKR3/ARC/RFTN1/VCAM1/FGD5/NRP1/APOE/HAVCR2/PMEPA1/F2R/ANXA1/LRP1/RET/ADRB2/MYO5A/CD4/GPER1/OR51E2/SH3GL2/CXCR4/CD207/RAB11FIP5/NEURL1B/MME/LDLRAD4/CD1E/EPHA4/ARRDC3/CLVS2/BACE1/KDR/SNX20/ACKR4/RAB32/NTRK2/KIR2DL4/CD274/HSD17B6/CORO1A/CYTIP/DNER…
GO_EXTRACELLULAR_MATRIX_STRUCTURAL_CONSTITUENT_CONFERRING_COMPRESSION_RESISTANCE	GO_EXTRACELLULAR_MATRIX_STRUCTURAL_CONSTITUENT_CONFERRING_COMPRESSION_RESISTANCE	22	0.747565	2.06952	1.98e-05	0.000158372	9.23e-05	1228	tags=55%, list=6%, signal=51%	PRELP/OGN/PODN/VCAN/ASPN/BGN/DCN/LUM/PRG4/HSPG2/FMOD/ACAN
GO_SYNAPTIC_MEMBRANE_ADHESION	GO_SYNAPTIC_MEMBRANE_ADHESION	28	0.697088	2.02387	1.98e-05	0.000158372	9.23e-05	1659	tags=50%, list=8%, signal=46%	SLITRK2/SLITRK3/LRRC4C/GPC6/SPARCL1/LRFN5/NTNG2/NTNG1/NLGN1/PTPRD/PTPRS/MDGA1/NRXN1/PCDH17
GO_PULMONARY_VALVE_DEVELOPMENT	GO_PULMONARY_VALVE_DEVELOPMENT	21	0.759099	2.0657	1.99e-05	0.000159266	9.28e-05	3481	tags=76%, list=18%, signal=63%	SLIT2/HEYL/TGFB2/GJA5/ROBO1/NFATC1/NOTCH2/NOS3/STRA6/HEY2/HEY1/TBX20/BMPR2/TNFRSF1B/TNFRSF1A/JAG1
GO_CELL_FATE_COMMITMENT	GO_CELL_FATE_COMMITMENT	260	0.406963	1.64817	2.01e-05	0.000160427	9.35e-05	3481	tags=34%, list=18%, signal=29%	SFRP2/SFRP1/GAS1/FGF10/PRRX1/IL6/WNT2/ROR2/AR/TENM4/GLI3/WNT9A/TBX18/WNT9B/FOXC2/FGFR1/PDPN/GLI2/DHH/FGF2/EBF2/NTRK3/GLIS1/TGFB1I1/SH3PXD2B/ZNF521/GAP43/SIX2/OLIG1/SOX17/SLAMF8/NRP1/EYA1/NOTCH3/DSCAML1/WNT7B/MEF2C/GSC/CDON/NKX6-1/MITF/NOTCH4/SMO/OLIG2/LOXL3/PRDM1/ITGB1/WNT5A/NOTCH2/TGFBR1/WNT6/GATA1/BCL2/NR2F2/PTCH2/ISL1/SOX5/HEY2/WNT1/FZD7/NTF4/IL12B/RUNX2/SOX18/WT1/MYF6/DMRT3/RORA/TAL1/WNT2B/CY…
GO_MEMBRANE_DEPOLARIZATION	GO_MEMBRANE_DEPOLARIZATION	84	0.53684	1.94164	2.07e-05	0.0001651	9.62e-05	3320	tags=38%, list=17%, signal=32%	MYOC/ATP1A2/SCN2B/DCN/SCN7A/FHL1/CACNA1H/CAV1/ANK2/CACNA1C/SCN4B/SCN1B/GJA5/LRRK2/CACNA2D1/SCN9A/SLC8A1/CACNA1G/EDN1/SCN3B/SMAD7/BCL2/KDR/CACNG4/SCN11A/ADORA2A/P2RX7/KCNH2/ABL1/BOK/NTSR1/HCN2
GO_ARTERY_MORPHOGENESIS	GO_ARTERY_MORPHOGENESIS	62	0.576728	1.98244	2.08e-05	0.000165692	9.66e-05	3624	tags=55%, list=18%, signal=45%	HAND2/COMP/PRRX1/COL3A1/MYLK/NOG/PDGFRB/FOXC2/MYOCD/FOXF1/TGFB2/GJA5/NRP1/EYA1/APOE/NOTCH3/LRP1/PKD2/ENG/ACVRL1/ADAMTS9/PRDM1/TGFBR1/SMAD7/STRA6/HEY2/HEY1/TBX1/TBX2/BMPR2/DLL4/SRF/JAG1/ZMIZ1
GO_BLOOD_VESSEL_REMODELING	GO_BLOOD_VESSEL_REMODELING	39	0.652035	2.07255	2.09e-05	0.000166361	9.7e-05	3481	tags=51%, list=18%, signal=42%	RSPO3/FGF10/BGN/FOXC2/AXL/CCR2/AGTR2/TGFB1/TGM2/FLT4/ACVRL1/MEF2C/LIF/SEMA3C/NOS3/EPAS1/AGT/BMPR2/DLL4/JAG1
GO_REGULATION_OF_CALCIUM_MEDIATED_SIGNALING	GO_REGULATION_OF_CALCIUM_MEDIATED_SIGNALING	94	0.525	1.92908	2.11e-05	0.000167648	9.77e-05	3982	tags=45%, list=20%, signal=36%	PLN/IGF1/CASQ2/JPH2/TMEM100/TREM2/LMCD1/CMKLR1/C10orf71/LRRK2/RCAN2/PLEK/ATP2B4/PKD2/ITPR1/CCL4/CCL3/HOMER3/MYOZ2/AKAP6/MYO5A/CD4/JPH3/PDE4D/CDH13/PRNP/P2RY6/JPH4/RCAN1/BST1/CLIC2/DMD/MAPT/GBP1/FHL2/TRAT1/NOS1/SLA2/TNF/CD22/P2RX2/HRC
GO_PLATELET_DERIVED_GROWTH_FACTOR_RECEPTOR_SIGNALING_PATHWAY	GO_PLATELET_DERIVED_GROWTH_FACTOR_RECEPTOR_SIGNALING_PATHWAY	55	0.59958	2.02759	2.12e-05	0.000168609	9.83e-05	3788	tags=47%, list=19%, signal=38%	LOX/ADIPOQ/NR4A3/PDGFRL/PDGFRB/MYOCD/SNCA/PDGFRA/PLAT/NRP1/APOD/PDGFC/PTGIR/LRP1/PDGFB/CSRNP1/FER/PDGFD/ABL1/HIP1/F3/RAPGEF1/MYO1E/PDGFA/TXNIP/ARID5B
GO_RESPONSE_TO_OXIDATIVE_STRESS	GO_RESPONSE_TO_OXIDATIVE_STRESS	425	0.373873	1.57512	2.14e-05	0.000169266	9.87e-05	4105	tags=28%, list=21%, signal=23%	PENK/PTPRN/CYP1B1/COL1A1/IL6/MMP2/CRYAB/MSRB3/ADIPOQ/NR4A3/GNAO1/PDGFRB/KCNA5/NOX4/SOD3/CCL19/AXL/PRKD1/PTGS2/PXDN/DUSP1/MMP14/IL10/FBLN5/ANGPTL7/GPX8/TLR4/GPX3/TPO/SNCA/RHOB/NCF2/PDGFRA/KRT1/SCARA3/APOD/LRRK2/APOE/CD36/HGF/ANXA1/CYBB/PTGS1/PKD2/SLC8A1/FZD1/CYGB/PRKAA2/MPO/ETS1/HMOX1/CCR7/MCTP1/KLF2/GPX7/PINK1/AIF1/FOS/EDN1/PRNP/MMP3/AQP1/FER/TPM1/MMP9/BCL2/NOS3/TRPC6/TLR6/RNF112/NCF1/FOXO1/ANKRD…
GO_HORMONE_TRANSPORT	GO_HORMONE_TRANSPORT	308	0.397732	1.63625	2.14e-05	0.000169266	9.87e-05	3201	tags=27%, list=16%, signal=23%	SFRP1/AGTR1/GRP/PTPRN/VIP/IL6/ADCYAP1/RETN/INHBA/CARTPT/TACR2/ADIPOQ/KCNB1/CCKAR/FGFR1/SPP1/KCNA5/CPE/GPR68/EPHA5/ADCY5/TAC1/OSM/FFAR3/IL11/ADORA1/GJA1/BMP6/KCNG2/CACNA1C/SNAP25/BMP8A/NLGN2/AGTR2/GALR1/SCG5/C1QTNF1/GLP1R/GPR27/ANXA1/C1QTNF3/LRP1/ITPR1/MYO5A/SCT/GPER1/CNR1/BLK/KCNS3/LIF/NKX6-1/FZD4/LEP/EDN1/KLF7/POMC/SOX11/SYT9/RAB11FIP5/IRS1/RASL10B/SLC16A2/ISL1/CYP19A1/GAL/TRPV4/DOC2B/IL1B/SLC9B…
GO_CARDIAC_MUSCLE_CELL_ACTION_POTENTIAL	GO_CARDIAC_MUSCLE_CELL_ACTION_POTENTIAL	67	0.563387	1.95823	2.14e-05	0.000169266	9.87e-05	2880	tags=40%, list=15%, signal=35%	ATP1A2/KCNE4/CTNNA3/SCN2B/FLNA/KCNA5/KCNJ8/CAV1/ANK2/GJA1/KCNJ5/CACNA1C/SCN4B/SCN1B/GJA5/CACNA2D1/KCND3/GJC1/SLC8A1/KCNE5/CACNA1G/SCN3B/RYR2/KCNE1/DMD/KCNN2/KCNH2
GO_REGULATION_OF_DOPAMINE_SECRETION	GO_REGULATION_OF_DOPAMINE_SECRETION	38	0.666719	2.0998	2.14e-05	0.000169266	9.87e-05	2243	tags=37%, list=11%, signal=33%	HTR2A/SYT4/HTR1B/CXCL12/SYT11/SNCA/SYT6/SNCG/KCNA2/CNR1/PINK1/SYT3/SYT9/SYT15
GO_DNA_TEMPLATED_TRANSCRIPTION_TERMINATION	GO_DNA_TEMPLATED_TRANSCRIPTION_TERMINATION	74	-0.491082	-1.92337	2.15e-05	0.000169451	9.88e-05	7804	tags=64%, list=40%, signal=39%	CPSF7/CSTF2/WDR33/TAF1B/GTF2H1/GTF2H3/MED18/GTF2H2/TBP/XRN2/NUDT21/ZNF473/SLBP/TAF1C/MNAT1/PCF11/SNRPD3/TTF1/CPSF1/SSU72/SMN2/NCBP2/GTF2H5/CSTF1/CPSF3/PAPOLA/POLR1B/POLR2H/POLR3K/CSTF3/POLR1C/TTF2/TWISTNB/TAF1A/CPSF4/POLR2K/SMN1/GTF2H4/SNRPB/PABPN1/MTERF1/SNRPG/MTERF2/SNRPE/ZNRD1/TAF1D/SNRPF
GO_T_HELPER_1_TYPE_IMMUNE_RESPONSE	GO_T_HELPER_1_TYPE_IMMUNE_RESPONSE	42	0.640648	2.06742	2.18e-05	0.000171786	0.000100122	4431	tags=62%, list=22%, signal=48%	CCL19/IL1R1/IL33/CCR2/TLR4/TNFSF4/SLC11A1/HAVCR2/ANXA1/IL27/HLX/IL1RL1/IL1B/IL12B/IL18BP/CD80/SPN/LEF1/IL4R/RELB/EBI3/JAK3/SOCS5/IL18RAP/IL12RB1/IL18
GO_NEGATIVE_REGULATION_OF_PEPTIDE_SECRETION	GO_NEGATIVE_REGULATION_OF_PEPTIDE_SECRETION	130	0.470991	1.79002	2.18e-05	0.0001719	0.000100188	4194	tags=41%, list=21%, signal=32%	SFRP1/FN1/SSC5D/CARTPT/KCNB1/LRRC32/SYT4/IL10/TLR8/SYT11/IL33/NLRP3/BMP8A/SRGN/APOE/CD200/F2R/ANXA1/LILRA5/C1QTNF3/CD34/FCGR2B/LEP/KLF7/RAB11FIP5/LILRB1/IRS1/PTGER4/TLR6/RSAD2/IL1B/GAS6/INHBB/TNFRSF4/GBP1/CRHBP/TNFAIP3/CIDEA/FRMD4A/ANGPT1/C5AR2/CX3CL1/SYTL4/CD74/HDAC9/TNF/ANXA5/FOXP3/CD22/RAB11FIP3/CARD17/PML/MAPKBP1
GO_POSITIVE_REGULATION_OF_REACTIVE_OXYGEN_SPECIES_METABOLIC_PROCESS	GO_POSITIVE_REGULATION_OF_REACTIVE_OXYGEN_SPECIES_METABOLIC_PROCESS	93	0.515961	1.89265	2.2e-05	0.000172815	0.000100722	3031	tags=37%, list=15%, signal=31%	AGTR1/THBS1/PTX3/PDGFRB/NOX4/FPR2/PTGS2/TLR4/ITGB2/SNCA/MMP8/KLRC4-KLRK1/ICAM1/AGTR2/ITGAM/TYROBP/TGFB1/CDKN1A/CD36/PKD2/PDGFB/KLF2/AIF1/LEP/EDN1/CLEC7A/TLR6/IL1B/GNAI2/PID1/MAPT/TGFBR2/AGT/CD177
GO_STRIATED_MUSCLE_CELL_PROLIFERATION	GO_STRIATED_MUSCLE_CELL_PROLIFERATION	62	0.574703	1.97548	2.25e-05	0.000176782	0.000103034	4696	tags=53%, list=24%, signal=41%	KCNK2/WNT2/TENM4/NOG/FOXC2/ZFPM2/FGFR1/FGF2/MEGF10/GLI1/GJA1/TGFB2/MEF2C/MAPK11/MEIS1/TGFBR1/HEY2/TGFBR2/PIM1/NKX2-5/TBX20/TBX2/TGFBR3/ANGPT1/RBP4/SIX5/FOXC1/PPARD/STAT3/NOTCH1/SAV1/PRKAR1A/EPHB1
GO_POSTSYNAPSE_ASSEMBLY	GO_POSTSYNAPSE_ASSEMBLY	30	0.700539	2.08598	2.25e-05	0.000176782	0.000103034	2166	tags=57%, list=11%, signal=51%	CDH2/CBLN1/NRXN2/SHANK1/NTRK3/NTNG2/LRRTM1/GAP43/NLGN1/PTPRD/PTPRS/NLGN2/NLGN4X/NLGN4Y/NRXN1/MAGI2/WNT5A
[truncated: 1,679 more rows]

## Sheet: KEGG
KEGG enrichment pathways between Cluster 1 and Cluster 2
[truncated: 84 more rows]
