# Supplementary material for: TGFβ-Associated Signature Predicts Prognosis and Tumor Microenvironment Infiltration Characterization in Gastric Carcinoma
Source: Front Genet. 2022 May 18;13:818378. doi: 10.3389/fgene.2022.818378 (PMC9157556; doi:10.3389/fgene.2022.818378)
Supplement: Supplementary file 10 [file Table1.XLSX]

## Sheet: TCGA-STAD
Clinicopathological information of TCGA-STAD
Patient.ID	age	grade	Mstage	Nstage	Tstage	gender	diagnosis	location	clin.stage	Status.indicator	Survival.days	Survival.Months
TCGA.CG.5720	71	G3	M0	N0	T2	male	Adenocarcinoma, NOS	Cardia, NOS	stage i	1	30	1
TCGA.VQ.A8PX	51	G2	M0	N0	T1	male	Adenocarcinoma, intestinal type	Stomach, NOS	stage i	0	1964	65.4667
TCGA.MX.A663	66	G3	M0	N0	T3	male	Adenocarcinoma, NOS	Stomach, NOS	stage ii	1	300	10
TCGA.IN.A7NT	73	G3	M0	N1	T3	female	Adenocarcinoma, NOS	Cardia, NOS	stage ii	0	323	10.7667
TCGA.VQ.A94P	57	GX	MX	NX	T4	male	Signet ring cell carcinoma	Body of stomach	NA	1	81	2.7
TCGA.VQ.A91N	59	G2	M0	N3	T4	female	Tubular adenocarcinoma	Gastric antrum	stage iv	1	570	19
TCGA.HU.8610	75	G2	M0	N0	T1	male	Tubular adenocarcinoma	Body of stomach	stage i	0	23	0.766667
TCGA.BR.7196	64	G3	M1	N3	T3	male	Adenocarcinoma, NOS	Cardia, NOS	stage iv	0	666	22.2
TCGA.IN.8462	80	G2	M0	N1	T2	male	Adenocarcinoma, NOS	Cardia, NOS	stage ii	0	572	19.0667
TCGA.D7.6525	58	G3	M0	N2	T2	male	Carcinoma, diffuse type	Cardia, NOS	stage iii	1	406	13.5333
TCGA.CG.5732	66	G2	M0	N3	T2	male	Adenocarcinoma, intestinal type	Cardia, NOS	stage iv	1	2100	70
TCGA.BR.4280	78	G2	M0	N1	T2	female	Adenocarcinoma, NOS	Stomach, NOS	stage iii	1	201	6.7
TCGA.VQ.A91Y	67	G3	M0	N3	T4	male	Tubular adenocarcinoma	Gastric antrum	stage iii	1	296	9.86667
TCGA.BR.A44U	70	G3	M0	N3	T3	male	Adenocarcinoma, NOS	Gastric antrum	stage iii	1	422	14.0667
TCGA.BR.8059	72	G3	M0	N1	T4	male	Adenocarcinoma, intestinal type	Fundus of stomach	stage iii	1	439	14.6333
TCGA.KB.A93G	68	G1	M0	N0	T2	male	Signet ring cell carcinoma	Cardia, NOS	stage i	0	613	20.4333
TCGA.VQ.A8DV	48	G2	M0	N0	T2	male	Adenocarcinoma, intestinal type	Gastric antrum	stage i	1	403	13.4333
TCGA.F1.A72C	68	G2	M0	N0	T3	male	Adenocarcinoma, intestinal type	Stomach, NOS	stage ii	0	346	11.5333
TCGA.BR.A4IV	47	G3	M0	N2	T4	male	Carcinoma, diffuse type	Gastric antrum	stage iii	1	869	28.9667
TCGA.MX.A5UG	78	G3	M0	N1	T3	male	Carcinoma, diffuse type	Gastric antrum	stage iii	1	113	3.76667
TCGA.BR.8683	75	G3	M0	N2	T4	male	Tubular adenocarcinoma	Gastric antrum	stage iii	1	300	10
TCGA.CG.4437	83	G2	M0	N1	T2	male	Adenocarcinoma, intestinal type	Cardia, NOS	stage ii	0	245	8.16667
TCGA.HU.A4HD	73	G2	M0	N2	T3	male	Tubular adenocarcinoma	Gastric antrum	stage iii	0	1016	33.8667
TCGA.BR.4187	56	G3	M0	NX	TX	male	Adenocarcinoma, NOS	Gastric antrum	NA	1	141	4.7
TCGA.R5.A7O7	51	G2	M1	N1	T3	male	Tubular adenocarcinoma	Cardia, NOS	stage iv	0	1389	46.3
TCGA.B7.5818	62	G3	M0	N0	T2	male	Carcinoma, diffuse type	Body of stomach	stage i	0	356	11.8667
TCGA.FP.8631	68	G2	MX	N2	T3	male	Adenocarcinoma, intestinal type	Cardia, NOS	stage iii	0	17	0.566667
TCGA.FP.8209	49	G3	M0	N0	T2	male	Carcinoma, diffuse type	Gastric antrum	stage i	1	1811	60.3667
TCGA.CG.5724	59	G3	M1	N3	T3	male	Carcinoma, diffuse type	Gastric antrum	stage iv	1	366	12.2
TCGA.D7.A4YU	73	G3	M0	N3	T3	male	Tubular adenocarcinoma	Fundus of stomach	stage iii	0	500	16.6667
TCGA.CG.4466	81	G2	M0	N0	T2	female	Adenocarcinoma, intestinal type	Cardia, NOS	stage i	0	577	19.2333
TCGA.CD.A489	58	G3	M0	N0	T3	male	Carcinoma, diffuse type	Gastric antrum	stage ii	1	344	11.4667
TCGA.D7.6520	53	G3	M0	N2	T2	male	Tubular adenocarcinoma	Gastric antrum	stage iii	0	573	19.1
TCGA.CG.4477	58	G3	M0	N0	T2	female	Adenocarcinoma, intestinal type	Cardia, NOS	stage i	0	942	31.4
TCGA.D7.A6EZ	66	G3	M0	N2	T3	male	Adenocarcinoma, intestinal type	Fundus of stomach	stage iii	1	618	20.6
TCGA.CG.4475	76	G3	M0	N1	T3	male	Adenocarcinoma with mixed subtypes	Stomach, NOS	stage ii	0	699	23.3
TCGA.BR.7717	63	G2	M0	N1	T4	male	Adenocarcinoma, NOS	Cardia, NOS	stage iv	1	552	18.4
TCGA.HU.A4H5	71	GX	M0	N0	T2	male	Papillary adenocarcinoma, NOS	Fundus of stomach	stage i	0	724	24.1333
TCGA.HU.A4H0	72	G3	M0	N3	T4	male	Carcinoma, diffuse type	Body of stomach	stage iii	0	64	2.13333
TCGA.BR.8677	74	G3	M0	N3	T3	female	Adenocarcinoma, NOS	Gastric antrum	stage iii	0	813	27.1
TCGA.D7.A6F2	62	G3	M0	N0	T2	male	Tubular adenocarcinoma	Fundus of stomach	stage i	0	476	15.8667
TCGA.VQ.AA68	52	G2	M0	N3	T4	female	Tubular adenocarcinoma	Cardia, NOS	stage iii	0	1328	44.2667
TCGA.RD.A8MV	56	G3	M0	N2	T3	male	Adenocarcinoma, intestinal type	Body of stomach	stage iii	0	3720	124
TCGA.BR.4267	51	G2	M0	N0	T2	male	Adenocarcinoma, NOS	Body of stomach	stage i	1	188	6.26667
TCGA.R5.A7ZF	65	G2	M1	N1	T4	female	Adenocarcinoma, intestinal type	Gastric antrum	stage iv	1	259	8.63333
TCGA.CD.5803	78	G3	M0	N0	T3	female	Adenocarcinoma, NOS	Gastric antrum	stage ii	1	341	11.3667
TCGA.RD.A8N6	78	G3	M0	N2	T2	female	Adenocarcinoma, intestinal type	Gastric antrum	stage iii	1	272	9.06667
TCGA.CG.5734	68	G3	M0	N1	T3	male	Adenocarcinoma, intestinal type	Body of stomach	stage iii	1	243	8.1
TCGA.D7.6527	62	G2	M0	N1	T2	male	Papillary adenocarcinoma, NOS	Cardia, NOS	stage ii	1	312	10.4
TCGA.BR.6852	64	G3	M0	N0	T3	female	Adenocarcinoma, NOS	Cardia, NOS	stage ii	0	1367	45.5667
TCGA.IN.A6RN	72	G2	M0	N2	T1	female	Adenocarcinoma, NOS	Cardia, NOS	stage ii	0	594	19.8
TCGA.CG.4301	75	G3	M1	N1	T4	female	Adenocarcinoma, NOS	Cardia, NOS	stage iv	0	92	3.06667
TCGA.HU.8238	56	G2	M0	NA	T3	male	Tubular adenocarcinoma	Gastric antrum	NA	0	46	1.53333
TCGA.IN.A6RL	84	G2	M0	N1	T2	male	Adenocarcinoma, NOS	Cardia, NOS	NA	1	406	13.5333
TCGA.FP.7916	77	G3	MX	N3	T4	male	Carcinoma, diffuse type	Gastric antrum	stage iii	1	428	14.2667
TCGA.D7.A74A	61	G2	M0	N2	T3	female	Adenocarcinoma, intestinal type	Cardia, NOS	stage iii	0	607	20.2333
TCGA.HU.A4H8	77	G2	M0	N1	T1	male	Tubular adenocarcinoma	Gastric antrum	stage i	1	428	14.2667
TCGA.BR.7851	74	G3	M0	N0	T4	male	Adenocarcinoma, intestinal type	Body of stomach	stage ii	1	574	19.1333
TCGA.BR.A44T	53	G3	M0	N0	T3	female	Carcinoma, diffuse type	Cardia, NOS	stage ii	0	1038	34.6
TCGA.IN.A6RJ	64	G3	M0	N0	T1	male	Adenocarcinoma, NOS	Cardia, NOS	stage i	0	379	12.6333
TCGA.EQ.8122	71	G3	MX	N1	T3	female	Adenocarcinoma, intestinal type	Gastric antrum	stage ii	1	243	8.1
TCGA.D7.6526	67	G2	M0	N2	T3	female	Tubular adenocarcinoma	Body of stomach	stage iii	0	523	17.4333
TCGA.HU.A4GY	76	G3	M0	N1	T4	female	Carcinoma, diffuse type	Gastric antrum	stage iii	0	8	0.266667
TCGA.CG.4441	83	G2	M0	N2	T2	male	Adenocarcinoma, intestinal type	Body of stomach	stage iii	1	426	14.2
TCGA.D7.6519	64	G3	M0	N1	T2	female	Carcinoma, diffuse type	Cardia, NOS	NA	0	625	20.8333
TCGA.CG.5722	67	G3	M1	N2	T3	female	Adenocarcinoma, intestinal type	Body of stomach	stage iv	0	30	1
TCGA.BR.8371	62	G3	M0	N3	T3	male	Adenocarcinoma, NOS	Cardia, NOS	stage iii	1	359	11.9667
TCGA.CD.5799	45	G3	M0	N1	T2	male	Adenocarcinoma, intestinal type	Gastric antrum	stage ii	0	396	13.2
TCGA.HU.A4GF	69	G2	M0	N0	T3	male	Tubular adenocarcinoma	Gastric antrum	stage ii	0	785	26.1667
TCGA.B7.A5TI	52	G3	M0	N3	T4	male	Carcinoma, diffuse type	Fundus of stomach	stage iii	0	595	19.8333
TCGA.D7.A6EY	72	G3	M0	N3	T3	female	Tubular adenocarcinoma	Gastric antrum	stage iii	1	348	11.6
TCGA.RD.A8N9	63	G3	M0	N1	T2	female	Carcinoma, diffuse type	Cardia, NOS	stage ii	0	1083	36.1
TCGA.VQ.A91U	78	G2	M0	N1	T3	male	Adenocarcinoma, intestinal type	Cardia, NOS	stage iii	1	52	1.73333
TCGA.RD.A8N4	58	G3	M0	N1	T3	female	Carcinoma, diffuse type	Gastric antrum	stage iii	0	2171	72.3667
TCGA.D7.A6EX	72	G3	M0	N2	T3	female	Tubular adenocarcinoma	Gastric antrum	stage iii	0	344	11.4667
TCGA.CD.8528	43	G3	M0	N0	T4	female	Adenocarcinoma, NOS	Gastric antrum	stage iii	0	375	12.5
TCGA.RD.A8N0	53	G3	M0	N2	T3	female	Carcinoma, diffuse type	Fundus of stomach	stage iii	0	1236	41.2
TCGA.VQ.A8P2	68	G2	M0	N1	T4	male	Mucinous adenocarcinoma	Body of stomach	stage iii	0	1160	38.6667
TCGA.VQ.A91S	63	GX	M0	N1	T4	male	Tubular adenocarcinoma	Body of stomach	stage iii	0	1000	33.3333
TCGA.BR.4191	72	G2	M0	N1	TX	male	Adenocarcinoma, NOS	Stomach, NOS	NA	1	558	18.6
TCGA.FP.7735	77	G2	MX	N0	T2	male	Adenocarcinoma, NOS	Cardia, NOS	stage i	1	106	3.53333
TCGA.HU.A4H3	56	G3	M0	N3	T4	female	Carcinoma, diffuse type	Body of stomach	stage iii	0	882	29.4
TCGA.BR.7704	69	G3	M0	N0	T3	female	Adenocarcinoma, intestinal type	Body of stomach	stage ii	0	1072	35.7333
TCGA.CD.5798	82	G2	M0	N0	T3	male	Mucinous adenocarcinoma	Gastric antrum	stage ii	0	408	13.6
TCGA.CG.5725	72	G3	M0	N0	T2	male	Adenocarcinoma, NOS	Cardia, NOS	stage i	1	457	15.2333
TCGA.BR.8484	61	G2	M0	N1	T4	male	Adenocarcinoma, NOS	Fundus of stomach	stage iii	1	766	25.5333
TCGA.BR.A4J4	39	G3	M0	N2	T4	male	Adenocarcinoma, NOS	Gastric antrum	stage iii	0	16	0.533333
TCGA.VQ.A91D	70	G2	M0	N2	T4	male	Adenocarcinoma, intestinal type	Body of stomach	stage iii	1	356	11.8667
TCGA.D7.8572	57	G2	M0	N2	T2	male	Adenocarcinoma, NOS	Fundus of stomach	stage ii	0	511	17.0333
TCGA.B7.A5TN	60	G2	M0	NX	T4	male	Adenocarcinoma, intestinal type	Fundus of stomach	stage ii	0	287	9.56667
TCGA.CG.4305	69	G3	M0	N1	T2	male	Adenocarcinoma, NOS	Gastric antrum	stage ii	0	485	16.1667
TCGA.RD.A7C1	82	G3	M0	N0	T2	male	Carcinoma, diffuse type	Fundus of stomach	stage i	1	507	16.9
TCGA.VQ.A8PQ	50	G2	M1	N1	T4	female	Tubular adenocarcinoma	Cardia, NOS	stage iv	1	476	15.8667
TCGA.BR.8368	84	G3	M0	N0	T2	female	Adenocarcinoma, NOS	Fundus of stomach	stage i	0	131	4.36667
TCGA.CG.4436	57	G2	M0	N0	T2	male	Adenocarcinoma, intestinal type	Stomach, NOS	stage i	0	243	8.1
TCGA.SW.A7EB	45	G2	M0	N2	T3	male	Mucinous adenocarcinoma	Gastric antrum	stage iii	0	176	5.86667
TCGA.D7.8576	54	G3	M0	N3	T3	female	Tubular adenocarcinoma	Gastric antrum	stage iii	1	446	14.8667
TCGA.VQ.A94O	74	G2	M0	N3	T4	male	Adenocarcinoma, intestinal type	Gastric antrum	stage iii	1	640	21.3333
TCGA.F1.6875	79	G2	M0	N0	T2	male	Adenocarcinoma, NOS	Gastric antrum	stage i	1	2197	73.2333
TCGA.VQ.A8PC	65	G3	M0	N1	T3	male	Signet ring cell carcinoma	Gastric antrum	stage iii	1	1407	46.9
TCGA.HF.7132	NA	G2	M0	N1	T2	male	Mucinous adenocarcinoma	Gastric antrum	stage ii	0	2351	78.3667
TCGA.R5.A7ZE	66	G2	M0	N2	T3	female	Tubular adenocarcinoma	Cardia, NOS	stage iii	1	554	18.4667
TCGA.BR.A4J7	49	G3	M0	NX	T4	male	Mucinous adenocarcinoma	Gastric antrum	stage ii	0	989	32.9667
TCGA.HU.A4G8	71	G3	M0	N1	T3	female	Carcinoma, diffuse type	Gastric antrum	stage ii	0	690	23
TCGA.HU.A4H4	53	G3	M0	N2	T2	female	Tubular adenocarcinoma	Gastric antrum	stage ii	0	725	24.1667
TCGA.HU.A4GX	70	G3	M0	N2	T4	female	Carcinoma, diffuse type	Gastric antrum	stage iii	0	616	20.5333
TCGA.VQ.A922	70	G2	M0	N1	T4	male	Tubular adenocarcinoma	Gastric antrum	stage iv	1	275	9.16667
TCGA.VQ.A8P8	72	G2	M0	N0	T4	female	Adenocarcinoma, intestinal type	Body of stomach	stage ii	0	942	31.4
TCGA.CG.4438	56	G3	M0	N2	T4	male	Adenocarcinoma, intestinal type	Gastric antrum	stage iv	0	1645	54.8333
TCGA.HU.8602	58	G3	M0	N0	T4	female	Carcinoma, diffuse type	Gastric antrum	stage ii	0	679	22.6333
TCGA.VQ.A8DU	63	G2	M0	N2	T3	male	Tubular adenocarcinoma	Gastric antrum	stage iii	1	166	5.53333
TCGA.CD.A4MG	76	G3	M0	N0	T3	male	Carcinoma, diffuse type	Cardia, NOS	stage ii	1	200	6.66667
TCGA.CG.5717	58	G3	M0	N1	T2	male	Adenocarcinoma, intestinal type	Cardia, NOS	stage ii	1	212	7.06667
TCGA.BR.4253	80	G3	M0	N1	T3	female	Adenocarcinoma, NOS	Body of stomach	stage iii	1	124	4.13333
TCGA.VQ.A8PF	76	G3	M0	N3	T3	male	Tubular adenocarcinoma	Body of stomach	stage iii	1	76	2.53333
TCGA.BR.8384	69	G3	M0	N2	T4	male	Adenocarcinoma, NOS	Gastric antrum	stage iii	0	113	3.76667
TCGA.SW.A7EA	61	GX	M0	N0	T2	female	Signet ring cell carcinoma	Gastric antrum	stage i	0	579	19.3
TCGA.MX.A5UJ	86	G3	M0	N2	T3	female	Tubular adenocarcinoma	Gastric antrum	stage iii	0	600	20
TCGA.B7.A5TJ	74	G1	M0	NX	T4	male	Adenocarcinoma, intestinal type	Fundus of stomach	stage ii	0	335	11.1667
TCGA.KB.A93J	78	G3	M0	N1	T2	male	Carcinoma, diffuse type	Cardia, NOS	stage ii	0	1124	37.4667
TCGA.CD.8524	61	G3	M0	N0	T3	female	Adenocarcinoma, intestinal type	Gastric antrum	stage ii	0	388	12.9333
TCGA.BR.8588	55	G3	M0	N0	T4	female	Adenocarcinoma, NOS	Fundus of stomach	stage ii	0	389	12.9667
TCGA.VQ.A8E3	79	G3	M0	N0	T3	male	Adenocarcinoma, NOS	Gastric antrum	stage ii	1	661	22.0333
TCGA.D7.8575	75	G3	M0	N2	T3	male	Tubular adenocarcinoma	Fundus of stomach	stage iii	1	554	18.4667
TCGA.HU.A4G9	67	G2	M0	N0	T1	female	Tubular adenocarcinoma	Body of stomach	stage i	0	736	24.5333
TCGA.BR.8361	71	G3	M0	N2	T4	female	Adenocarcinoma, NOS	Fundus of stomach	stage iii	0	946	31.5333
TCGA.CD.8532	52	G2	M0	N0	T3	male	Adenocarcinoma, NOS	Cardia, NOS	stage ii	1	354	11.8
TCGA.VQ.A928	49	G2	M0	N3	T3	male	Papillary adenocarcinoma, NOS	Body of stomach	stage iv	1	174	5.8
TCGA.D7.A6F0	79	G3	M0	N0	T2	female	Adenocarcinoma, intestinal type	Cardia, NOS	stage i	0	678	22.6
TCGA.CG.5719	54	G1	M1	N0	T4	female	Adenocarcinoma, intestinal type	Body of stomach	stage iv	0	31	1.03333
TCGA.BR.7901	74	G2	M0	N1	T3	male	Adenocarcinoma, NOS	Cardia, NOS	stage ii	1	105	3.5
TCGA.FP.A4BF	68	G3	M0	N2	T3	male	Signet ring cell carcinoma	Cardia, NOS	stage iii	1	168	5.6
TCGA.CD.8535	59	G3	M0	N1	T3	male	Adenocarcinoma, NOS	Fundus of stomach	stage iii	0	390	13
TCGA.VQ.A8DT	43	G3	M0	N3	T3	male	Adenocarcinoma, intestinal type	Body of stomach	stage iii	0	1484	49.4667
TCGA.BR.6458	57	G3	M0	N1	T3	female	Adenocarcinoma, NOS	Body of stomach	stage ii	1	588	19.6
TCGA.HU.A4G2	45	G3	M0	N1	T3	male	Carcinoma, diffuse type	Gastric antrum	stage ii	0	739	24.6333
TCGA.VQ.A91V	58	G2	M0	N2	T3	male	Tubular adenocarcinoma	Cardia, NOS	stage iii	0	1297	43.2333
TCGA.HU.A4GP	62	G2	M0	N1	T2	female	Carcinoma, diffuse type	Gastric antrum	stage ii	0	273	9.1
TCGA.CG.4443	68	G2	M0	N0	T1	male	Adenocarcinoma, intestinal type	Body of stomach	stage i	0	912	30.4
TCGA.BR.A4J6	69	G2	M0	N0	T3	female	Adenocarcinoma, NOS	Cardia, NOS	stage ii	0	20	0.666667
TCGA.BR.8080	72	G3	M0	N3	T4	female	Mucinous adenocarcinoma	Body of stomach	stage iii	1	292	9.73333
TCGA.BR.A4J9	55	G3	M0	N0	T3	male	Adenocarcinoma, NOS	Gastric antrum	stage ii	0	14	0.466667
TCGA.HJ.7597	71	G3	MX	N0	T2	female	Signet ring cell carcinoma	Body of stomach	stage i	1	805	26.8333
TCGA.BR.8369	76	G3	M0	N3	T3	female	Adenocarcinoma, NOS	Gastric antrum	stage iii	0	427	14.2333
TCGA.IN.A6RR	84	G3	M0	N1	T3	male	Adenocarcinoma, NOS	Cardia, NOS	NA	1	205	6.83333
TCGA.VQ.A8E7	59	G2	M1	N1	T3	male	Tubular adenocarcinoma	Cardia, NOS	stage iv	0	1138	37.9333
TCGA.VQ.AA6F	57	G2	M0	N1	T3	male	Adenocarcinoma, NOS	Cardia, NOS	stage ii	0	1646	54.8667
TCGA.BR.7957	50	GX	M1	N3	T3	female	Adenocarcinoma, intestinal type	Body of stomach	stage iv	1	276	9.2
TCGA.RD.A8N5	78	G2	M0	N1	T3	male	Mucinous adenocarcinoma	Fundus of stomach	stage iii	1	1747	58.2333
TCGA.BR.4257	79	G2	M0	NX	TX	female	Adenocarcinoma, NOS	Gastric antrum	NA	1	294	9.8
TCGA.VQ.AA69	35	G2	M0	N2	T3	male	Adenocarcinoma, NOS	Cardia, NOS	stage iii	0	864	28.8
TCGA.BR.8077	58	G2	M0	N1	T4	female	Adenocarcinoma, intestinal type	Body of stomach	stage iii	0	21	0.7
TCGA.VQ.A94T	73	G3	M0	N2	T3	male	Carcinoma, diffuse type	Cardia, NOS	stage iii	1	342	11.4
TCGA.BR.7722	62	G3	M0	N1	T3	male	Adenocarcinoma, NOS	Cardia, NOS	stage ii	1	466	15.5333
TCGA.CD.5801	69	G3	M0	N1	T3	male	Adenocarcinoma, NOS	Gastric antrum	stage iii	1	401	13.3667
TCGA.CG.5721	58	G3	M0	N1	T4	male	Adenocarcinoma, intestinal type	Gastric antrum	stage iv	0	183	6.1
TCGA.MX.A666	61	G2	MX	NX	T2	male	Adenocarcinoma, NOS	Stomach, NOS	stage ii	0	427	14.2333
TCGA.BR.8690	54	G2	M0	N3	T3	female	Adenocarcinoma, NOS	Cardia, NOS	stage iii	0	325	10.8333
TCGA.BR.7723	59	G3	M0	N3	T3	male	Adenocarcinoma, NOS	Body of stomach	stage iii	1	874	29.1333
TCGA.VQ.A91E	67	G3	M0	N0	T4	female	Adenocarcinoma, intestinal type	Gastric antrum	stage iii	0	664	22.1333
TCGA.VQ.A91A	67	G1	M0	N3	T3	male	Mucinous adenocarcinoma	Body of stomach	stage iii	0	1200	40
TCGA.R5.A7ZR	70	G2	M0	NX	T3	female	Tubular adenocarcinoma	Body of stomach	stage iii	1	185	6.16667
TCGA.VQ.A8PE	78	G3	M0	N3	T3	male	Tubular adenocarcinoma	Cardia, NOS	stage iii	1	675	22.5
TCGA.IN.A6RS	76	G2	M0	N0	T1	male	Adenocarcinoma, NOS	Cardia, NOS	stage i	0	383	12.7667
TCGA.KB.A93H	79	G1	M0	N1	T3	female	Tubular adenocarcinoma	Body of stomach	stage ii	0	1145	38.1667
TCGA.D7.6528	70	G2	M0	N0	T2	female	Tubular adenocarcinoma	Body of stomach	stage i	0	463	15.4333
TCGA.VQ.AA6G	68	G2	M0	N0	T3	male	Adenocarcinoma, intestinal type	Cardia, NOS	stage ii	1	792	26.4
TCGA.CG.5718	78	G2	M0	N1	T2	female	Adenocarcinoma, intestinal type	Body of stomach	stage ii	1	1095	36.5
TCGA.IN.7806	50	G3	M0	N1	T3	male	Carcinoma, diffuse type	Cardia, NOS	stage ii	0	1106	36.8667
TCGA.BR.8485	68	G3	M0	N3	T4	female	Adenocarcinoma, NOS	Fundus of stomach	stage iii	0	280	9.33333
TCGA.BR.8680	45	G2	M1	N2	T4	male	Tubular adenocarcinoma	Gastric antrum	stage iv	0	972	32.4
TCGA.HU.A4HB	68	G3	M0	N2	T2	male	Carcinoma, diffuse type	Gastric antrum	stage ii	1	477	15.9
TCGA.VQ.A8PO	74	G3	M0	N0	T4	male	Signet ring cell carcinoma	Gastric antrum	stage ii	1	282	9.4
TCGA.BR.8372	63	G3	M0	N3	T4	male	Adenocarcinoma, intestinal type	Fundus of stomach	stage iii	0	951	31.7
TCGA.BR.8487	64	G3	M0	N0	T3	female	Adenocarcinoma, NOS	Gastric antrum	stage ii	0	34	1.13333
TCGA.BR.A4PF	72	G3	M0	N2	T4	male	Adenocarcinoma, NOS	Gastric antrum	stage iii	0	35	1.16667
TCGA.RD.A8NB	80	G3	M0	N1	T3	female	Carcinoma, diffuse type	Cardia, NOS	stage iii	1	513	17.1
TCGA.D7.8578	72	G2	M0	N0	T2	male	Adenocarcinoma, NOS	Gastric antrum	stage i	0	643	21.4333
TCGA.VQ.A8PD	69	G2	M0	N3	T4	male	Adenocarcinoma, NOS	Body of stomach	stage iii	1	496	16.5333
TCGA.VQ.A92D	67	G2	M0	N0	T2	male	Tubular adenocarcinoma	Cardia, NOS	stage i	0	2032	67.7333
TCGA.BR.8590	62	G3	M0	N2	T4	male	Adenocarcinoma, NOS	Fundus of stomach	stage iii	1	284	9.46667
TCGA.VQ.A8DZ	70	G3	M1	N3	T4	male	Signet ring cell carcinoma	Gastric antrum	stage iv	1	396	13.2
TCGA.CD.5813	60	G3	M0	N0	T3	male	Mucinous adenocarcinoma	Body of stomach	stage ii	1	377	12.5667
TCGA.BR.8297	58	GX	M0	N3	T4	male	Carcinoma, diffuse type	Body of stomach	stage iii	0	225	7.5
TCGA.RD.A8N2	59	G3	M0	N0	T2	female	Carcinoma, diffuse type	Gastric antrum	stage i	0	3540	118
TCGA.BR.8373	65	G2	M0	N1	T4	female	Adenocarcinoma, intestinal type	Fundus of stomach	stage iii	0	450	15
TCGA.FP.7829	69	G2	M0	N1	T3	male	Mucinous adenocarcinoma	Cardia, NOS	stage ii	0	594	19.8
TCGA.BR.4201	66	G1	M0	NX	T2	female	Adenocarcinoma, NOS	Cardia, NOS	NA	1	940	31.3333
TCGA.VQ.A8P3	72	G2	M0	N1	T4	male	Tubular adenocarcinoma	Body of stomach	stage iii	0	1132	37.7333
TCGA.RD.A7BS	46	G3	M0	N1	T3	male	Carcinoma, diffuse type	Cardia, NOS	stage iii	1	336	11.2
TCGA.BR.6802	65	G3	M0	N2	T3	male	Adenocarcinoma, NOS	Body of stomach	stage iii	0	940	31.3333
TCGA.BR.6801	70	G2	M0	N0	T3	male	Adenocarcinoma, NOS	Body of stomach	stage ii	0	1223	40.7667
TCGA.D7.A6EV	71	G3	M0	N2	T2	female	Adenocarcinoma, NOS	Gastric antrum	stage ii	0	342	11.4
TCGA.CG.4440	68	G3	M1	N3	T3	female	Adenocarcinoma, intestinal type	Body of stomach	stage iv	1	122	4.06667
TCGA.IN.A7NR	64	G3	M1	N3	T3	female	Adenocarcinoma, NOS	Cardia, NOS	stage iv	0	198	6.6
TCGA.VQ.A8PP	76	G2	M0	N1	T4	male	Tubular adenocarcinoma	Body of stomach	stage iv	1	712	23.7333
TCGA.VQ.A8P5	67	G3	M0	N0	T3	male	Adenocarcinoma, intestinal type	Body of stomach	stage ii	1	235	7.83333
TCGA.ZA.A8F6	71	G2	MX	N0	T2	male	Adenocarcinoma, intestinal type	Gastric antrum	stage i	0	525	17.5
TCGA.BR.8382	67	G3	M0	N3	T4	female	Adenocarcinoma, NOS	Gastric antrum	stage iii	1	762	25.4
TCGA.BR.6457	69	G3	M0	N0	T3	male	Adenocarcinoma, NOS	Body of stomach	stage ii	0	416	13.8667
TCGA.IN.A6RI	45	G2	M0	N0	T1	male	Adenocarcinoma, NOS	Cardia, NOS	stage i	0	559	18.6333
TCGA.BR.8060	75	G3	M0	N2	T2	female	Adenocarcinoma, NOS	Cardia, NOS	stage ii	1	348	11.6
TCGA.CD.A48A	57	G2	M0	N0	T3	male	Adenocarcinoma, NOS	Cardia, NOS	stage ii	0	378	12.6
TCGA.CD.8525	82	G3	M0	N1	T3	female	Mucinous adenocarcinoma	Gastric antrum	stage iii	0	383	12.7667
TCGA.BR.7958	60	G3	M0	N0	T4	male	Adenocarcinoma, NOS	Body of stomach	stage iii	0	899	29.9667
TCGA.RD.A7BT	66	G3	M0	N3	T3	male	Adenocarcinoma, intestinal type	Fundus of stomach	stage iv	1	262	8.73333
TCGA.BR.6709	57	G3	M0	N3	T3	female	Adenocarcinoma, NOS	Cardia, NOS	stage iii	1	370	12.3333
TCGA.BR.6803	54	G3	M0	N0	T3	female	Carcinoma, diffuse type	Body of stomach	stage ii	0	949	31.6333
TCGA.BR.7716	62	G2	M0	N1	T3	female	Adenocarcinoma, NOS	Body of stomach	stage ii	0	1210	40.3333
TCGA.CG.4460	66	G2	M1	N1	T4	female	Adenocarcinoma, intestinal type	Body of stomach	stage iv	1	669	22.3
TCGA.VQ.A94R	63	G2	M0	N2	T4	male	Adenocarcinoma, intestinal type	Gastric antrum	NA	1	1294	43.1333
TCGA.D7.6521	65	G3	M0	N2	T2	male	Carcinoma, diffuse type	Body of stomach	NA	0	564	18.8
TCGA.BR.8589	56	G3	M0	N1	T4	male	Adenocarcinoma, NOS	Fundus of stomach	stage iii	0	825	27.5
TCGA.BR.8483	59	G2	M0	N2	T3	male	Adenocarcinoma, intestinal type	Gastric antrum	stage iii	0	164	5.46667
TCGA.VQ.A8PK	58	G2	M0	N3	T3	male	Adenocarcinoma, intestinal type	Cardia, NOS	stage iii	1	543	18.1
TCGA.FP.8211	62	G2	MX	N1	T3	male	Adenocarcinoma, NOS	Cardia, NOS	stage ii	0	413	13.7667
TCGA.D7.8570	44	G3	M0	N3	T3	male	Tubular adenocarcinoma	Cardia, NOS	stage iii	0	752	25.0667
TCGA.HF.A5NB	75	G3	M0	N3	T4	female	Mucinous adenocarcinoma	Gastric antrum	stage iii	0	928	30.9333
TCGA.BR.8296	58	G3	M0	N2	T4	female	Adenocarcinoma, intestinal type	Body of stomach	stage iii	1	474	15.8
TCGA.BR.8364	42	G3	M0	N2	T4	female	Carcinoma, diffuse type	Fundus of stomach	stage iii	0	675	22.5
TCGA.CD.8531	66	G3	M0	N1	T3	female	Carcinoma, diffuse type	Fundus of stomach	stage iii	0	383	12.7667
TCGA.BR.6453	54	G3	M0	N1	T2	male	Adenocarcinoma, NOS	Body of stomach	stage ii	0	485	16.1667
TCGA.VQ.AA6A	56	G2	M0	N3	T4	male	Adenocarcinoma, intestinal type	Cardia, NOS	stage iii	0	1184	39.4667
TCGA.D7.6815	70	G2	M0	N2	T2	female	Tubular adenocarcinoma	Body of stomach	stage ii	0	486	16.2
TCGA.VQ.A8PM	56	G3	M0	N3	T4	male	Signet ring cell carcinoma	Cardia, NOS	stage iv	1	57	1.9
TCGA.F1.A448	70	G3	M0	N3	T3	male	Mucinous adenocarcinoma	Gastric antrum	stage iii	0	647	21.5667
TCGA.VQ.A924	69	G2	M0	N0	T3	male	Tubular adenocarcinoma	Gastric antrum	stage ii	1	1686	56.2
TCGA.D7.8574	72	G3	M0	N3	T2	male	Adenocarcinoma, NOS	Gastric antrum	stage iii	0	523	17.4333
TCGA.BR.A4J5	56	G3	M0	N1	T4	male	Mucinous adenocarcinoma	Gastric antrum	stage iii	0	862	28.7333
TCGA.VQ.A91X	74	G3	M0	N2	T3	male	Adenocarcinoma, intestinal type	Gastric antrum	stage iii	1	289	9.63333
TCGA.RD.A7BW	68	G3	M0	N0	T2	female	Carcinoma, diffuse type	Fundus of stomach	stage i	1	156	5.2
TCGA.HU.A4H2	58	G2	M0	N3	T3	female	Tubular adenocarcinoma	Gastric antrum	stage iii	0	394	13.1333
TCGA.CD.8529	65	G2	M1	N0	T4	male	Mucinous adenocarcinoma	Gastric antrum	stage iv	0	374	12.4667
TCGA.BR.7707	69	G3	M0	N0	T2	female	Adenocarcinoma, NOS	Body of stomach	stage i	0	1090	36.3333
TCGA.CD.A486	68	G2	M0	N0	T3	male	Adenocarcinoma, NOS	Cardia, NOS	stage ii	1	192	6.4
TCGA.CD.A4MH	86	G2	M0	N0	T3	female	Adenocarcinoma, NOS	Gastric antrum	stage ii	0	371	12.3667
TCGA.KB.A6F7	54	G3	M0	N1	T1	female	Adenocarcinoma, intestinal type	Body of stomach	stage i	0	1935	64.5
TCGA.FP.7998	77	G3	MX	N3	T4	male	Carcinoma, diffuse type	Body of stomach	stage iii	0	678	22.6
TCGA.BR.6563	60	G3	M0	N1	T3	male	Adenocarcinoma, NOS	Gastric antrum	stage ii	0	1190	39.6667
TCGA.BR.8687	67	G3	M0	N2	T4	female	Adenocarcinoma, NOS	Cardia, NOS	stage iii	1	250	8.33333
TCGA.BR.6705	68	G3	M0	N3	T3	female	Adenocarcinoma, NOS	Body of stomach	stage iii	1	779	25.9667
TCGA.D7.5578	80	G3	M0	N2	T3	male	Tubular adenocarcinoma	Body of stomach	stage iii	0	385	12.8333
TCGA.VQ.A91Q	61	G3	M0	N3	T3	male	Tubular adenocarcinoma	Cardia, NOS	stage iv	1	633	21.1
TCGA.VQ.A925	66	G2	M0	N2	T3	male	Tubular adenocarcinoma	Gastric antrum	stage iii	1	138	4.6
TCGA.HU.A4GQ	71	G2	M0	N2	T4	male	Tubular adenocarcinoma	Gastric antrum	stage iii	1	3	0.1
TCGA.CD.8530	51	G3	M0	N0	T3	male	Carcinoma, diffuse type	Fundus of stomach	stage ii	0	377	12.5667
TCGA.HU.A4GT	71	G3	M0	N0	T3	female	Tubular adenocarcinoma	Gastric antrum	stage ii	0	198	6.6
TCGA.HU.A4GD	56	G3	M0	N1	T3	male	Tubular adenocarcinoma	Gastric antrum	stage ii	0	692	23.0667
TCGA.BR.6455	59	G3	M0	N1	T3	male	Adenocarcinoma, NOS	Body of stomach	stage ii	1	422	14.0667
TCGA.FP.A9TM	77	G2	M0	N1	T1	male	Adenocarcinoma, NOS	Cardia, NOS	NA	0	189	6.3
TCGA.VQ.A8PH	62	G2	M0	N3	T3	male	Tubular adenocarcinoma	Gastric antrum	stage iii	1	389	12.9667
TCGA.CG.4306	90	G3	M1	N2	T3	male	Adenocarcinoma, NOS	Gastric antrum	stage iv	1	1	0.0333333
TCGA.CD.8534	41	G3	M0	N0	T3	male	Carcinoma, diffuse type	Gastric antrum	stage ii	0	367	12.2333
TCGA.VQ.A91Z	67	G2	M0	N1	T3	female	Tubular adenocarcinoma	Gastric antrum	stage iii	0	1690	56.3333
TCGA.BR.6564	46	G3	M0	N2	T3	female	Adenocarcinoma, NOS	Body of stomach	stage iii	1	794	26.4667
TCGA.BR.7715	65	G2	M0	N0	T3	male	Adenocarcinoma, NOS	Body of stomach	stage ii	0	1023	34.1
TCGA.D7.A4YX	63	G3	M0	N1	T3	male	Adenocarcinoma, NOS	Fundus of stomach	stage ii	0	1108	36.9333
TCGA.BR.8058	53	G3	M0	N2	T4	female	Adenocarcinoma, NOS	Gastric antrum	stage iii	0	1133	37.7667
TCGA.HF.7133	NA	G2	M0	N3	T2	female	Mucinous adenocarcinoma	Stomach, NOS	stage iv	0	1918	63.9333
TCGA.CD.8526	73	G3	M0	N1	T3	female	Adenocarcinoma, intestinal type	Fundus of stomach	stage iii	0	381	12.7
TCGA.D7.A748	41	G3	M1	N3	T4	female	Carcinoma, diffuse type	Fundus of stomach	stage iv	1	132	4.4
TCGA.HU.A4GU	73	G3	M0	N1	T3	male	Carcinoma, diffuse type	Gastric antrum	stage ii	0	200	6.66667
TCGA.HU.A4H6	72	G2	M0	N2	T3	female	Tubular adenocarcinoma	Gastric antrum	stage iii	0	644	21.4667
TCGA.D7.6524	53	G3	M0	N1	T2	male	Carcinoma, diffuse type	Gastric antrum	stage ii	0	543	18.1
TCGA.CD.8533	48	G3	M0	N0	T3	male	Adenocarcinoma, NOS	Gastric antrum	stage ii	0	468	15.6
TCGA.CG.4465	69	G3	M1	N3	T4	female	Carcinoma, diffuse type	Gastric antrum	stage iv	1	274	9.13333
TCGA.FP.8099	79	G2	MX	N0	T3	male	Adenocarcinoma, NOS	Cardia, NOS	stage ii	0	519	17.3
TCGA.VQ.A91K	69	G2	M0	N1	T3	male	Adenocarcinoma, intestinal type	Gastric antrum	stage iii	0	1862	62.0667
TCGA.BR.8592	63	G3	M0	N1	T4	female	Carcinoma, diffuse type	Fundus of stomach	stage iii	1	191	6.36667
TCGA.D7.6818	53	G3	M0	N3	T2	male	Carcinoma, diffuse type	Body of stomach	stage iii	1	376	12.5333
TCGA.D7.8573	57	G3	M0	N0	T3	male	Tubular adenocarcinoma	Fundus of stomach	stage ii	0	593	19.7667
TCGA.CG.5726	73	G2	M0	N0	T1	male	Adenocarcinoma, intestinal type	Gastric antrum	stage i	1	881	29.3667
TCGA.VQ.A8PU	72	G3	M0	N1	T4	female	Tubular adenocarcinoma	Body of stomach	stage iii	1	832	27.7333
TCGA.BR.8284	72	G3	M0	N3	T4	female	Adenocarcinoma, intestinal type	Gastric antrum	stage iii	1	245	8.16667
TCGA.BR.4256	80	G2	M0	N1	TX	male	Adenocarcinoma, NOS	Gastric antrum	NA	1	284	9.46667
TCGA.IN.AB1V	63	G2	M0	N0	T1	male	Adenocarcinoma, NOS	Cardia, NOS	stage i	0	479	15.9667
TCGA.BR.8676	59	G3	M0	N3	T3	male	Adenocarcinoma, intestinal type	Gastric antrum	stage iii	0	229	7.63333
TCGA.BR.8295	60	G3	M0	N0	T4	female	Adenocarcinoma, intestinal type	Body of stomach	stage ii	1	67	2.23333
TCGA.IN.7808	59	G3	M1	N3	T3	male	Carcinoma, diffuse type	Cardia, NOS	NA	1	105	3.5
TCGA.BR.7197	69	GX	M0	N0	T3	male	Adenocarcinoma, NOS	Gastric antrum	stage ii	0	280	9.33333
TCGA.VQ.A8PJ	53	GX	M1	N2	T4	male	Tubular adenocarcinoma	Body of stomach	stage iv	1	82	2.73333
TCGA.D7.6522	58	G3	M0	N0	T2	male	Carcinoma, diffuse type	Gastric antrum	stage i	0	566	18.8667
TCGA.CG.4469	70	G3	M0	N3	T3	male	Adenocarcinoma, intestinal type	Stomach, NOS	stage iv	1	215	7.16667
TCGA.BR.6707	75	G3	M0	N0	T3	male	Adenocarcinoma, NOS	Body of stomach	stage ii	1	605	20.1667
TCGA.RD.A8N1	70	G3	M0	N2	T3	male	Carcinoma, diffuse type	Body of stomach	stage iii	0	3519	117.3
TCGA.HU.8608	70	G3	M0	N2	T4	male	Carcinoma, diffuse type	Body of stomach	stage iii	0	641	21.3667
TCGA.CD.8527	72	G2	M0	N1	T2	female	Adenocarcinoma, intestinal type	Gastric antrum	stage ii	1	218	7.26667
TCGA.R5.A7ZI	44	G3	M1	N1	T4	female	Carcinoma, diffuse type	Stomach, NOS	stage iv	0	2267	75.5667
TCGA.3M.AB46	70	G2	MX	N0	T2	male	Adenocarcinoma, NOS	Lesser curvature of stomach, NOS	stage i	0	1765	58.8333
TCGA.HU.8249	76	G2	M0	N2	T3	male	Tubular adenocarcinoma	Body of stomach	stage iii	0	881	29.3667
TCGA.R5.A805	71	G3	M0	N2	T3	male	Adenocarcinoma, intestinal type	Cardia, NOS	stage iii	1	281	9.36667
TCGA.BR.8365	70	G3	M0	N0	T3	female	Adenocarcinoma, NOS	Fundus of stomach	stage ii	1	533	17.7667
TCGA.HU.8244	77	G1	M0	N0	T1	female	Tubular adenocarcinoma	Body of stomach	stage i	0	742	24.7333
TCGA.F1.6874	79	G3	M0	N0	T2	male	Adenocarcinoma, intestinal type	Cardia, NOS	stage i	0	440	14.6667
TCGA.BR.8682	52	G3	M0	N0	T4	male	Mucinous adenocarcinoma	Gastric antrum	stage ii	0	991	33.0333
TCGA.B7.A5TK	51	G3	M0	NA	T4	male	Adenocarcinoma, intestinal type	Fundus of stomach	stage iii	0	288	9.6
TCGA.BR.8289	57	G3	M1	N3	T4	male	Adenocarcinoma, intestinal type	Body of stomach	stage iv	1	81	2.7
TCGA.BR.4279	43	G3	M0	N1	T2	male	Adenocarcinoma, NOS	Stomach, NOS	stage ii	1	291	9.7
TCGA.D7.8579	66	G2	M0	N2	T2	female	Adenocarcinoma, intestinal type	Gastric antrum	stage ii	0	636	21.2
TCGA.BR.A4J8	71	G3	M0	N3	T3	female	Adenocarcinoma, NOS	Cardia, NOS	stage iii	0	411	13.7
TCGA.VQ.A8E2	57	G2	M0	N2	T3	male	Tubular adenocarcinoma	Body of stomach	stage iii	0	1319	43.9667
TCGA.BR.6566	64	G3	M0	N0	T3	female	Adenocarcinoma, NOS	Body of stomach	stage ii	0	997	33.2333
TCGA.BR.8686	69	G3	M0	N1	T4	male	Tubular adenocarcinoma	Gastric antrum	stage iii	1	635	21.1667
TCGA.BR.8291	61	GX	M0	N1	T3	male	Carcinoma, diffuse type	Gastric antrum	stage ii	1	607	20.2333
TCGA.IN.A7NU	69	G3	M0	N3	T3	male	Adenocarcinoma, NOS	Cardia, NOS	stage iii	0	356	11.8667
TCGA.VQ.A927	81	G1	M0	N3	T3	male	Carcinoma, diffuse type	Body of stomach	stage iii	1	200	6.66667
TCGA.BR.8367	55	G3	M0	N3	T3	male	Adenocarcinoma, NOS	Fundus of stomach	stage iii	1	801	26.7
TCGA.VQ.A94U	70	G3	M0	N0	T4	male	Signet ring cell carcinoma	Gastric antrum	stage ii	0	819	27.3
TCGA.D7.5577	53	G2	M0	N3	T2	female	Tubular adenocarcinoma	Cardia, NOS	stage iii	1	782	26.0667
TCGA.BR.8286	49	G3	M0	N0	T3	male	Adenocarcinoma, NOS	Gastric antrum	stage ii	0	895	29.8333
TCGA.VQ.AA6D	52	G2	M0	N1	T4	female	Tubular adenocarcinoma	Gastric antrum	stage iii	0	521	17.3667
TCGA.VQ.AA6K	59	G3	M0	N3	T4	male	Signet ring cell carcinoma	Cardia, NOS	stage iii	1	378	12.6
TCGA.HF.7134	NA	G2	M0	N0	T1	male	Adenocarcinoma, intestinal type	Body of stomach	stage i	0	1588	52.9333
TCGA.BR.8081	71	G2	M0	N0	T4	female	Adenocarcinoma, NOS	Body of stomach	stage ii	0	981	32.7
TCGA.BR.6565	67	G2	M0	N0	T4	male	Adenocarcinoma, NOS	Body of stomach	stage ii	1	279	9.3
TCGA.FP.8210	48	G3	M0	N1	T3	male	Carcinoma, diffuse type	Gastric antrum	stage iii	1	153	5.1
TCGA.BR.6710	41	G2	M0	N0	T2	male	Adenocarcinoma, NOS	Cardia, NOS	stage i	0	273	9.1
TCGA.BR.7959	59	G3	M0	N1	T4	male	Mucinous adenocarcinoma	Cardia, NOS	stage iii	0	1010	33.6667
TCGA.CD.A48C	79	G3	M0	N1	T3	female	Adenocarcinoma, NOS	Gastric antrum	stage ii	1	353	11.7667
TCGA.D7.A747	57	G3	M0	N1	T3	male	Carcinoma, diffuse type	Gastric antrum	stage ii	1	255	8.5
TCGA.IP.7968	74	G2	MX	N2	T3	male	Adenocarcinoma, NOS	Cardia, NOS	stage iii	0	77	2.56667
TCGA.D7.A4Z0	60	G3	M0	N2	T2	female	Mucinous adenocarcinoma	Gastric antrum	stage ii	0	449	14.9667
TCGA.BR.6452	78	G3	M0	N0	T3	female	Adenocarcinoma, NOS	Body of stomach	stage ii	0	1055	35.1667
TCGA.BR.6456	74	G2	M0	N1	T3	female	Adenocarcinoma, NOS	Body of stomach	stage ii	1	526	17.5333
TCGA.HU.A4G3	54	G2	M0	N2	T2	male	Tubular adenocarcinoma	Gastric antrum	stage ii	0	170	5.66667
TCGA.HU.8604	82	G2	M0	N0	T3	female	Tubular adenocarcinoma	Gastric antrum	stage ii	0	694	23.1333
TCGA.CD.A487	51	G3	M0	N1	T3	male	Carcinoma, diffuse type	Gastric antrum	stage ii	0	374	12.4667
TCGA.VQ.A8PB	65	G2	M0	N0	T3	female	Papillary adenocarcinoma, NOS	Gastric antrum	stage ii	1	1043	34.7667
TCGA.D7.6822	77	G2	M0	N0	T2	male	Tubular adenocarcinoma	Body of stomach	stage i	0	375	12.5
TCGA.HU.A4GH	75	G2	M0	N0	T1	male	Tubular adenocarcinoma	Body of stomach	stage i	0	358	11.9333
TCGA.RD.A8MW	72	G3	M0	N2	T3	male	Adenocarcinoma, intestinal type	Gastric antrum	stage iii	1	1153	38.4333
TCGA.HU.A4GC	74	G3	M0	N2	T4	male	Carcinoma, diffuse type	Gastric antrum	stage iii	0	99	3.3
TCGA.BR.A4QL	75	G2	M0	N3	T3	female	Adenocarcinoma, NOS	Gastric antrum	stage iii	1	491	16.3667
TCGA.VQ.AA64	68	G2	M0	N2	T3	male	Adenocarcinoma, intestinal type	Cardia, NOS	stage iii	1	560	18.6667
TCGA.BR.8678	76	G2	M0	N0	T2	male	Adenocarcinoma, NOS	Fundus of stomach	stage i	0	754	25.1333
TCGA.CG.4444	76	G3	M0	N2	T2	male	Carcinoma, diffuse type	Body of stomach	stage iii	0	1431	47.7
TCGA.VQ.AA6J	75	G3	M0	N2	T4	male	Adenocarcinoma, intestinal type	Cardia, NOS	stage iii	0	838	27.9333
TCGA.CG.5723	83	G3	M0	N1	T2	male	Adenocarcinoma, NOS	Cardia, NOS	stage ii	0	2496	83.2
TCGA.CD.5800	51	G1	M0	N0	T3	female	Papillary adenocarcinoma, NOS	Gastric antrum	stage ii	0	400	13.3333
TCGA.BR.A4CS	77	G3	M0	N3	T4	male	Adenocarcinoma, NOS	Fundus of stomach	stage iii	1	45	1.5
TCGA.BR.8366	80	G3	M0	N0	T3	female	Adenocarcinoma, NOS	Fundus of stomach	stage ii	0	29	0.966667
TCGA.FP.A8CX	60	G3	MX	N3	T4	male	Signet ring cell carcinoma	Body of stomach	stage iii	0	7	0.233333
TCGA.BR.8591	79	G3	M0	N3	T4	male	Adenocarcinoma, NOS	Gastric antrum	stage iii	0	856	28.5333
TCGA.IN.8663	68	G3	M0	N2	T2	male	Adenocarcinoma, NOS	Cardia, NOS	stage ii	1	103	3.43333
TCGA.BR.8381	51	G3	M0	N1	T3	male	Adenocarcinoma, NOS	Fundus of stomach	stage ii	0	224	7.46667
TCGA.HU.A4GJ	60	G3	M0	N3	T4	female	Carcinoma, diffuse type	Gastric antrum	stage iii	0	650	21.6667
TCGA.ZQ.A9CR	79	G3	MX	N3	T4	female	Tubular adenocarcinoma	Gastric antrum	stage iii	1	24	0.8
TCGA.IN.AB1X	78	G3	M0	N0	T3	female	Adenocarcinoma, NOS	Cardia, NOS	stage ii	0	411	13.7
TCGA.VQ.A8E0	68	G3	M0	N2	T3	male	Adenocarcinoma, intestinal type	Body of stomach	stage iii	1	562	18.7333
TCGA.BR.8380	55	G3	M0	N3	T4	male	Adenocarcinoma, NOS	Gastric antrum	stage iii	1	21	0.7

## Sheet: GSE15459
Clinicopathological information of GSE15459
Patient.ID	Subtype	Age	Gender	Laurenclassification	Stage	Survival.Months	Survival.indicator
GSM387804	Invasive	72	Female	Diffuse	3	12.67	0
GSM387824	Invasive	71.3	Female	Intestinal	2	126.5	0
GSM387826	Invasive	74.4	Female	Diffuse	2	11.07	0
GSM387827	Invasive	67.4	Female	Intestinal	1	93.2	0
GSM387832	Invasive	31.8	Female	Diffuse	3	125.53	0
GSM387840	Invasive	55.9	Male	Diffuse	1	129.27	0
GSM387863	Invasive	78.4	Male	Intestinal	1	45.07	0
GSM387868	Invasive	75.9	Female	Diffuse	2	66.57	0
GSM387875	Invasive	79.4	Male	Intestinal	1	88.7	0
GSM387880	Invasive	66.2	Female	Diffuse	1	74.97	0
GSM387915	Invasive	57.5	Female	Diffuse	2	157.83	0
GSM387919	Invasive	74.1	Male	Intestinal	4	10.43	0
GSM387931	Invasive	52.7	Female	Diffuse	1	148.9	0
GSM387933	Invasive	68.8	Male	Diffuse	4	13	0
GSM387942	Invasive	82.9	Female	Diffuse	3	0.33	0
GSM387943	Invasive	67	Male	Diffuse	4	6.97	0
GSM387791	Metabolic	40	Male	Intestinal	4	20.33	0
GSM387802	Metabolic	78	Male	Mixed	1	15.2	0
GSM387805	Metabolic	76	Female	Intestinal	1	10.9	0
GSM387807	Metabolic	65	Male	Intestinal	2	4.93	0
GSM387815	Metabolic	67.7	Male	Intestinal	2	62.93	0
GSM387817	Metabolic	64.3	Female	Intestinal	1	88.07	0
GSM387820	Metabolic	52.7	Male	Intestinal	4	129.9	0
GSM387829	Metabolic	65.3	Male	Intestinal	2	127.47	0
GSM387860	Metabolic	66.8	Male	Intestinal	4	0.23	0
GSM387873	Metabolic	64	Male	Diffuse	3	98.1	0
GSM387885	Metabolic	65.1	Male	Diffuse	3	38.43	0
GSM387891	Metabolic	53.2	Female	Diffuse	1	64.57	0
GSM387900	Metabolic	68.4	Male	Intestinal	1	5.97	0
GSM387907	Metabolic	69.5	Male	Mixed	3	63.53	0
GSM387918	Metabolic	58.1	Female	Diffuse	1	155.03	0
GSM387939	Metabolic	46.7	Female	Diffuse	1	146.13	0
GSM387944	Metabolic	88	Male	Intestinal	3	85.63	0
GSM387972	Metabolic	31.2	Male	Intestinal	4	0.33	0
GSM387974	Metabolic	72.3	Female	Intestinal	2	134.1	0
GSM387982	Metabolic	67.7	Male	Diffuse	2	75.53	0
GSM387806	Proliferative	76	Male	Diffuse	3	19.73	0
GSM387809	Proliferative	82	Female	Diffuse	3	4.7	0
GSM387812	Proliferative	72	Male	Intestinal	3	11.1	0
GSM387813	Proliferative	74	Male	Intestinal	1	3.93	0
GSM387818	Proliferative	52.6	Male	Intestinal	2	108.7	0
GSM387822	Proliferative	78.3	Male	Intestinal	3	0.2	0
GSM387828	Proliferative	61.4	Female	Mixed	3	117.77	0
GSM387839	Proliferative	67.7	Male	Intestinal	3	0.3	0
GSM387854	Proliferative	44.6	Male	Intestinal	2	0.43	0
GSM387855	Proliferative	71.3	Female	Intestinal	2	114.63	0
GSM387872	Proliferative	62.8	Male	Intestinal	1	85.63	0
GSM387886	Proliferative	69.4	Female	Mixed	2	72.77	0
GSM387894	Proliferative	84.5	Female	Intestinal	1	66.57	0
GSM387895	Proliferative	87.9	Male	Intestinal	3	2.63	0
GSM387901	Proliferative	64.1	Male	Intestinal	1	82.87	0
GSM387912	Proliferative	38.1	Female	Diffuse	3	17.1	0
GSM387917	Proliferative	58.9	Male	Intestinal	4	11.37	0
GSM387921	Proliferative	80.2	Male	Intestinal	4	0	0
GSM387922	Proliferative	60.9	Male	Intestinal	1	153.9	0
GSM387923	Proliferative	70.2	Male	Intestinal	3	0.03	0
GSM387926	Proliferative	49.2	Female	Diffuse	4	3.23	0
GSM387928	Proliferative	65.4	Male	Mixed	2	27.17	0
GSM387945	Proliferative	65	Female	Intestinal	3	6.6	0
GSM387949	Proliferative	66.4	Male	Mixed	3	2.6	0
GSM387952	Proliferative	68.1	Male	Intestinal	3	133.63	0
GSM387958	Proliferative	69.2	Male	Diffuse	1	80.7	0
GSM387963	Proliferative	46.2	Male	Intestinal	3	0.33	0
GSM387966	Proliferative	74.3	Female	Intestinal	1	30	0
GSM387969	Proliferative	76.3	Male	Intestinal	1	113.23	0
GSM387973	Proliferative	79.5	Male	Intestinal	3	7.33	0
GSM387976	Proliferative	71.6	Male	Intestinal	2	123.83	0
GSM387984	Proliferative	78.7	Female	Intestinal	3	2.23	0
GSM387985	Proliferative	70.9	Male	Intestinal	2	116.6	0
GSM387986	Proliferative	79.4	Male	Mixed	1	1.47	0
GSM387794	Invasive	56	Male	Intestinal	4	26.27	1
GSM387814	Invasive	27.6	Female	Diffuse	4	17.2	1
GSM387816	Invasive	70.1	Male	Diffuse	4	1.67	1
GSM387847	Invasive	80	Female	Intestinal	1	110.53	1
GSM387850	Invasive	59.9	Female	Diffuse	4	6.47	1
GSM387857	Invasive	49.9	Male	Diffuse	3	8.07	1
GSM387862	Invasive	64.1	Male	Diffuse	4	4.7	1
GSM387881	Invasive	71.6	Male	Diffuse	4	12.27	1
GSM387905	Invasive	51.2	Female	Diffuse	4	6.27	1
GSM387911	Invasive	43.2	Male	Mixed	4	24.9	1
GSM387902	Metabolic	47.7	Female	Intestinal	2	59.57	1
GSM387935	Metabolic	23.4	Male	Intestinal	4	5.07	1
GSM387938	Metabolic	69.8	Female	Diffuse	4	6.4	1
GSM387979	Metabolic	34.3	Female	Diffuse	4	6.63	1
GSM387823	Proliferative	64.3	Male	Intestinal	4	6.6	1
GSM387843	Proliferative	76.9	Male	Intestinal	4	2.27	1
GSM387846	Proliferative	85	Female	Intestinal	3	94.3	1
GSM387865	Proliferative	64.8	Male	Diffuse	4	24.37	1
GSM387914	Proliferative	72.9	Male	Intestinal	3	6.6	1
GSM387932	Proliferative	66.5	Male	Intestinal	4	26.53	1
GSM387959	Proliferative	71.2	Female	Intestinal	4	3.27	1
GSM387964	Proliferative	53.9	Female	Intestinal	4	10.57	1
GSM387789	Invasive	76	Male	Mixed	4	30.47	0
GSM387795	Invasive	29	Male	Diffuse	3	27.07	0
GSM387834	Invasive	67.6	Male	Diffuse	2	41.97	1
GSM387836	Invasive	52.8	Male	Diffuse	3	19.77	1
GSM387837	Invasive	81.7	Male	Diffuse	3	37.5	1
GSM387838	Invasive	62.4	Male	Intestinal	3	30.4	1
GSM387841	Invasive	66.8	Female	Diffuse	4	4.17	1
GSM387851	Invasive	61.5	Male	Diffuse	4	10.87	1
GSM387852	Invasive	61.7	Male	Mixed	4	17	1
GSM387853	Invasive	65.2	Male	Intestinal	4	16.6	1
GSM387866	Invasive	75.6	Male	Diffuse	3	13.37	1
GSM387869	Invasive	49.2	Male	Mixed	3	20.87	1
GSM387870	Invasive	56.3	Male	Intestinal	4	4.6	1
GSM387876	Invasive	45.6	Male	Diffuse	2	25.17	1
GSM387898	Invasive	68.4	Female	Mixed	2	78.6	1
GSM387899	Invasive	65	Female	Diffuse	3	11.77	1
GSM387909	Invasive	56.5	Male	Diffuse	4	28.83	1
GSM387925	Invasive	33.4	Female	Diffuse	2	123.63	1
GSM387929	Invasive	66.4	Male	Diffuse	4	11.53	1
GSM387936	Invasive	67.8	Male	Mixed	3	32.63	1
GSM387947	Invasive	65	Male	Intestinal	4	17.9	1
GSM387950	Invasive	59.6	Male	Diffuse	3	12.63	1
GSM387960	Invasive	59.2	Male	Intestinal	3	52.63	1
GSM387978	Invasive	58.5	Female	Diffuse	2	39.97	1
GSM387980	Invasive	64.8	Male	Diffuse	3	4.37	1
GSM387796	Metabolic	67	Male	Intestinal	3	20.5	1
GSM387803	Metabolic	88	Female	Intestinal	4	32.7	0
GSM387819	Metabolic	53.1	Male	Diffuse	4	29.17	1
GSM387848	Metabolic	58.2	Male	Intestinal	3	99.43	1
GSM387864	Metabolic	67.5	Female	Diffuse	3	4.3	1
GSM387879	Metabolic	64.4	Male	Diffuse	1	31.2	1
GSM387882	Metabolic	84	Female	Intestinal	3	16.37	1
GSM387883	Metabolic	76.4	Male	Intestinal	2	42.5	0
GSM387884	Metabolic	87.7	Female	Diffuse	2	9.87	1
GSM387893	Metabolic	66.8	Female	Diffuse	3	52.97	0
GSM387916	Metabolic	80.8	Male	Intestinal	1	63.7	1
GSM387946	Metabolic	61.6	Female	Diffuse	2	14.6	1
GSM387956	Metabolic	25.2	Female	Diffuse	3	12.87	0
GSM387957	Metabolic	73.3	Male	Diffuse	3	15.27	1
GSM387961	Metabolic	74.8	Male	Intestinal	4	20.27	1
GSM387968	Metabolic	77.3	Female	Intestinal	3	15.33	1
GSM387792	Proliferative	73	Male	Intestinal	4	11.73	1
GSM387808	Proliferative	73	Male	Intestinal	4	5.87	0
GSM387811	Proliferative	70	Male	Intestinal	4	3.23	1
GSM387830	Proliferative	67.9	Male	Diffuse	3	87	1
GSM387831	Proliferative	47.6	Male	Diffuse	4	10.37	1
GSM387833	Proliferative	50.6	Male	Intestinal	3	8.53	1
GSM387835	Proliferative	55.7	Female	Diffuse	3	13.07	1
GSM387856	Proliferative	80.4	Male	Intestinal	3	26.17	1
GSM387861	Proliferative	56.1	Male	Intestinal	3	23.2	1
GSM387867	Proliferative	48.9	Female	Diffuse	2	22.8	1
GSM387892	Proliferative	79.5	Female	Intestinal	4	7.97	1
GSM387896	Proliferative	80.3	Male	Intestinal	3	9.97	1
GSM387903	Proliferative	92.4	Male	Intestinal	3	41.23	1
GSM387904	Proliferative	75.4	Male	Mixed	2	74.33	0
GSM387908	Proliferative	62.3	Male	Intestinal	3	18.27	1
GSM387910	Proliferative	73.7	Male	Mixed	4	22.27	1
GSM387913	Proliferative	68.9	Male	Intestinal	4	7.03	1
GSM387920	Proliferative	59.1	Male	Intestinal	3	22.07	0
GSM387927	Proliferative	48.6	Female	Diffuse	4	39.4	1
GSM387930	Proliferative	63.6	Male	Intestinal	3	13.47	1
GSM387941	Proliferative	77.9	Female	Intestinal	1	19.67	1
GSM387953	Proliferative	40.3	Male	Intestinal	4	8.6	0
GSM387955	Proliferative	55.5	Male	Diffuse	3	12.97	1
GSM387971	Proliferative	60.4	Male	Intestinal	3	23.57	1
GSM387977	Proliferative	50.5	Female	Intestinal	3	45.8	1
GSM387981	Proliferative	64.6	Male	Intestinal	3	24.63	1
GSM387987	Proliferative	59.7	Male	Intestinal	4	7.73	1
GSM387975	Proliferative	72	Male	Intestinal	3	14.83	1
GSM387800	Unstable	69	Male	Mixed	3	7	0
GSM387801	Unstable	49	Female	Intestinal	1	20.13	0
GSM387810	Unstable	73	Male	Mixed	1	3.7	0
GSM387821	Unstable	53	Female	Intestinal	1	122.97	0
GSM387825	Unstable	69.9	Male	Intestinal	1	125.5	0
GSM387877	Unstable	72.5	Female	Diffuse	3	72.5	0
GSM387878	Unstable	63.3	Female	Diffuse	2	23.53	0
GSM387888	Unstable	47.4	Female	Diffuse	1	35.7	0
GSM387890	Unstable	62.8	Male	Diffuse	3	0.4	0
GSM387897	Unstable	56.9	Male	Diffuse	4	24.3	0
GSM387906	Unstable	64.3	Female	Diffuse	3	13	0
GSM387924	Unstable	45.7	Female	Diffuse	4	4.83	0
GSM387934	Unstable	39	Female	Diffuse	3	141.77	0
GSM387951	Unstable	69.6	Male	Intestinal	4	1.57	0
GSM387967	Unstable	56.4	Male	Diffuse	3	138.37	0
GSM387948	Unstable	66	Male	Intestinal	3	137.47	0
GSM387874	Unstable	81	Female	Intestinal	4	14.33	1
GSM387940	Unstable	75.9	Female	Diffuse	3	3.27	1
GSM387842	Unstable	76.8	Male	Intestinal	4	17.13	1
GSM387845	Unstable	69.5	Male	Intestinal	4	4.13	1
GSM387849	Unstable	70.9	Male	Diffuse	4	11.4	1
GSM387858	Unstable	39	Female	Diffuse	4	9.27	1
GSM387859	Unstable	79.6	Male	Diffuse	3	11.07	1
GSM387871	Unstable	68.4	Male	Intestinal	4	13.03	1
GSM387887	Unstable	66.6	Male	Intestinal	4	5.83	1
GSM387889	Unstable	77.1	Male	Mixed	4	11.07	1
GSM387954	Unstable	69.1	Male	Intestinal	3	21.4	1
GSM387962	Unstable	64.2	Male	Intestinal	3	9	1
GSM387965	Unstable	64.9	Male	Intestinal	2	58.93	0
GSM387970	Unstable	40.7	Female	Intestinal	3	3.13	1
GSM387983	Unstable	70.8	Male	Diffuse	3	56.9	1

## Sheet: GSE84437
Clinicopathological information of GSE84437
Patient.ID	Age	Gender	Pnstage	Ptstage	Status.Indicator	Survival.Months
GSM2235556	61	male	N1	T3	1	70
GSM2235557	47	female	N3	T4	1	23
GSM2235558	72	male	N1	T4	1	24
GSM2235559	78	male	N2	T3	1	59
GSM2235560	58	male	N0	T4	1	12
GSM2235561	33	female	N2	T4	0	85
GSM2235562	81	female	N2	T4	1	18
GSM2235563	60	female	N2	T3	1	14
GSM2235564	61	male	N1	T3	0	84
GSM2235565	49	female	N0	T4	1	65
GSM2235566	44	male	N2	T4	1	11
GSM2235567	51	male	N2	T4	1	43
GSM2235568	58	female	N1	T3	0	82
GSM2235569	79	male	N1	T4	0	82
GSM2235570	77	male	N0	T4	0	81
GSM2235571	85	female	N1	T3	0	80
GSM2235572	68	female	N1	T4	0	86
GSM2235573	52	male	N2	T4	0	82
GSM2235574	72	male	N2	T4	1	11
GSM2235575	59	male	N1	T3	0	86
GSM2235576	78	female	N2	T3	1	4
GSM2235577	32	female	N0	T4	1	19
GSM2235578	68	male	N2	T4	1	21
GSM2235579	74	male	N1	T3	1	17
GSM2235580	61	male	N2	T4	1	25
GSM2235582	65	male	N0	T4	1	13
GSM2235584	71	male	N2	T4	1	57
GSM2235585	71	male	N1	T3	1	23
GSM2235586	71	male	N1	T4	0	77
GSM2235587	72	male	N1	T4	1	64
GSM2235588	56	male	N1	T4	1	51
GSM2235589	66	male	N2	T4	0	77
GSM2235593	56	male	N0	T4	0	77
GSM2235595	74	male	N1	T4	1	15
GSM2235596	63	male	N1	T3	0	75
GSM2235597	68	male	N1	T2	0	84
GSM2235598	74	male	N1	T3	1	21
GSM2235599	62	male	N2	T3	0	80
GSM2235600	53	male	N2	T4	0	74
GSM2235601	79	male	N2	T4	0	74
GSM2235602	61	female	N1	T3	0	82
GSM2235603	60	female	N1	T4	0	80
GSM2235604	75	male	N1	T3	0	74
GSM2235605	54	female	N1	T4	1	67
GSM2235606	38	male	N2	T4	0	73
GSM2235607	65	male	N2	T3	1	6
GSM2235608	55	male	N1	T3	0	80
GSM2235609	73	female	N2	T4	1	8
GSM2235610	76	male	N2	T4	1	23
GSM2235611	78	female	N2	T4	1	8
GSM2235612	69	male	N2	T4	1	29
GSM2235613	68	male	N1	T2	0	83
GSM2235614	27	male	N2	T4	0	77
GSM2235615	68	male	N2	T3	0	77
GSM2235616	73	male	N1	T4	1	1
GSM2235617	54	male	N2	T4	0	71
GSM2235618	73	female	N2	T4	0	71
GSM2235619	55	female	N1	T4	0	70
GSM2235620	65	male	N2	T3	0	71
GSM2235621	63	male	N2	T4	1	33
GSM2235622	50	male	N2	T3	1	23
GSM2235623	56	male	N1	T3	1	21
GSM2235624	59	male	N1	T3	0	77
GSM2235625	53	female	N0	T4	0	70
GSM2235626	46	male	N2	T4	0	77
GSM2235627	68	male	N1	T3	0	70
GSM2235628	43	male	N1	T3	0	74
GSM2235629	78	male	N1	T4	1	36
GSM2235630	65	male	N1	T4	0	70
GSM2235631	66	female	N0	T4	0	69
GSM2235632	60	male	N1	T3	0	76
GSM2235633	63	male	N2	T4	1	17
GSM2235634	64	female	N1	T4	0	74
GSM2235635	73	male	N2	T2	0	72
GSM2235636	32	female	N2	T4	0	69
GSM2235637	75	female	N0	T4	0	68
GSM2235695	42	female	N1	T4	0	121
GSM2235696	60	male	N1	T4	0	108
GSM2235697	49	male	N0	T3	1	39
GSM2235698	34	male	N3	T3	1	23
GSM2235699	68	male	N3	T4	1	23
GSM2235700	59	male	N2	T4	0	117
GSM2235701	61	male	N0	T3	0	108
GSM2235702	74	female	N1	T4	1	18
GSM2235703	35	male	N2	T4	1	43
GSM2235704	53	female	N1	T4	0	109
GSM2235705	67	male	N1	T4	0	114
GSM2235706	71	male	N2	T4	1	2
GSM2235707	63	female	N1	T2	0	116
GSM2235708	66	male	N1	T4	0	109
GSM2235709	54	female	N0	T2	0	108
GSM2235710	54	male	N0	T4	1	13
GSM2235711	65	male	N1	T4	1	19
GSM2235712	70	female	N0	T2	0	108
GSM2235713	59	male	N0	T4	1	116
GSM2235714	61	male	N1	T2	1	46
GSM2235715	58	male	N1	T4	0	118
GSM2235716	46	male	N1	T3	1	104
GSM2235717	43	female	N3	T4	1	3
GSM2235718	46	male	N1	T4	0	119
GSM2235719	68	male	N2	T4	1	1
GSM2235720	56	male	N0	T1	0	119
GSM2235721	41	male	N1	T2	0	119
GSM2235722	63	female	N2	T4	1	36
GSM2235723	52	male	N2	T3	0	118
GSM2235724	74	male	N3	T3	1	10
GSM2235725	65	female	N0	T4	0	122
GSM2235726	68	male	N2	T4	1	1
GSM2235727	71	male	N3	T4	0	118
GSM2235728	40	female	N1	T4	1	35
GSM2235729	67	male	N2	T4	1	5
GSM2235730	68	female	N1	T1	1	49
GSM2235731	63	female	N1	T2	0	118
GSM2235732	74	male	N1	T2	0	118
GSM2235733	72	male	N1	T3	0	144
GSM2235734	45	female	N1	T4	0	144
GSM2235735	53	male	N2	T3	0	145
GSM2235736	61	male	N2	T4	1	9
GSM2235737	51	male	N2	T4	1	45
GSM2235738	59	female	N2	T4	0	153
GSM2235739	66	male	N2	T3	1	14
GSM2235740	69	male	N1	T3	1	4
GSM2235741	49	male	N2	T4	0	127
GSM2235742	62	male	N2	T4	1	3
GSM2235743	64	female	N1	T4	1	4
GSM2235744	38	female	N1	T4	1	49
GSM2235745	53	male	N2	T4	0	106
GSM2235746	53	male	N1	T3	0	111
GSM2235747	53	female	N2	T4	1	12
GSM2235748	80	male	N2	T4	1	2
GSM2235749	65	male	N3	T4	1	39
GSM2235750	70	male	N1	T4	1	7
GSM2235751	40	male	N1	T3	0	101
GSM2235752	42	male	N1	T4	0	149
GSM2235753	72	male	N1	T4	1	31
GSM2235754	37	female	N1	T4	0	138
GSM2235755	62	female	N1	T4	1	87
GSM2235756	48	female	N2	T4	0	140
GSM2235757	44	male	N2	T4	1	40
GSM2235758	42	male	N2	T4	1	13
GSM2235759	54	male	N2	T4	1	12
GSM2235760	64	male	N2	T4	1	20
GSM2235761	63	female	N1	T4	0	134
GSM2235762	65	male	N2	T4	1	39
GSM2235763	74	female	N1	T4	1	109
GSM2235764	58	male	N2	T4	1	9
GSM2235765	68	male	N1	T4	0	138
GSM2235766	61	male	N2	T4	1	15
GSM2235767	53	male	N2	T4	1	18
GSM2235768	46	male	N1	T4	0	144
GSM2235769	64	male	N2	T3	1	22
GSM2235770	85	male	N1	T3	1	7
GSM2235771	53	male	N1	T4	0	143
GSM2235772	60	male	N2	T4	1	60
GSM2235773	30	male	N2	T4	1	17
GSM2235774	47	male	N1	T4	1	12
GSM2235775	60	male	N1	T4	0	120
GSM2235776	80	male	N0	T4	1	20
GSM2235777	49	female	N1	T4	1	115
GSM2235778	61	male	N3	T4	1	23
GSM2235779	63	male	N0	T4	1	49
GSM2235780	75	male	N3	T4	1	0
GSM2235781	56	male	N0	T1	0	115
GSM2235782	62	male	N2	T4	1	4
GSM2235783	71	male	N1	T3	1	75
GSM2235784	80	male	N0	T2	1	103
GSM2235785	64	female	N0	T3	0	114
GSM2235786	50	female	N1	T4	0	108
GSM2235787	58	female	N2	T4	1	25
GSM2235788	56	male	N0	T2	0	117
GSM2235789	64	male	N2	T4	1	37
GSM2235790	67	female	N0	T4	0	119
GSM2235791	36	female	N1	T4	1	25
GSM2235792	60	female	N1	T4	1	92
GSM2235793	83	male	N2	T3	1	87
GSM2235794	55	male	N1	T1	0	121
GSM2235795	73	female	N0	T4	0	121
GSM2235796	62	male	N3	T4	1	44
GSM2235797	79	female	N0	T3	0	115
GSM2235798	76	male	N2	T4	1	25
GSM2235799	62	male	N3	T4	1	12
GSM2235800	62	male	N1	T3	0	114
GSM2235801	50	male	N1	T2	0	113
GSM2235802	60	male	N0	T1	0	106
GSM2235803	46	male	N0	T3	0	107
GSM2235804	64	male	N0	T4	0	114
GSM2235805	61	female	N1	T4	1	5
GSM2235806	55	male	N0	T4	1	101
GSM2235807	70	male	N3	T4	1	33
GSM2235808	59	male	N1	T4	1	23
GSM2235809	58	male	N1	T4	0	146
GSM2235810	54	male	N1	T4	1	7
GSM2235811	55	male	N2	T4	1	12
GSM2235812	68	male	N3	T4	1	34
GSM2235813	64	male	N0	T3	1	26
GSM2235814	66	male	N3	T4	0	113
GSM2235815	71	female	N2	T4	0	113
GSM2235816	48	male	N3	T4	1	4
GSM2235817	68	female	N1	T4	1	55
GSM2235818	74	female	N3	T4	1	10
GSM2235819	68	male	N1	T4	1	21
GSM2235820	75	male	N1	T4	1	24
GSM2235821	67	male	N1	T4	0	112
GSM2235822	55	male	N1	T3	0	112
GSM2235823	32	female	N1	T4	1	9
GSM2235824	49	female	N2	T4	1	79
GSM2235825	69	male	N0	T4	1	23
GSM2235826	79	male	N2	T3	1	11
GSM2235827	47	male	N2	T4	1	43
GSM2235828	55	male	N1	T4	0	107
GSM2235829	52	male	N0	T4	0	109
GSM2235830	75	male	N2	T4	0	98
GSM2235831	81	male	N3	T4	1	39
GSM2235837	56	female	N0	T2	0	113
GSM2235838	65	male	N3	T4	1	4
GSM2235839	63	male	N1	T3	1	101
GSM2235840	71	male	N0	T2	1	92
GSM2235841	84	female	N1	T4	1	16
GSM2235842	72	male	N3	T4	1	14
GSM2235843	60	male	N1	T2	1	13
GSM2235844	54	female	N2	T4	0	102
GSM2235845	51	male	N2	T4	1	31
GSM2235846	67	male	N2	T4	1	92
GSM2235847	53	female	N1	T4	0	111
GSM2235848	52	male	N2	T4	1	40
GSM2235849	61	female	N2	T4	1	1
GSM2235850	51	male	N1	T2	0	116
GSM2235851	81	male	N0	T1	1	93
GSM2235852	69	male	N3	T4	1	48
GSM2235853	58	female	N1	T2	0	111
GSM2235854	66	female	N3	T4	0	111
GSM2235855	68	male	N1	T2	0	110
GSM2235862	66	male	N0	T4	1	85
GSM2235863	67	male	N0	T4	0	133
GSM2235864	54	male	N1	T4	1	12
GSM2235865	44	male	N1	T4	1	33
GSM2235866	79	female	N2	T4	0	129
GSM2235867	69	female	N2	T4	0	125
GSM2235878	51	female	N3	T4	0	125
GSM2235879	68	female	N1	T3	1	6
GSM2235880	67	female	N2	T4	1	17
GSM2235881	72	male	N0	T4	0	125
GSM2235882	55	male	N1	T4	1	13
GSM2235883	66	female	N2	T4	1	19
GSM2235884	44	male	N0	T4	0	126
GSM2235885	73	female	N1	T4	0	124
GSM2235886	76	female	N1	T2	1	51
GSM2235887	81	male	N2	T3	1	79
GSM2235888	36	female	N1	T4	1	68
GSM2235889	66	male	N1	T4	1	93
GSM2235899	48	male	N1	T4	1	34
GSM2235900	46	male	N1	T4	0	127
GSM2235901	66	female	N1	T3	1	58
GSM2235902	34	male	N1	T4	1	34
GSM2235903	50	male	N1	T4	0	131
GSM2235904	62	male	N1	T4	1	21
GSM2235905	63	male	N1	T4	1	2
GSM2235906	70	female	N1	T4	1	120
GSM2235907	77	female	N0	T4	0	123
GSM2235908	32	female	N0	T3	0	123
GSM2235909	63	male	N2	T4	1	18
GSM2235910	56	male	N1	T4	0	139
GSM2235921	57	male	N2	T2	0	139
GSM2235922	68	male	N1	T4	0	138
GSM2235923	77	female	N1	T4	1	14
GSM2235924	54	male	N2	T4	0	135
GSM2235925	64	male	N1	T4	0	134
GSM2235926	47	male	N2	T4	0	140
GSM2235927	65	male	N1	T4	1	0
GSM2235928	56	female	N1	T4	0	132
GSM2235929	74	male	N2	T4	1	60
GSM2235930	63	male	N2	T4	1	74
GSM2235931	34	male	N1	T4	0	132
GSM2235932	71	female	N2	T4	0	59
GSM2235933	57	female	N0	T4	0	41
GSM2235934	63	male	N2	T4	0	47
GSM2235935	65	male	N2	T4	1	19
GSM2235936	63	female	N0	T1	0	42
GSM2235937	54	female	N2	T4	0	37
GSM2235938	62	female	N0	T1	0	92
GSM2235939	42	female	N0	T2	0	45
GSM2235940	63	male	N2	T4	1	33
GSM2235941	36	female	N1	T2	0	41
GSM2235942	67	male	N0	T1	0	42
GSM2235943	65	male	N1	T4	0	127
GSM2235944	47	male	N0	T3	0	126
GSM2235945	59	female	N1	T4	1	37
GSM2235946	55	male	N2	T4	0	131
GSM2235947	62	male	N1	T4	0	129
GSM2235948	36	male	N1	T4	0	132
GSM2235949	43	male	N1	T4	0	132
GSM2235950	45	male	N1	T4	0	128
GSM2235951	61	female	N1	T4	1	5
GSM2235952	56	female	N1	T4	1	1
GSM2235953	58	female	N1	T4	1	10
GSM2235954	39	female	N1	T3	0	149
GSM2235955	48	male	N2	T4	0	149
GSM2235956	68	female	N2	T4	1	135
GSM2235957	69	female	N2	T3	0	148
GSM2235958	55	male	N2	T4	0	152
GSM2235959	61	male	N2	T3	0	144
GSM2235960	66	male	N1	T4	0	142
GSM2235961	55	male	N1	T4	0	141
GSM2235962	64	male	N1	T4	1	27
GSM2235963	58	female	N2	T4	1	27
GSM2235964	64	male	N2	T4	1	22
GSM2235965	58	male	N1	T3	1	63
GSM2235966	40	male	N3	T4	0	33
GSM2235967	61	male	N2	T4	1	10
GSM2235968	52	male	N0	T2	0	59
GSM2235969	72	female	N1	T2	0	64
GSM2235970	66	female	N2	T4	1	18
GSM2235971	45	male	N2	T3	0	63
GSM2235972	67	male	N3	T4	0	57
GSM2235973	59	female	N0	T3	0	62
GSM2235974	63	male	N2	T4	1	12
GSM2235975	59	male	N3	T3	0	61
GSM2235976	67	female	N1	T3	0	55
GSM2235977	72	male	N2	T4	1	7
GSM2235978	65	male	N2	T4	0	34
GSM2235979	54	female	N1	T2	0	42
GSM2235980	66	male	N1	T4	1	6
GSM2235981	69	male	N1	T4	0	36
GSM2235982	51	male	N2	T3	0	37
GSM2235983	46	male	N1	T3	0	38
GSM2235984	69	male	N3	T4	1	8
GSM2235985	69	female	N3	T4	0	35
GSM2235986	53	female	N3	T3	0	35
GSM2235987	69	male	N1	T4	0	35
GSM2235988	54	female	N0	T1	0	70
GSM2235991	77	male	N2	T3	1	32
GSM2235992	59	male	N1	T4	0	128
GSM2235993	27	male	N1	T3	0	126
GSM2235994	42	female	N1	T3	0	123
GSM2235995	57	female	N2	T3	1	10
GSM2235996	53	female	N1	T4	1	6
GSM2235997	74	male	N1	T4	0	128
GSM2235998	68	male	N1	T4	0	122
GSM2235999	60	male	N1	T4	1	95
GSM2236000	64	female	N1	T3	0	122
GSM2236001	48	female	N2	T4	0	124
GSM2236002	68	female	N1	T4	0	129
GSM2236003	55	male	N1	T4	0	126
GSM2236004	66	male	N1	T4	1	46
GSM2236005	72	female	N2	T4	1	9
GSM2236006	42	male	N1	T4	1	24
GSM2236007	76	female	N1	T4	1	21
GSM2236008	64	female	N1	T3	1	30
GSM2236009	66	male	N1	T4	1	27
GSM2236010	61	male	N1	T4	1	38
GSM2236011	64	male	N2	T3	1	26
GSM2236012	33	male	N3	T4	1	3
GSM2236013	67	female	N1	T2	1	53
GSM2236014	68	male	N0	T3	1	105
GSM2236015	66	male	N2	T4	0	110
GSM2236016	53	male	N2	T4	1	20
GSM2236017	61	male	N2	T4	1	17
GSM2236018	36	male	N2	T4	0	116
GSM2236019	77	male	N2	T3	1	92
GSM2236020	70	female	N0	T4	0	109
GSM2236021	32	male	N3	T4	1	51
GSM2236022	53	male	N3	T4	0	104
GSM2236023	61	female	N0	T2	0	108
GSM2236024	54	male	N1	T3	0	103
GSM2236025	68	female	N1	T3	1	39
GSM2236026	65	male	N1	T3	1	64
GSM2236027	80	female	N1	T4	0	124
GSM2236028	68	male	N0	T3	1	95
GSM2236029	44	male	N1	T2	0	138
GSM2236030	63	male	N0	T4	0	138
GSM2236031	52	female	N0	T4	0	134
GSM2236032	44	male	N0	T4	0	134
GSM2236033	69	male	N0	T3	0	120
GSM2236034	55	male	N0	T4	0	122
GSM2236036	62	male	N1	T1	0	41
GSM2236037	64	female	N1	T4	0	41
GSM2236038	65	male	N2	T4	0	40
GSM2236039	56	male	N0	T2	0	42
GSM2236040	71	female	N1	T3	0	37
GSM2236041	50	male	N1	T4	0	41
GSM2236042	69	female	N2	T4	0	37
GSM2236043	48	male	N1	T3	0	40
GSM2236044	48	male	N2	T2	0	141
GSM2236045	63	male	N1	T4	0	161
GSM2236046	64	male	N1	T4	1	35
GSM2236047	49	female	N2	T4	1	49
GSM2236048	64	male	N0	T3	0	102
GSM2236049	44	female	N1	T4	1	33
GSM2236050	65	male	N1	T3	0	101
GSM2236051	34	male	N2	T4	1	38
GSM2236052	61	male	N1	T4	0	116
GSM2236053	41	female	N2	T4	1	22
GSM2236054	49	female	N0	T4	1	79
GSM2236055	55	male	N0	T4	0	133
GSM2236056	54	male	N0	T4	0	128
GSM2236057	62	male	N1	T2	1	37
GSM2236058	62	male	N1	T2	0	136
GSM2236059	75	female	N1	T2	0	137
GSM2236060	47	male	N3	T4	1	37
GSM2236061	68	female	N1	T2	0	129
GSM2236062	69	male	N1	T3	0	129
GSM2236063	48	female	N1	T2	0	131
GSM2236064	70	male	N0	T4	1	77
GSM2236065	58	male	N2	T4	0	119
GSM2236066	63	female	N1	T4	0	127
GSM2236067	47	male	N2	T4	1	17
GSM2236068	44	male	N0	T4	1	42
GSM2236069	69	male	N1	T3	0	115
GSM2236070	71	male	N1	T3	0	124
GSM2236071	54	female	N1	T4	0	114
GSM2236072	49	male	N3	T3	1	33
GSM2236073	60	male	N2	T4	1	22
GSM2236074	62	male	N1	T2	0	143
GSM2236075	44	male	N1	T4	1	39
GSM2236076	63	male	N1	T3	0	35
GSM2236077	68	male	N2	T4	0	38
GSM2236078	60	male	N0	T4	0	142
GSM2236079	67	male	N1	T2	0	141
GSM2236080	62	male	N0	T4	1	14
GSM2236082	53	female	N0	T4	0	131
GSM2236083	64	female	N2	T4	1	7
GSM2236084	59	female	N2	T3	0	128
GSM2236085	55	male	N0	T4	0	152
GSM2236086	36	female	N0	T4	0	149
GSM2236087	68	male	N1	T3	0	155
GSM2236088	61	female	N0	T4	1	34
GSM2236089	69	female	N0	T4	0	144
GSM2236090	86	male	N0	T4	1	31
GSM2236091	77	male	N0	T3	1	123
GSM2236092	58	male	N0	T4	0	149
GSM2236093	59	male	N0	T3	0	151
GSM2236094	64	male	N0	T4	1	37
GSM2236095	51	male	N0	T4	0	150
