# Supplementary material for: TGFβ-Associated Signature Predicts Prognosis and Tumor Microenvironment Infiltration Characterization in Gastric Carcinoma
Source: Front Genet. 2022 May 18;13:818378. doi: 10.3389/fgene.2022.818378 (PMC9157556; doi:10.3389/fgene.2022.818378)
Supplement: Supplementary file 11 [file Table10.XLSX]

## Sheet: univariate
Univariate Cox regression analysis of risk score and other clinicopathological factors
Subgroup	Hazard Ratio	95% CI	P value
Age	1.02	1.01-1.04	0.007
Gender	1.32	0.93-1.89	0.12
Grade	1.31	0.93-1.85	0.12
Stage	1.8	1.27-2.57	0.001
risk.score	1.05	1.03-1.06	<0.001

## Sheet: multivariate
Multivariate Cox regression analysis of risk score and other clinicopathological factors
Subgroup	Hazard Ratio	95% CI	P value
Age	1.03	1.01-1.05	0.003
Gender	1.14	0.78-1.67	0.49
Grade	1.24	0.85-1.80	0.26
Stage	1.67	1.16-2.40	0.006
risk.score	1.04	1.03-1.06	<0.001
