# Supplementary material for: TGFβ-Associated Signature Predicts Prognosis and Tumor Microenvironment Infiltration Characterization in Gastric Carcinoma
Source: Front Genet. 2022 May 18;13:818378. doi: 10.3389/fgene.2022.818378 (PMC9157556; doi:10.3389/fgene.2022.818378)
Supplement: Supplementary file 12 [file Table12.XLSX]

## Sheet: ssGSEA
The correlations between the infiltration of immune cells and the risk score
risk.score	immune cells	r	p.value	relation
risk.score	Activated B cell	0.109506	0.0406083	1.Positive Relation
risk.score	Activated CD4 T cell	0.00760547	0.887255	1.Positive Relation
risk.score	Activated CD8 T cell	0.0921858	0.0850446	1.Positive Relation
risk.score	Activated dendritic cell	0.166567	0.00176661	1.Positive Relation
risk.score	CD56bright natural killer cell	-0.0587918	0.272681	2.Negative Relation
risk.score	CD56dim natural killer cell	0.0933633	0.0811189	1.Positive Relation
risk.score	Central memory CD4 T cell	0.317085	1.29351e-09	1.Positive Relation
risk.score	Central memory CD8 T cell	0.455208	0	1.Positive Relation
risk.score	Effector memeory CD4 T cell	0.351344	1.31968e-11	1.Positive Relation
risk.score	Effector memeory CD8 T cell	0.250763	2.02728e-06	1.Positive Relation
risk.score	Eosinophil	0.352133	1.1795e-11	1.Positive Relation
risk.score	Gamma delta T cell	0.291062	2.91712e-08	1.Positive Relation
risk.score	Immature B cell	0.18628	0.000459653	1.Positive Relation
risk.score	Immature dendritic cell	0.276851	1.40854e-07	1.Positive Relation
risk.score	Macrophage	0.41032	1.33227e-15	1.Positive Relation
risk.score	Mast cell	0.52509	0	1.Positive Relation
risk.score	MDSC	0.339896	6.50719e-11	1.Positive Relation
risk.score	Memory B cell	0.12924	0.015548	1.Positive Relation
risk.score	Monocyte	0.120717	0.0239085	1.Positive Relation
risk.score	Natural killer cell	0.507132	0	1.Positive Relation
risk.score	Natural killer T cell	0.527999	0	1.Positive Relation
risk.score	Neutrophil	0.141826	0.00787763	1.Positive Relation
risk.score	Plasmacytoid dendritic cell	0.416739	4.44089e-16	1.Positive Relation
risk.score	Regulatory T cell	0.435269	0	1.Positive Relation
risk.score	T follicular helper cell	0.400808	6.21725e-15	1.Positive Relation
risk.score	Type 1 T helper cell	0.419153	2.22045e-16	1.Positive Relation
risk.score	Type 17 T helper cell	0.0223207	0.677307	1.Positive Relation
risk.score	Type 2 T helper cell	0.17513	0.00100145	1.Positive Relation
