# Supplementary material for: TGFβ-Associated Signature Predicts Prognosis and Tumor Microenvironment Infiltration Characterization in Gastric Carcinoma
Source: Front Genet. 2022 May 18;13:818378. doi: 10.3389/fgene.2022.818378 (PMC9157556; doi:10.3389/fgene.2022.818378)
Supplement: Supplementary file 13 [file Table5.XLSX]

## Sheet: magenta module
TGFβ-pathway-related genes in the magenta module
geneSymbol	moduleColor	GS.Cluster	p.GS.Cluster	MM.magenta	p.MM.magenta	MM.blue	p.MM.blue	MM.green	p.MM.green	MM.grey	p.MM.grey	MM.purple	p.MM.purple	MM.brown	p.MM.brown	MM.royalblue	p.MM.royalblue	MM.grey60	p.MM.grey60	MM.black	p.MM.black	MM.lightyellow	p.MM.lightyellow	MM.turquoise	p.MM.turquoise	MM.cyan	p.MM.cyan	MM.midnightblue	p.MM.midnightblue	MM.darkgreen	p.MM.darkgreen	MM.tan	p.MM.tan	MM.red	p.MM.red	MM.lightgreen	p.MM.lightgreen	MM.yellow	p.MM.yellow	MM.greenyellow	p.MM.greenyellow	MM.pink	p.MM.pink	MM.darkred	p.MM.darkred	MM.salmon	p.MM.salmon	MM.lightcyan	p.MM.lightcyan
THBS1	magenta	-0.737354	2.97345e-61	0.839275	4.10583e-94	0.665231	4.45212e-46	0.48635	3.50903e-22	0.24474	3.60511e-06	-0.232227	1.13776e-05	-0.222372	2.69291e-05	0.349357	1.74887e-11	-0.248301	2.56975e-06	0.0397744	0.458243	0.147259	0.00577704	-0.0131348	0.806564	-0.133787	0.0122365	0.00574441	0.914722	0.233497	1.0154e-05	-0.0941333	0.0786318	-0.296551	1.55087e-08	-0.0508219	0.343128	-0.0174535	0.744893	-0.135691	0.0110465	-0.204971	0.000112454	-0.191264	0.000319821	0.207136	9.47296e-05	-0.206308	0.00010117
TIMP2	magenta	-0.676667	3.40333e-48	0.871275	1.32982e-109	0.694158	1.26622e-51	0.330045	2.43975e-10	0.253196	1.59989e-06	-0.266865	4.04344e-07	-0.339106	7.24672e-11	0.167161	0.00169981	-0.216667	4.35807e-05	0.0902903	0.091684	0.101295	0.0583376	0.0889077	0.0967838	-0.155634	0.00351125	0.0498724	0.352232	0.201594	0.000146431	-0.0945508	0.0773096	-0.36958	9.06693e-13	0.011045	0.836869	-0.00415225	0.938302	-0.140215	0.00861957	-0.151301	0.00455681	-0.11777	0.0275902	0.0875326	0.102077	-0.113461	0.0338446
COL6A2	magenta	-0.676519	3.62909e-48	0.903484	4.33089e-130	0.668556	1.10353e-46	0.390559	3.35438e-14	0.243118	4.19923e-06	-0.322567	6.45004e-10	-0.384829	8.45063e-14	0.142284	0.00767738	-0.277481	1.31611e-07	0.22862	1.56646e-05	0.198526	0.000185443	0.18461	0.000518	-0.116708	0.0290315	0.107195	0.0450658	0.187084	0.000433804	-0.117638	0.0277657	-0.303984	6.45142e-09	0.135391	0.011227	0.0180983	0.735812	-0.299955	1.0411e-08	-0.218939	3.60329e-05	-0.101706	0.0573189	0.129523	0.0153204	0.0137064	0.798323
COL3A1	magenta	-0.666286	2.86521e-46	0.913905	2.57123e-138	0.519155	1.51322e-25	0.339557	6.81512e-11	0.317931	1.16292e-09	-0.2461	3.16995e-06	-0.37875	2.20894e-13	0.242144	4.59961e-06	-0.303435	6.88938e-09	0.207341	9.31943e-05	0.224131	2.31548e-05	0.204521	0.000116512	-0.052936	0.323402	0.150003	0.00492069	0.205477	0.000108053	-0.0505455	0.345763	-0.122808	0.0215616	0.13683	0.0103846	0.160324	0.00262857	-0.321425	7.46444e-10	-0.0742277	0.165863	-0.00997238	0.852521	-0.00826375	0.87757	-0.0121228	0.821206
SPARC	magenta	-0.661761	1.87253e-45	0.879868	1.75663e-114	0.43189	2.45339e-17	0.308964	3.53511e-09	0.267991	3.59764e-07	-0.378469	2.30819e-13	-0.406196	2.45417e-15	0.262861	6.09829e-07	-0.288069	4.09439e-08	0.220539	3.14765e-05	0.255672	1.25427e-06	0.371729	6.53792e-13	-0.131103	0.0141066	0.209556	7.8037e-05	0.162319	0.00231846	-0.0859325	0.108523	-0.0391461	0.46538	0.21222	6.2878e-05	0.237885	6.81959e-06	-0.298963	1.16984e-08	-0.0269182	0.61575	0.118205	0.027018	-0.0852409	0.111406	0.06109	0.254342
PDGFRB	magenta	-0.653446	5.42019e-44	0.914512	7.91949e-139	0.622154	6.97865e-39	0.480475	1.28953e-21	0.288713	3.80756e-08	-0.252865	1.6525e-06	-0.294296	2.0137e-08	0.228555	1.57554e-05	-0.257223	1.07552e-06	0.221726	2.84556e-05	0.174328	0.00105729	0.0595025	0.266916	-0.189911	0.000353218	0.081904	0.126172	0.202328	0.000138318	-0.0504439	0.346734	-0.188931	0.000379421	0.101233	0.0584942	0.0289889	0.588848	-0.287517	4.35631e-08	-0.115999	0.0300292	-0.186688	0.000446357	0.173492	0.00111857	-0.0688247	0.198964
ANGPTL2	magenta	-0.6529	6.73463e-44	0.866868	3.10163e-107	0.70519	6.45663e-54	0.419492	2.37826e-16	0.18736	0.000425236	-0.303774	6.61563e-09	-0.186891	0.000439875	0.260093	8.07054e-07	-0.239858	5.68732e-06	0.019282	0.719239	0.130956	0.0142158	0.0173117	0.746894	-0.174801	0.00102399	0.0351618	0.512038	0.229293	1.47633e-05	-0.0736482	0.169203	-0.353041	1.03594e-11	-0.0295371	0.581818	-0.0609652	0.255315	-0.208114	8.76117e-05	-0.223599	2.42394e-05	-0.118733	0.026337	0.178268	0.000808002	-0.155431	0.00355484
COL6A3	magenta	-0.651562	1.14508e-43	0.901456	1.34304e-128	0.588339	5.66207e-34	0.431301	2.73854e-17	0.322886	6.19088e-10	-0.20922	8.01739e-05	-0.306621	4.69821e-09	0.275308	1.66241e-07	-0.283614	6.73146e-08	0.196338	0.000218978	0.188996	0.000377633	0.0711412	0.184227	-0.0848106	0.11323	0.130559	0.0145144	0.207042	9.54375e-05	-0.0334046	0.533362	-0.164648	0.00199896	0.0709174	0.185614	0.0841788	0.115951	-0.323567	5.67241e-10	-0.148821	0.00527428	-0.089312	0.0952697	0.113654	0.0335401	-0.0502483	0.34861
MMP2	magenta	-0.651034	1.41062e-43	0.87607	2.7911e-112	0.576859	1.95744e-32	0.353537	9.64988e-12	0.175378	0.000984744	-0.362087	2.78171e-12	-0.294814	1.89684e-08	0.280864	9.11078e-08	-0.177442	0.000855296	0.161576	0.00242986	0.144179	0.00689607	0.140724	0.0083786	-0.248527	2.5148e-06	0.0654547	0.221907	0.17332	0.00113157	0.037554	0.483737	-0.222043	2.7696e-05	0.0420393	0.433031	-0.00368132	0.945288	-0.179382	0.000748137	-0.0511163	0.340337	-0.114131	0.0327995	0.130815	0.0143213	-0.0305624	0.568774
AEBP1	magenta	-0.650857	1.51276e-43	0.939207	1.24398e-163	0.656632	1.51142e-44	0.392422	2.47406e-14	0.1374	0.0100663	-0.324138	5.26961e-10	-0.271153	2.58427e-07	0.117047	0.0285645	-0.203522	0.000126014	0.129748	0.015142	0.136625	0.0105006	0.0846314	0.113997	-0.209215	8.02075e-05	0.00737888	0.890593	0.210242	7.38306e-05	-0.0659138	0.218674	-0.312485	2.29464e-09	0.0555912	0.29969	-0.0867022	0.105383	-0.194346	0.000254386	-0.123902	0.0204148	-0.185645	0.000481082	0.163074	0.0022101	-0.0630063	0.239718
COL1A2	magenta	-0.649273	2.82013e-43	0.90964	7.88997e-135	0.448151	1.07887e-18	0.308323	3.82207e-09	0.269891	2.95048e-07	-0.276332	1.48943e-07	-0.358982	4.38886e-12	0.238172	6.64244e-06	-0.287922	4.1623e-08	0.224331	2.276e-05	0.241099	5.06976e-06	0.249599	2.26849e-06	-0.0573074	0.284994	0.150298	0.00483564	0.188411	0.000394073	-0.0498631	0.352322	-0.0558141	0.297753	0.178191	0.0008123	0.174706	0.00103058	-0.321218	7.66418e-10	-0.0437352	0.414687	0.0379083	0.479619	-0.0536786	0.316651	0.0528917	0.323807
COL5A1	magenta	-0.646661	7.81391e-43	0.900975	3.0006e-128	0.490021	1.53585e-22	0.308964	3.53509e-09	0.25966	8.42954e-07	-0.286222	5.03661e-08	-0.316628	1.37e-09	0.202429	0.000137235	-0.238724	6.3141e-06	0.269182	3.17767e-07	0.190854	0.000329607	0.179914	0.000720973	-0.12207	0.0223657	0.123661	0.0206623	0.158619	0.00292278	-0.0519041	0.332936	-0.102184	0.0561518	0.169861	0.00142441	0.111419	0.0372066	-0.3478	2.17779e-11	-0.0796864	0.136796	-0.0484664	0.36599	-0.00998682	0.852309	0.0622508	0.245411
PTRF	magenta	-0.643897	2.27354e-42	0.832017	4.52745e-91	0.78994	6.51675e-76	0.360383	3.57485e-12	0.152269	0.00430145	-0.297437	1.39868e-08	-0.276616	1.44466e-07	0.0707824	0.186456	-0.231071	1.26132e-05	0.0689875	0.1979	0.050421	0.346954	0.0274024	0.609411	-0.147958	0.00554701	0.0119724	0.823388	0.157477	0.00313642	-0.145192	0.00650838	-0.469065	1.50534e-20	-0.00735141	0.890998	-0.131803	0.0135961	-0.150828	0.00468642	-0.307358	4.29732e-09	-0.195979	0.000225006	0.204519	0.000116524	-0.11686	0.0288211
MRC2	magenta	-0.641258	6.2372e-42	0.877176	6.49721e-113	0.618584	2.45695e-38	0.422369	1.41565e-16	0.235683	8.33514e-06	-0.300678	9.55879e-09	-0.305868	5.14506e-09	0.178259	0.000808511	-0.195572	0.000232008	0.253388	1.57019e-06	0.183925	0.00054388	0.0914167	0.0876904	-0.204942	0.000112708	0.0702617	0.189724	0.240533	5.34282e-06	-0.123694	0.0206279	-0.25176	1.84036e-06	0.0917567	0.0865126	-0.0199889	0.709403	-0.142202	0.00771258	-0.1227	0.0216774	-0.193842	0.000264153	0.146591	0.00600487	-0.00780225	0.884358
COL5A2	magenta	-0.640745	7.57829e-42	0.852532	4.40986e-100	0.389651	3.88775e-14	0.285987	5.17053e-08	0.31613	1.45824e-09	-0.188366	0.000395361	-0.301214	8.97169e-09	0.353001	1.04189e-11	-0.227024	1.80158e-05	0.206288	0.000101334	0.207986	8.85177e-05	0.167419	0.00167153	-0.0236756	0.658918	0.149206	0.00515666	0.19132	0.000318487	0.0147423	0.783446	0.0174748	0.744591	0.137523	0.00999889	0.21704	4.2246e-05	-0.285609	5.39334e-08	0.0152242	0.776552	0.0291949	0.586201	-0.0824681	0.123574	0.0125106	0.815588
FBN1	magenta	-0.639132	1.39627e-41	0.904345	9.83595e-131	0.719293	5.24442e-57	0.531306	6.88558e-27	0.293079	2.31649e-08	-0.164574	0.00200855	-0.208703	8.35708e-05	0.243265	4.14161e-06	-0.246446	3.0674e-06	0.0710759	0.184631	0.107562	0.044331	-0.114085	0.0328702	-0.176785	0.000894687	0.0329567	0.538869	0.243652	3.99412e-06	-0.0353368	0.509939	-0.307358	4.29745e-09	-0.0618733	0.248292	-0.0537861	0.315681	-0.267196	3.90694e-07	-0.201838	0.000143691	-0.240796	5.2142e-06	0.262824	6.12151e-07	-0.222385	2.68982e-05
MEDAG	magenta	-0.636518	3.72784e-41	0.820583	1.46254e-86	0.632741	1.51583e-40	0.361248	3.14768e-12	-0.00827008	0.877477	-0.307158	4.40282e-09	-0.0744635	0.164519	0.307538	4.20466e-09	-0.14676	0.00594654	-0.102216	0.0560759	0.0404459	0.450684	-0.0538511	0.315096	-0.262133	6.56645e-07	-0.0915428	0.0872519	0.186237	0.000461093	-0.0908218	0.0897817	-0.308315	3.82574e-09	-0.10164	0.0574822	-0.181533	0.000643885	-0.035154	0.512132	-0.228315	1.60898e-05	-0.184492	0.000522377	0.182915	0.000584193	-0.211452	6.69346e-05
VCAN	magenta	-0.627632	9.79988e-40	0.886529	1.57948e-118	0.570933	1.1547e-31	0.413034	7.48537e-16	0.212558	6.11665e-05	-0.191963	0.000303736	-0.18906	0.00037589	0.267007	3.98408e-07	-0.166416	0.00178385	0.061726	0.249422	0.11988	0.0249082	-0.0148433	0.781999	-0.140738	0.00837215	0.023068	0.66714	0.210366	7.30941e-05	-0.0225956	0.67356	-0.171407	0.00128589	-0.0294729	0.582639	0.0128159	0.811172	-0.266404	4.24067e-07	-0.118359	0.0268183	-0.138601	0.00942446	0.0975213	0.0684131	-0.14918	0.00516453
SYDE1	magenta	-0.626435	1.51002e-39	0.911823	1.36226e-136	0.811916	2.36563e-83	0.464408	3.99853e-20	0.0728124	0.174106	-0.367846	1.1783e-12	-0.193098	0.000279204	0.145921	0.00624133	-0.157453	0.00314103	0.0572333	0.285619	0.059489	0.267025	-0.0335511	0.531568	-0.309056	3.49564e-09	-0.0581417	0.278029	0.168415	0.00156631	-0.0951671	0.0753904	-0.465925	2.91336e-20	-0.0246173	0.646256	-0.217898	3.93229e-05	-0.234928	8.92566e-06	-0.293865	2.11628e-08	-0.281776	8.24371e-08	0.289118	3.63721e-08	-0.14395	0.00698652
BGN	magenta	-0.626368	1.54706e-39	0.898981	8.05132e-127	0.493187	7.47255e-23	0.295055	1.84481e-08	0.122208	0.0222137	-0.348543	1.96157e-11	-0.3232	5.94617e-10	0.125419	0.0189123	-0.243305	4.12629e-06	0.161992	0.00236691	0.196708	0.000212938	0.266233	4.31598e-07	-0.13413	0.0120144	0.0587627	0.27292	0.149271	0.00513711	-0.120888	0.0237082	-0.146056	0.0061932	0.174588	0.00103888	0.047512	0.375516	-0.197354	0.000202761	-0.0873417	0.10283	-0.0216742	0.686152	0.00182884	0.972804	0.0339976	0.526117
FSTL1	magenta	-0.625466	2.13978e-39	0.917389	2.65554e-141	0.758416	1.13479e-66	0.469324	1.42521e-20	0.221264	2.95978e-05	-0.222089	2.75889e-05	-0.284944	5.8084e-08	0.198644	0.000183772	-0.20639	0.000100511	-0.0108402	0.839852	0.0894979	0.0945799	-0.0116525	0.828033	-0.131338	0.0139333	0.0286125	0.593698	0.181666	0.000637934	-0.0446493	0.404992	-0.367976	1.15533e-12	-0.0766439	0.152473	-0.0463677	0.387136	-0.270262	2.83801e-07	-0.252419	1.72609e-06	-0.142544	0.00756574	0.199516	0.000171897	-0.205194	0.00011049
SERPINE1	magenta	-0.625052	2.48202e-39	0.614302	1.0886e-37	0.323305	5.86633e-10	0.296001	1.65319e-08	0.096536	0.0712663	-0.257543	1.04175e-06	-0.140982	0.00825879	0.417884	3.17143e-16	-0.108986	0.0415771	0.0771913	0.149556	0.133065	0.0127167	0.0979026	0.0673345	-0.192843	0.000284538	-0.0116414	0.828193	0.162894	0.00223554	-0.139832	0.00880488	-0.0581717	0.277781	0.0731104	0.172346	0.0429401	0.423229	-0.0237414	0.65803	-0.0955435	0.0742374	-0.0353686	0.509558	0.0368491	0.491988	-0.0382472	0.475697
CTGF	magenta	-0.624651	2.86644e-39	0.750638	1.3158e-64	0.550572	3.9413e-29	0.414981	5.31141e-16	0.253061	1.62116e-06	-0.286771	4.73663e-08	-0.332781	1.69816e-10	0.193836	0.000264265	-0.260128	8.04242e-07	0.109938	0.0398184	0.217394	4.10149e-05	0.161521	0.00243824	-0.123272	0.0210683	0.119237	0.0257009	0.224829	2.18022e-05	-0.0193531	0.718247	-0.274385	1.83471e-07	0.0334118	0.533275	0.0439354	0.412552	-0.210159	7.43266e-05	-0.0894394	0.0947964	-0.106208	0.0470914	0.190873	0.000329143	-0.0959646	0.0729648
LOX	magenta	-0.62361	4.15687e-39	0.834829	3.12331e-92	0.43618	1.0936e-17	0.384179	9.37388e-14	0.161217	0.00248544	-0.269573	3.05051e-07	-0.159251	0.00281045	0.39113	3.05621e-14	-0.197405	0.000201971	0.0294287	0.583204	0.186993	0.000436652	0.11147	0.0371184	-0.131773	0.0136178	0.0654793	0.221732	0.220077	3.27315e-05	-0.0815017	0.12805	-0.0754586	0.158936	0.0199602	0.709802	0.0897255	0.0937406	-0.133705	0.0122905	-0.126854	0.0175806	-0.0167182	0.755289	0.024587	0.646662	-0.114794	0.0317919
MMP14	magenta	-0.623313	4.62129e-39	0.715219	4.28222e-56	0.241576	4.84971e-06	0.256532	1.15191e-06	0.383374	1.06564e-13	-0.363471	2.26631e-12	-0.439519	5.78434e-18	0.267821	3.66157e-07	-0.269549	3.05801e-07	0.49897	1.96476e-23	0.376205	3.28343e-13	0.437698	8.19392e-18	-0.123223	0.0211199	0.237804	6.86994e-06	0.258877	9.1188e-07	-0.0764605	0.153459	0.0994308	0.0631502	0.360465	3.5319e-12	0.323208	5.93996e-10	-0.154091	0.00385553	0.201013	0.000153171	0.0712999	0.183248	-0.136061	0.0108276	0.238419	6.49319e-06
CRISPLD2	magenta	-0.618591	2.45102e-38	0.799276	5.84246e-79	0.773868	5.15941e-71	0.500641	1.32953e-23	0.219581	3.41338e-05	-0.2174	4.09945e-05	-0.218208	3.83155e-05	0.182812	0.000588473	-0.259403	8.64971e-07	-0.02916	0.586649	0.0882458	0.0993036	-0.110563	0.0386985	-0.186528	0.000451541	-0.023092	0.666814	0.231777	1.18442e-05	-0.099861	0.0620116	-0.474243	4.99205e-21	-0.136565	0.0105353	-0.151779	0.00442896	-0.19416	0.00025795	-0.224506	2.2418e-05	-0.278376	1.19464e-07	0.32375	5.53977e-10	-0.277482	1.31595e-07
ANTXR1	magenta	-0.616037	5.9726e-38	0.907467	4.05139e-133	0.660697	2.8973e-45	0.37146	6.81212e-13	0.213675	5.58154e-05	-0.220934	3.04405e-05	-0.195664	0.000230405	0.192058	0.000301597	-0.194702	0.000247682	0.0195514	0.715485	0.068135	0.203512	-0.0250422	0.640575	-0.170006	0.00141093	-0.0146489	0.784784	0.204736	0.00011455	-0.0615357	0.250887	-0.303543	6.80131e-09	-0.069542	0.194312	-0.0410396	0.444059	-0.151049	0.00462553	-0.161394	0.00245782	-0.172802	0.00117156	0.110866	0.0381637	-0.193932	0.000262377
SCARF2	magenta	-0.613722	1.32914e-37	0.903786	2.58078e-130	0.689729	9.86155e-51	0.33006	2.43487e-10	-0.00461818	0.931395	-0.2915	2.77527e-08	-0.163465	0.00215585	0.0609607	0.255351	-0.0757299	0.157438	0.088508	0.0982992	0.0061111	0.909301	-0.0214486	0.689247	-0.222676	2.6238e-05	-0.078342	0.143563	0.122362	0.0220445	-0.113798	0.0333145	-0.331123	2.11606e-10	0.00690729	0.897545	-0.205802	0.000105307	-0.203409	0.000127124	-0.244605	3.65137e-06	-0.243507	4.04899e-06	0.157539	0.00312452	-0.0462456	0.388389
COL1A1	magenta	-0.613472	1.44851e-37	0.843446	6.24811e-96	0.326578	3.8417e-10	0.229304	1.47486e-05	0.231286	1.23745e-05	-0.298968	1.1692e-08	-0.374472	4.29231e-13	0.227522	1.72487e-05	-0.256571	1.1474e-06	0.30407	6.38543e-09	0.267454	3.80407e-07	0.337052	9.5763e-11	-0.0425162	0.427826	0.169344	0.00147377	0.143945	0.00698833	-0.0595153	0.266813	0.0381397	0.476939	0.271232	2.56288e-07	0.212256	6.26951e-05	-0.318416	1.09383e-09	0.0056735	0.915771	0.0845942	0.114156	-0.129653	0.0152177	0.159327	0.0027971
LRRC32	magenta	-0.612574	1.97167e-37	0.901091	2.47385e-128	0.703547	1.43929e-53	0.509763	1.51617e-24	0.175362	0.000985818	-0.321005	7.87599e-10	-0.23922	6.03212e-06	0.154119	0.00384896	-0.218057	3.88018e-05	0.135386	0.01123	0.145663	0.00633472	0.0155231	0.772284	-0.284417	6.15817e-08	-0.0147777	0.782939	0.229488	1.45112e-05	-0.0389326	0.467819	-0.311918	2.46103e-09	0.0429912	0.422678	-0.100889	0.0593586	-0.24347	4.06306e-06	-0.135603	0.0110991	-0.250279	2.12452e-06	0.250265	2.12737e-06	-0.111477	0.0371068
IGFBP4	magenta	-0.611538	2.81067e-37	0.739298	9.89221e-62	0.687142	3.21502e-50	0.264467	5.17598e-07	0.147098	0.00583144	-0.3567	6.11691e-12	-0.314335	1.82445e-09	0.0877026	0.10141	-0.249963	2.1902e-06	0.0744579	0.164551	0.0760809	0.155517	0.135081	0.0114163	-0.188198	0.000400211	0.020952	0.696081	0.0970617	0.0697323	-0.04436	0.408046	-0.38213	1.29797e-13	0.0760332	0.155777	-0.0558648	0.297315	-0.118588	0.0265225	-0.222602	2.64046e-05	-0.0890967	0.0960733	0.137692	0.00990698	-0.0349556	0.514518
SH3PXD2B	magenta	-0.611516	2.8327e-37	0.721556	1.60706e-57	0.592269	1.62899e-34	0.243959	3.88033e-06	0.343902	3.75084e-11	-0.149823	0.00497291	-0.266095	4.37808e-07	0.24861	2.49467e-06	-0.230379	1.34116e-05	0.179256	0.000754689	-0.0346694	0.517969	-0.0134283	0.802329	-0.151906	0.0043955	0.0399441	0.456326	0.049201	0.358761	-0.0913209	0.0880243	-0.26781	3.66577e-07	0.0521061	0.331056	0.0354964	0.508029	-0.0722226	0.17763	-0.155418	0.00355764	-0.138319	0.00957174	0.0571829	0.286044	-0.0702537	0.189775
RAB31	magenta	-0.610964	3.41966e-37	0.867595	1.27904e-107	0.694808	9.33999e-52	0.526944	2.11787e-26	0.17427	0.00106144	-0.241822	4.73967e-06	-0.19435	0.000254304	0.300331	9.95867e-09	-0.233117	1.05069e-05	-0.076149	0.155147	0.188665	0.000386852	-0.0141427	0.792048	-0.146657	0.00598199	-0.0111821	0.834873	0.321887	7.03639e-10	-0.189735	0.000357811	-0.348482	1.97856e-11	-0.081367	0.128684	-0.0593635	0.268037	-0.104628	0.0504915	-0.29762	1.36908e-08	-0.141316	0.00810603	0.199582	0.00017103	-0.263672	5.61442e-07
COL12A1	magenta	-0.609919	4.8798e-37	0.790705	3.71668e-76	0.417992	3.11068e-16	0.22177	2.83479e-05	0.329747	2.53726e-10	-0.135485	0.01117	-0.246728	2.98615e-06	0.339108	7.24466e-11	-0.195541	0.000232547	0.167007	0.00171692	0.134363	0.0118654	0.0859506	0.108448	-0.0181347	0.7353	0.117856	0.0274766	0.136379	0.010642	0.0181437	0.735174	-0.0583294	0.276478	0.0534647	0.318585	0.179181	0.000758612	-0.175593	0.000970452	-0.0318064	0.553138	0.000382099	0.994317	-0.0989243	0.0645128	-0.0265917	0.62004
GPR124	magenta	-0.608324	8.37367e-37	0.860233	7.9643e-104	0.759428	6.03514e-67	0.503158	7.34999e-24	0.243868	3.91368e-06	-0.237203	7.25845e-06	-0.265107	4.84673e-07	0.134093	0.0120379	-0.181363	0.000651604	0.199556	0.000171374	0.0641051	0.231604	-0.0906963	0.0902281	-0.267115	3.93982e-07	-0.0152942	0.775552	0.168237	0.00158465	-0.00769047	0.886003	-0.375828	3.48085e-13	0.0199007	0.710628	-0.139472	0.00898242	-0.271711	2.43677e-07	-0.184759	0.000512527	-0.355873	6.89513e-12	0.338391	7.98727e-11	-0.130577	0.0145008
COL6A1	magenta	-0.60638	1.61095e-36	0.771498	2.51581e-70	0.504987	4.76453e-24	0.314015	1.89844e-09	0.361815	2.89556e-12	-0.228285	1.61327e-05	-0.430796	3.00886e-17	0.166268	0.00180107	-0.267374	3.83552e-07	0.307716	4.11489e-09	0.218547	3.72392e-05	0.239041	6.1324e-06	-0.0602921	0.26061	0.235952	8.13413e-06	0.169988	0.00141254	-0.136695	0.0104612	-0.156755	0.00327861	0.193799	0.000265002	0.179165	0.000759439	-0.311874	2.47443e-09	-0.135848	0.0109531	-0.0173968	0.745693	0.0223549	0.676841	0.0496352	0.35453
PDLIM7	magenta	-0.605173	2.41218e-36	0.72999	1.76229e-59	0.616098	5.84764e-38	0.219016	3.58002e-05	0.191303	0.000318886	-0.277746	1.27884e-07	-0.322376	6.60954e-10	-0.00118804	0.982331	-0.255619	1.26081e-06	0.129915	0.0150116	0.170309	0.0013829	0.205542	0.000107494	-0.0640569	0.231956	0.110111	0.0395051	0.19303	0.000280625	-0.185052	0.000501951	-0.378238	2.39292e-13	0.0741843	0.166112	-0.00313199	0.953442	-0.140207	0.00862312	-0.218853	3.62934e-05	-0.0476883	0.373744	0.0248136	0.64363	-0.0193525	0.718256
GFPT2	magenta	-0.602093	6.71005e-36	0.844427	2.29265e-96	0.667536	1.69594e-46	0.445658	1.76079e-18	-0.00117082	0.982587	-0.274263	1.85881e-07	-0.0887816	0.0972599	0.278385	1.19348e-07	-0.119784	0.025025	-0.0721381	0.178139	0.055561	0.299953	-0.08869	0.0976068	-0.241165	5.03854e-06	-0.142032	0.0077868	0.161836	0.0023903	-0.143008	0.00736983	-0.334666	1.3201e-10	-0.078044	0.145097	-0.194616	0.00024929	-0.12474	0.0195725	-0.338261	8.12929e-11	-0.217022	4.23091e-05	0.241551	4.86108e-06	-0.204949	0.000112651
EMILIN1	magenta	-0.600475	1.14313e-35	0.873292	1.02427e-110	0.753339	2.57695e-65	0.484347	5.48415e-22	0.152226	0.00431256	-0.349162	1.79769e-11	-0.287794	4.22294e-08	0.0498053	0.352881	-0.228058	1.64578e-05	0.173145	0.0011449	0.166457	0.00177913	0.051573	0.336034	-0.20592	0.000104329	0.0158857	0.767115	0.208455	8.52497e-05	-0.0779157	0.145761	-0.411524	9.75318e-16	0.0375894	0.483325	-0.148023	0.00552606	-0.326756	3.75347e-10	-0.230041	1.38197e-05	-0.257734	1.02217e-06	0.312166	2.38693e-09	-0.055718	0.298587
SRPX2	magenta	-0.599598	1.52395e-35	0.791608	1.91062e-76	0.540613	5.92607e-28	0.296113	1.63187e-08	0.101477	0.0578852	-0.281829	8.1955e-08	-0.114583	0.0321098	0.252754	1.67054e-06	-0.198126	0.000191195	0.00730219	0.891723	0.0871006	0.103786	-0.00326101	0.951527	-0.222731	2.6115e-05	-0.0419087	0.434462	0.207941	8.8833e-05	-0.105571	0.0484371	-0.231448	1.21969e-05	-0.0512942	0.338656	-0.0764457	0.153539	0.0899239	0.0930139	-0.099348	0.0633714	-0.123827	0.0204911	0.0932281	0.0815622	-0.140405	0.00852867
MFGE8	magenta	-0.598893	1.91927e-35	0.799454	5.09325e-79	0.592076	1.73255e-34	0.293224	2.27823e-08	-0.0178004	0.740003	-0.440986	4.36261e-18	-0.227797	1.68377e-05	0.0870152	0.104127	-0.0295677	0.581427	0.14395	0.00698654	0.0559758	0.296354	0.149214	0.00515423	-0.274843	1.74725e-07	-0.0287558	0.591849	0.0996545	0.062556	-0.157491	0.00313374	-0.269812	2.97517e-07	0.0528946	0.32378	-0.116438	0.0294072	-0.129689	0.0151892	-0.189648	0.000360097	-0.15681	0.00326762	0.133073	0.0127116	0.00217941	0.967593
PMP22	magenta	-0.596084	4.78208e-35	0.806302	2.3176e-81	0.642056	4.60074e-42	0.442776	3.08655e-18	0.153552	0.00398296	-0.317046	1.29994e-09	-0.266707	4.10992e-07	0.206652	9.84459e-05	-0.226355	1.90983e-05	-0.0346582	0.518104	0.169091	0.00149851	0.081771	0.126791	-0.174835	0.00102165	0.00825447	0.877707	0.251305	1.92349e-06	0.023449	0.661979	-0.33912	7.23352e-11	-0.0316706	0.554834	-0.041019	0.444289	-0.227532	1.72337e-05	-0.18496	0.000505259	-0.105196	0.0492455	0.186934	0.000438518	-0.183437	0.000563042
ADAMTS2	magenta	-0.595477	5.81807e-35	0.831912	5.00203e-91	0.349868	1.62696e-11	0.435339	1.28235e-17	0.243992	3.86832e-06	-0.243715	3.97049e-06	-0.20103	0.000152968	0.360046	3.75582e-12	-0.242734	4.3529e-06	0.225932	1.9813e-05	0.308144	3.90638e-09	0.149391	0.00510097	-0.142551	0.00756258	0.103665	0.0526625	0.256813	1.12027e-06	-0.0668254	0.212357	0.0598828	0.263866	0.162426	0.00230287	0.15668	0.0032938	-0.275012	1.71595e-07	-0.0201076	0.707757	-0.0231958	0.665408	0.0234542	0.661909	0.0221727	0.679328
AXL	magenta	-0.592235	1.6469e-34	0.811564	3.16652e-83	0.703769	1.2919e-53	0.566372	4.41836e-31	0.120468	0.0242022	-0.300758	9.46861e-09	-0.161487	0.00244356	0.20132	0.000149572	-0.210462	7.25334e-05	-0.024952	0.641779	0.22395	2.35189e-05	-0.0330145	0.538156	-0.241886	4.71176e-06	-0.062418	0.244143	0.359378	4.14178e-12	-0.194258	0.000256061	-0.447183	1.30545e-18	-0.107395	0.044664	-0.169374	0.00147091	-0.138009	0.0097365	-0.27613	1.5222e-07	-0.2613	7.14488e-07	0.273535	2.00863e-07	-0.229397	1.46283e-05
WISP1	magenta	-0.591283	2.23062e-34	0.793564	4.46721e-77	0.503502	6.77586e-24	0.560314	2.54388e-30	0.251651	1.86009e-06	-0.204225	0.000119254	-0.133555	0.0123889	0.409485	1.3911e-15	-0.256936	1.10659e-06	0.106638	0.0461988	0.240156	5.53283e-06	-0.0266526	0.619239	-0.16326	0.00218426	0.0584921	0.275138	0.25165	1.86019e-06	-0.0239157	0.655681	-0.110237	0.0392784	0.0065922	0.902195	0.0399487	0.456275	-0.290173	3.22769e-08	-0.20889	8.23303e-05	-0.142693	0.00750221	0.23252	1.10836e-05	-0.133704	0.0122908
CD248	magenta	-0.590635	2.74027e-34	0.85083	2.77306e-99	0.478012	2.20889e-21	0.308184	3.88725e-09	0.0937623	0.0798223	-0.318568	1.07305e-09	-0.287317	4.45522e-08	0.210034	7.50858e-05	-0.137023	0.0102756	0.205974	0.000103886	0.150305	0.00483357	0.199515	0.000171919	-0.144632	0.00672016	0.0443511	0.40814	0.096984	0.0699572	-0.0734129	0.170573	-0.0984415	0.0658337	0.178773	0.00078034	0.0345918	0.518907	-0.273449	2.02712e-07	-0.11259	0.0352453	-0.0356821	0.505811	0.0290749	0.587742	0.0777145	0.146808
VIM	magenta	-0.589244	4.25602e-34	0.805769	3.55284e-81	0.588245	5.832e-34	0.552376	2.38929e-29	0.209351	7.93336e-05	-0.315046	1.66969e-09	-0.410999	1.06887e-15	0.25144	1.89859e-06	-0.369165	9.65434e-13	0.0347874	0.516545	0.277837	1.26641e-07	0.245295	3.42101e-06	-0.0310518	0.562597	0.158699	0.00290833	0.239506	5.87522e-06	-0.128509	0.0161475	-0.288857	3.74598e-08	0.0283783	0.596724	0.0630378	0.239483	-0.308601	3.69526e-09	-0.273024	2.12057e-07	0.0202256	0.70612	0.232678	1.09279e-05	-0.131695	0.0136736
FN1	magenta	-0.588909	4.73127e-34	0.830383	2.09353e-90	0.534976	2.64181e-27	0.307106	4.43038e-09	0.191573	0.0003126	-0.178865	0.000775396	-0.223487	2.44738e-05	0.240548	5.33574e-06	-0.0659772	0.218231	0.116397	0.0294654	0.0668583	0.212131	0.0731535	0.172092	-0.085162	0.111739	0.0489326	0.361391	0.134502	0.0117769	-0.170475	0.00136785	-0.117458	0.0280064	0.0688002	0.199124	0.0841342	0.116145	-0.19057	0.000336558	-0.243174	4.17742e-06	-0.0332829	0.534856	-0.0284836	0.595362	-0.0646464	0.227679
C11orf96	magenta	-0.5872	8.09767e-34	0.733283	2.88889e-60	0.644898	1.54614e-42	0.355155	7.64717e-12	-0.0326817	0.542263	-0.401892	5.1109e-15	-0.221388	2.92856e-05	0.116411	0.0294463	-0.142245	0.00769429	-0.0210472	0.694768	0.0951363	0.0754854	0.106181	0.0471466	-0.235287	8.63976e-06	-0.0695001	0.194581	0.115318	0.031014	-0.108072	0.0433283	-0.408127	1.76e-15	-0.00319433	0.952517	-0.1928	0.000285453	-0.160195	0.00264977	-0.196445	0.000217225	-0.166103	0.00182041	0.258857	9.13709e-07	-0.0936545	0.0801711
LUM	magenta	-0.586304	1.07191e-33	0.897372	1.08703e-125	0.600511	1.12961e-35	0.406055	2.51427e-15	0.219182	3.53007e-05	-0.254751	1.37349e-06	-0.299622	1.08273e-08	0.176749	0.000896894	-0.290563	3.08755e-08	-0.00941354	0.860698	0.178805	0.000778608	0.119043	0.0259444	-0.0797494	0.136485	0.0694533	0.194883	0.208943	8.1981e-05	0.0049078	0.927104	-0.25968	8.41278e-07	-0.0573094	0.284978	0.0394898	0.461468	-0.288473	3.9122e-08	-0.120001	0.0247614	-0.0397029	0.459052	0.112369	0.0356076	-0.163208	0.00219141
CHSY3	magenta	-0.584983	1.61849e-33	0.811539	3.23488e-83	0.624022	3.58841e-39	0.351444	1.3011e-11	0.102657	0.0550183	-0.216867	4.28625e-05	-0.130455	0.0145936	0.292919	2.35929e-08	0.0219727	0.682062	0.0133671	0.803212	-0.0349321	0.514801	-0.0767223	0.152052	-0.20086	0.000155	-0.00957744	0.858298	0.0981654	0.0665992	-0.0345228	0.519742	-0.196411	0.000217785	-0.0372534	0.487246	-0.0644328	0.229222	-0.271685	2.44322e-07	-0.253511	1.55131e-06	-0.139894	0.00877445	0.12622	0.0181584	-0.144678	0.0067024
FAP	magenta	-0.584467	1.89987e-33	0.859832	1.2626e-103	0.49428	5.81653e-23	0.395972	1.37784e-14	0.133461	0.0124512	-0.187228	0.00042933	-0.0764266	0.153643	0.311027	2.74639e-09	-0.203034	0.000130906	-0.0113518	0.832404	0.148226	0.00546102	-0.030647	0.567704	-0.146394	0.00607352	-0.0168018	0.754105	0.216308	4.49042e-05	-0.0782942	0.143808	-0.0993319	0.0634143	-0.0189946	0.723251	-0.00880532	0.869616	-0.169365	0.0014717	-0.171749	0.00125693	-0.086834	0.104853	0.0638319	0.233603	-0.159833	0.00271036
P4HA3	magenta	-0.582446	3.55157e-33	0.839575	3.05171e-94	0.542409	3.65934e-28	0.278786	1.14258e-07	-0.0713777	0.182769	-0.356636	6.17421e-12	-0.0144712	0.787332	0.283216	7.03442e-08	-0.0680456	0.204108	-0.0460895	0.389995	-0.00622788	0.907575	-0.0192188	0.720121	-0.311092	2.72433e-09	-0.056966	0.287879	0.0956728	0.0738449	-0.0668401	0.212256	-0.208706	8.3556e-05	-0.0203797	0.703987	-0.173215	0.00113959	-0.110831	0.0382256	-0.198302	0.000188643	-0.132004	0.0134527	0.057257	0.285419	-0.103574	0.0528723
COL18A1	magenta	-0.581491	4.76611e-33	0.724236	3.90194e-58	0.432412	2.22472e-17	0.211663	6.57981e-05	0.19188	0.000305595	-0.29537	1.7786e-08	-0.344983	3.22817e-11	0.154469	0.00376851	-0.155536	0.00353215	0.416924	3.76303e-16	0.133779	0.0122422	0.21792	3.9249e-05	-0.175001	0.00101024	0.068798	0.199138	0.0691569	0.196799	-0.0930943	0.0820024	-0.0614521	0.251533	0.317	1.30749e-09	0.0700699	0.190939	-0.196709	0.000212922	0.0223996	0.676231	-0.0854364	0.110585	0.0182923	0.733086	0.204322	0.00011835
CYR61	magenta	-0.57915	9.75999e-33	0.65312	6.17024e-44	0.456781	1.91774e-19	0.305176	5.5923e-09	0.0467708	0.383018	-0.279788	1.02464e-07	-0.233286	1.0348e-05	0.261544	6.97114e-07	-0.118811	0.0262377	-0.017409	0.74552	0.0787605	0.14143	0.111612	0.0368767	-0.125672	0.0186716	0.00941258	0.860713	0.0927136	0.0832665	-0.10929	0.0410084	-0.243277	4.13701e-06	0.00523641	0.922238	-0.0509052	0.342336	-0.11752	0.0279242	-0.158051	0.0030273	-0.0671512	0.210131	0.157937	0.00304872	-0.0984789	0.0657306
VGLL3	magenta	-0.578487	1.1943e-32	0.807954	6.10788e-82	0.689366	1.16506e-50	0.480226	1.36208e-21	0.0765265	0.153104	-0.163949	0.00209035	-0.0378021	0.480851	0.258082	9.87266e-07	-0.104301	0.0512194	-0.119371	0.0255343	0.00670595	0.900516	-0.205771	0.000105565	-0.197565	0.000199531	-0.0962999	0.0719639	0.202407	0.000137468	-0.0839032	0.117154	-0.347742	2.19564e-11	-0.202485	0.00013664	-0.197366	0.000202576	-0.0841766	0.11596	-0.342336	4.65635e-11	-0.255864	1.23064e-06	0.266611	4.15086e-07	-0.283825	6.57638e-08
SERPINF1	magenta	-0.577153	1.7907e-32	0.889855	1.20665e-120	0.71845	8.12385e-57	0.489063	1.90724e-22	0.033297	0.534683	-0.368773	1.02437e-12	-0.236357	7.84018e-06	0.144028	0.00695539	-0.195633	0.000230948	-0.00754271	0.888179	0.0895815	0.094271	0.0473767	0.376878	-0.266685	4.11932e-07	-0.0393141	0.463465	0.172108	0.00122722	-0.0777523	0.146611	-0.387771	5.27008e-14	-0.057558	0.28289	-0.1693	0.00147807	-0.202622	0.000135183	-0.268097	3.55829e-07	-0.179692	0.000732177	0.294049	2.07179e-08	-0.149914	0.00494647
GGT5	magenta	-0.576027	2.51662e-32	0.877807	2.80768e-113	0.757255	2.33333e-66	0.565115	6.37281e-31	0.00702405	0.895823	-0.365589	1.65313e-12	-0.143286	0.00725473	0.141192	0.00816265	-0.201009	0.000153222	-0.00489678	0.927268	0.124628	0.0196833	-0.0819864	0.12579	-0.327048	3.61339e-10	-0.121375	0.0231466	0.249632	2.26139e-06	-0.0725911	0.175422	-0.462861	5.51303e-20	-0.0757547	0.157302	-0.299432	1.10716e-08	-0.211973	6.41583e-05	-0.260807	7.51017e-07	-0.346987	2.44077e-11	0.417059	3.67374e-16	-0.201321	0.00014957
EFEMP2	magenta	-0.575852	2.65343e-32	0.913646	4.23851e-138	0.757653	1.8241e-66	0.413537	6.85263e-16	-0.0322737	0.547319	-0.360726	3.39895e-12	-0.202389	0.000137665	0.0868359	0.104845	-0.0582447	0.277177	0.0025692	0.961801	0.0249221	0.64218	0.0164701	0.758808	-0.273337	2.05124e-07	-0.0524491	0.327879	0.130386	0.0146464	-0.116744	0.0289819	-0.420818	1.87369e-16	-0.0409101	0.445499	-0.228454	1.58958e-05	-0.237907	6.80583e-06	-0.305183	5.58755e-09	-0.20901	8.15362e-05	0.237687	6.94379e-06	-0.111529	0.037019
CDH11	magenta	-0.573401	5.53851e-32	0.925773	4.60202e-149	0.705645	5.16741e-54	0.530587	8.2965e-27	0.12371	0.0206118	-0.234477	9.29646e-06	-0.154053	0.00386435	0.181122	0.00066271	-0.204269	0.000118841	-0.0499416	0.351563	0.108934	0.0416757	-0.0829059	0.121587	-0.180206	0.000706448	-0.0478857	0.371768	0.213128	5.83811e-05	-0.0789565	0.140439	-0.321034	7.84632e-10	-0.10303	0.054135	-0.125636	0.0187053	-0.313498	2.02425e-09	-0.268711	3.33788e-07	-0.205743	0.000105805	0.259255	8.7797e-07	-0.240255	5.48253e-06
VEGFC	magenta	-0.573044	6.16252e-32	0.84935	1.34669e-98	0.724906	2.73145e-58	0.512281	8.2316e-25	0.0332905	0.534762	-0.268239	3.5061e-07	-0.177531	0.000850058	0.182706	0.000592874	-0.188542	0.000390322	-0.0637749	0.234022	0.122645	0.0217365	-0.0255631	0.633641	-0.167855	0.00162476	-0.0477344	0.373283	0.253347	1.57648e-06	-0.157969	0.00304275	-0.362206	2.73332e-12	-0.0894667	0.0946951	-0.180329	0.000700462	-0.155205	0.0036041	-0.285716	5.32958e-08	-0.192872	0.000283939	0.294862	1.88638e-08	-0.227088	1.7916e-05
THY1	magenta	-0.571714	9.15945e-32	0.899831	1.99589e-127	0.534756	2.79869e-27	0.409452	1.39908e-15	0.0612307	0.253248	-0.36232	2.68749e-12	-0.273305	2.0583e-07	0.266538	4.18229e-07	-0.199981	0.000165868	0.0732435	0.171564	0.192121	0.000300196	0.198595	0.000184471	-0.172724	0.00117766	0.0374099	0.485418	0.144559	0.00674823	-0.0604769	0.259149	-0.141989	0.00780565	0.100803	0.0595774	0.00510275	0.924217	-0.293833	2.12421e-08	-0.171632	0.00126674	0.00324552	0.951757	0.0878403	0.100873	-0.00970686	0.856404
PRSS23	magenta	-0.571407	1.00321e-31	0.729215	2.68735e-59	0.671072	3.79603e-47	0.343683	3.86605e-11	0.138953	0.00924358	-0.258381	9.58216e-07	-0.189856	0.000354653	0.170489	0.00136662	-0.206413	0.000100329	-0.0482301	0.368334	0.0483114	0.367527	0.0169087	0.752592	-0.148725	0.0053042	-0.0177722	0.7404	0.132539	0.0130772	-0.131204	0.0140317	-0.374929	4.00004e-13	-0.0493237	0.357561	-0.0549586	0.305232	-0.193246	0.000276145	-0.291802	2.68104e-08	-0.0751753	0.160511	0.122644	0.021738	-0.159652	0.00274108
GPR68	magenta	-0.571078	1.10614e-31	0.783694	5.85586e-74	0.540786	5.65765e-28	0.611174	3.18288e-37	0.141757	0.00790826	-0.333945	1.45395e-10	-0.205635	0.000106711	0.315962	1.48919e-09	-0.305544	5.3499e-09	0.122431	0.0219685	0.294256	2.02313e-08	0.0474219	0.376423	-0.281042	8.93412e-08	0.0191825	0.720627	0.313017	2.14857e-09	-0.111461	0.0371351	-0.263571	5.67256e-07	0.00250807	0.962709	-0.101984	0.056639	-0.094328	0.0780131	-0.138276	0.00959465	-0.23301	1.06078e-05	0.351647	1.26399e-11	-0.139351	0.00904258
CLEC11A	magenta	-0.570642	1.25875e-31	0.896085	8.46427e-125	0.582024	4.04497e-33	0.395972	1.37781e-14	-0.0133324	0.803713	-0.384514	8.88656e-14	-0.229958	1.39213e-05	0.129729	0.0151573	-0.120506	0.0241572	0.116603	0.0291774	0.155404	0.00356057	0.146533	0.00602506	-0.258382	9.5814e-07	-0.0369413	0.490905	0.16876	0.00153138	-0.155098	0.0036276	-0.242124	4.60838e-06	0.0944656	0.0775778	-0.118163	0.0270729	-0.198612	0.000184231	-0.185805	0.000475609	-0.165791	0.00185736	0.140819	0.00833421	-0.0151135	0.778133
MMP19	magenta	-0.569153	1.9542e-31	0.747625	7.91192e-64	0.575271	3.16033e-32	0.58337	2.66994e-33	0.0762188	0.154767	-0.23866	6.35124e-06	-0.159867	0.00270459	0.471942	8.17111e-21	-0.145778	0.00629298	-0.072257	0.177423	0.12861	0.0160634	-0.0723388	0.176932	-0.257318	1.0654e-06	-0.0434602	0.417629	0.229889	1.40061e-05	0.0143163	0.789554	-0.27619	1.51244e-07	-0.146258	0.00612128	-0.132998	0.0127624	-0.172416	0.00120225	-0.189624	0.000360726	-0.207544	9.1693e-05	0.332704	1.71551e-10	-0.238834	6.25021e-06
NTM	magenta	-0.567819	2.89283e-31	0.82891	8.21037e-90	0.476502	3.06617e-21	0.2766	1.44722e-07	0.0646446	0.227692	-0.240227	5.49644e-06	-0.0978854	0.0673827	0.164198	0.00205745	-0.154104	0.00385246	0.00757037	0.887772	0.0972608	0.0691583	0.0335891	0.531103	-0.155973	0.00343924	-0.0526928	0.325633	0.18764	0.000416732	-0.125377	0.0189526	-0.178112	0.000816759	-0.0142085	0.791102	-0.0531738	0.32123	-0.109675	0.0402971	-0.152544	0.00423133	-0.0938281	0.07961	-0.00936469	0.861414	-0.0990371	0.0642072
TGFB1	magenta	-0.567339	3.33072e-31	0.73625	5.53026e-61	0.508796	1.91459e-24	0.505134	4.60044e-24	0.097039	0.0697979	-0.428589	4.5328e-17	-0.291339	2.82659e-08	0.168194	0.00158916	-0.197588	0.000199181	0.223139	2.52177e-05	0.245483	3.36081e-06	0.22078	3.0841e-05	-0.295719	1.7082e-08	0.0568842	0.288573	0.201922	0.000142749	-0.246717	2.98923e-06	-0.219006	3.58297e-05	0.147559	0.00567729	-0.0314349	0.557785	-0.0412376	0.441863	-0.216098	4.56918e-05	-0.164639	0.00200016	0.273226	2.07565e-07	-0.0134505	0.80201
PALM2-AKAP2	magenta	-0.56724	3.42813e-31	0.679812	8.56754e-49	0.594788	7.26676e-35	0.372812	5.53998e-13	0.239075	6.11333e-06	-0.141038	0.00823295	-0.064094	0.231685	0.334729	1.30913e-10	-0.0655779	0.221035	0.09149	0.0874353	-0.0828972	0.121626	-0.212302	6.24585e-05	-0.252991	1.63232e-06	-0.0241132	0.653022	0.0620175	0.247188	0.018417	0.731338	-0.201703	0.000145205	-0.0545104	0.309199	-0.0711603	0.184109	-0.167511	0.00166157	-0.16683	0.00173669	-0.30176	8.40944e-09	0.197287	0.000203798	-0.200079	0.000164614
C1R	magenta	-0.566957	3.72449e-31	0.823624	9.94359e-88	0.711934	2.26736e-55	0.648129	4.41248e-43	0.144358	0.0068262	-0.322071	6.87311e-10	-0.268368	3.45919e-07	0.160458	0.0026065	-0.257815	1.01389e-06	0.0373237	0.486424	0.318054	1.14494e-09	0.0443398	0.408259	-0.193567	0.000269621	0.00707811	0.895026	0.372665	5.66596e-13	-0.146478	0.0060444	-0.400467	6.50107e-15	-0.0473688	0.376958	-0.134665	0.0116742	-0.246158	3.15237e-06	-0.224298	2.28233e-05	-0.237342	7.16635e-06	0.375174	3.85187e-13	-0.185578	0.000483389
GNAI2	magenta	-0.56646	4.3069e-31	0.646488	8.35726e-43	0.379646	1.91964e-13	0.429809	3.61582e-17	0.319058	1.00855e-09	-0.380948	1.56427e-13	-0.506187	3.57925e-24	0.160628	0.00257904	-0.333994	1.44437e-10	0.352617	1.10067e-11	0.388842	4.43256e-14	0.462591	5.82939e-20	-0.0868156	0.104927	0.300848	9.36833e-09	0.234714	9.09925e-06	-0.303573	6.77633e-09	-0.125977	0.0183845	0.284421	6.15577e-08	0.234045	9.66595e-06	-0.252186	1.76576e-06	-0.116774	0.0289396	0.0357106	0.505471	0.0951475	0.075451	0.0759023	0.156493
TGFBI	magenta	-0.563962	8.90297e-31	0.701524	3.83276e-53	0.469788	1.29194e-20	0.305029	5.692e-09	0.204353	0.000118061	-0.323596	5.65126e-10	-0.222547	2.65287e-05	0.302944	7.30469e-09	-0.208985	8.17045e-05	0.131669	0.0136922	0.145398	0.00643194	0.162369	0.00231123	-0.159114	0.00283442	0.0620437	0.246989	0.109109	0.0413462	-0.0228205	0.670501	-0.128806	0.015901	0.146367	0.00608315	0.11244	0.0354918	-0.242804	4.32457e-06	-0.173488	0.00111889	0.0360135	0.501865	0.0235506	0.660607	0.0164999	0.758385
CERCAM	magenta	-0.563953	8.92553e-31	0.869438	1.32143e-108	0.544843	1.8949e-28	0.291327	2.83042e-08	-0.0687572	0.199406	-0.411264	1.02052e-15	-0.168022	0.00160712	0.209832	7.63151e-05	0.0254606	0.635002	0.100559	0.0602003	0.042974	0.422863	0.111188	0.0376032	-0.322959	6.13294e-10	-0.0677487	0.206093	0.118296	0.0268995	-0.160083	0.00266838	-0.178884	0.000774387	0.0963657	0.0717691	-0.106005	0.0475178	-0.147574	0.00567236	-0.216526	4.40941e-05	-0.119438	0.0254511	0.0778504	0.1461	0.00582649	0.913508
MXRA8	magenta	-0.563726	9.53411e-31	0.877105	7.13696e-113	0.685752	6.03778e-50	0.29618	1.61912e-08	-0.0488655	0.362051	-0.350906	1.40453e-11	-0.173301	0.00113297	0.0326651	0.542469	-0.0152547	0.776116	0.0422337	0.430904	-0.0171458	0.749237	0.0205806	0.701208	-0.259878	8.24695e-07	-0.09202	0.0856093	0.0985905	0.0654238	-0.0824653	0.123588	-0.359334	4.16858e-12	-0.0420748	0.432642	-0.212644	6.07383e-05	-0.140501	0.00848323	-0.23441	9.35274e-06	-0.206533	9.93794e-05	0.141718	0.00792541	-0.0530683	0.322192
OLFML2B	magenta	-0.562864	1.22294e-30	0.844799	1.5649e-96	0.521106	9.29106e-26	0.491277	1.15499e-22	0.161112	0.00250178	-0.263278	5.84467e-07	-0.213393	5.71242e-05	0.244376	3.73122e-06	-0.188486	0.000391916	0.130513	0.0145494	0.209045	8.13073e-05	0.096726	0.0707086	-0.192992	0.000281419	0.0427202	0.42561	0.212478	6.1567e-05	-0.117509	0.0279386	-0.0876621	0.101569	0.123403	0.0209311	0.0348872	0.515341	-0.332091	1.86128e-10	-0.190699	0.000333402	-0.0605867	0.258283	0.0933258	0.0812415	-0.0406104	0.448842
TUBA1A	magenta	-0.56224	1.46374e-30	0.793081	6.40552e-77	0.775426	1.80136e-71	0.404544	3.25649e-15	0.0987964	0.0648605	-0.295706	1.71086e-08	-0.254309	1.43454e-06	0.0184762	0.730508	-0.201622	0.000146111	-0.0480963	0.369665	0.0442065	0.409671	0.0392027	0.464734	-0.150542	0.00476634	0.048527	0.36539	0.119344	0.0255671	-0.214374	5.26992e-05	-0.460143	9.65567e-20	-0.0611332	0.254006	-0.132033	0.0134317	-0.211355	6.74656e-05	-0.422709	1.33102e-16	-0.120401	0.0242817	0.209478	7.85246e-05	-0.182	0.000623103
SNAI2	magenta	-0.56178	1.67087e-30	0.800633	2.04311e-79	0.508142	2.24112e-24	0.391835	2.72378e-14	0.119361	0.0255465	-0.241028	5.10303e-06	-0.185578	0.000483418	0.355415	7.3661e-12	-0.238781	6.28117e-06	-0.0346074	0.518719	0.120566	0.0240869	0.0560456	0.295751	-0.188822	0.000382465	0.0199027	0.7106	0.211782	6.51632e-05	-0.162202	0.00233571	-0.229728	1.42078e-05	-0.0393259	0.463332	-0.0275711	0.607209	0.0202064	0.706387	-0.202899	0.0001323	-0.0728271	0.174019	0.087758	0.101194	-0.193106	0.000279047
THBS2	magenta	-0.561579	1.77015e-30	0.841492	4.50702e-95	0.508879	1.87678e-24	0.314617	1.76148e-09	0.149068	0.00519866	-0.224622	2.21954e-05	-0.137526	0.00999753	0.19407	0.00025968	-0.20049	0.000159489	0.0845112	0.114513	0.103321	0.0534555	0.0273961	0.609494	-0.163358	0.00217069	0.0110094	0.837388	0.180017	0.000715819	-0.0934568	0.0808135	-0.126975	0.0174724	0.0552114	0.303009	-0.0105128	0.844627	-0.146465	0.00604871	-0.147862	0.00557823	-0.0777925	0.146401	0.0192488	0.719702	-0.0471437	0.379232
MSC	magenta	-0.560027	2.7608e-30	0.800316	2.613e-79	0.553918	1.55352e-29	0.574889	3.5451e-32	-0.0690396	0.197562	-0.451509	5.54095e-19	-0.172019	0.00123454	0.259219	8.81117e-07	-0.18158	0.00064176	0.0275853	0.607024	0.237303	7.19249e-06	0.066642	0.213617	-0.329149	2.74478e-10	-0.0887834	0.097253	0.234889	8.95676e-06	-0.0378465	0.480335	-0.282826	7.34341e-08	-0.00418718	0.937784	-0.221389	2.9284e-05	-0.162999	0.00222072	-0.143692	0.00708959	-0.238367	6.52458e-06	0.408622	1.61545e-15	-0.103998	0.0519031
GLT8D2	magenta	-0.558514	4.24892e-30	0.878315	1.42567e-113	0.73715	3.33619e-61	0.440378	4.90488e-18	0.0348321	0.516005	-0.258001	9.95293e-07	-0.128559	0.0161058	0.190337	0.000342379	-0.197277	0.000203941	-0.179908	0.00072126	0.0454666	0.396439	-0.105418	0.0487657	-0.183559	0.000558192	-0.0665818	0.214032	0.207763	9.01025e-05	-0.00369986	0.945013	-0.451344	5.72662e-19	-0.208605	8.42355e-05	-0.223832	2.37581e-05	-0.201674	0.00014553	-0.291355	2.82152e-08	-0.188213	0.000399776	0.262515	6.31705e-07	-0.272376	2.27124e-07
CTSK	magenta	-0.556298	7.95769e-30	0.865591	1.45196e-106	0.547025	1.04565e-28	0.501449	1.09974e-23	0.141524	0.00801222	-0.35336	9.89804e-12	-0.265253	4.77447e-07	0.319868	9.10143e-10	-0.263808	5.53706e-07	0.00487176	0.927638	0.232973	1.06427e-05	0.129772	0.0151234	-0.207267	9.37434e-05	0.0560226	0.29595	0.243435	4.07644e-06	0.0610264	0.254838	-0.221336	2.94175e-05	-0.025395	0.635875	-0.00966493	0.857018	-0.245565	3.33493e-06	-0.0806396	0.132148	-0.0567749	0.289502	0.208828	8.2743e-05	-0.131509	0.0138082
SULF1	magenta	-0.555825	9.09347e-30	0.858758	4.31752e-103	0.49477	5.19728e-23	0.401537	5.42733e-15	0.165208	0.00192841	-0.191689	0.000309932	-0.144249	0.00686861	0.257185	1.07961e-06	-0.194635	0.000248933	0.0546413	0.308037	0.173307	0.00113255	0.0332341	0.535455	-0.0988496	0.0647157	-0.0120279	0.822582	0.221664	2.86069e-05	-0.123568	0.0207592	-0.0958726	0.0732414	0.022842	0.670209	0.0337134	0.529583	-0.163549	0.00214438	-0.163313	0.00217687	-0.0695472	0.194278	0.0506578	0.344691	-0.110245	0.0392651
GALNT15	magenta	-0.554955	1.16162e-29	0.716612	2.0978e-56	0.660915	2.65034e-45	0.315702	1.53839e-09	0.0453477	0.397677	-0.258567	9.40569e-07	-0.00764385	0.88669	0.291305	2.83772e-08	-0.139373	0.00903154	-0.13097	0.0142055	-0.0748208	0.162498	-0.175049	0.00100695	-0.300656	9.58344e-09	-0.0700792	0.19088	0.1285	0.0161547	0.00581885	0.913621	-0.439692	5.59553e-18	-0.216904	4.27296e-05	-0.244878	3.55853e-06	0.0156939	0.769848	-0.246436	3.07043e-06	-0.260853	7.47538e-07	0.211294	6.77997e-05	-0.255365	1.29283e-06
TSPAN9	magenta	-0.554537	1.30604e-29	0.751998	5.8037e-65	0.648456	3.88248e-43	0.316849	1.33242e-09	0.120069	0.0246796	-0.357114	5.76054e-12	-0.267589	3.75107e-07	0.0496651	0.354239	-0.0888954	0.0968299	0.198999	0.000178857	0.0184295	0.731163	0.0894719	0.0946759	-0.279451	1.06292e-07	-0.000781749	0.988373	0.0635859	0.235413	-0.120666	0.0239688	-0.33486	1.28631e-10	0.0427484	0.425304	-0.0907904	0.0898932	-0.124155	0.0201565	-0.225509	2.05543e-05	-0.231037	1.26508e-05	0.145552	0.00637544	-0.0528068	0.324585
PCOLCE	magenta	-0.553822	1.59587e-29	0.8924	2.60257e-122	0.569795	1.61705e-31	0.36073	3.39735e-12	0.0200906	0.707992	-0.342076	4.82586e-11	-0.252517	1.70967e-06	0.160152	0.00265692	-0.156137	0.00340513	0.0590828	0.270311	0.116887	0.0287839	0.136822	0.0103886	-0.214783	5.09479e-05	0.0268931	0.61608	0.144334	0.00683532	-0.0934548	0.0808202	-0.259986	8.15811e-07	0.0450201	0.401098	-0.100221	0.0610712	-0.217079	4.21106e-05	-0.18705	0.000434866	-0.110192	0.0393592	0.12458	0.0197307	-0.0429301	0.423337
ITGA11	magenta	-0.552535	2.28561e-29	0.861793	1.30473e-104	0.46857	1.67111e-20	0.38504	8.17157e-14	0.0922067	0.0849736	-0.286764	4.74067e-08	-0.111662	0.036792	0.222626	2.63496e-05	-0.147571	0.0056733	0.126401	0.017992	0.164884	0.00196894	0.0228878	0.669587	-0.238129	6.6687e-06	-0.0307314	0.566638	0.206124	0.000102654	-0.0236478	0.659294	-0.0945594	0.0772825	0.0538748	0.314883	-0.0494678	0.356158	-0.231357	1.22962e-05	-0.0498019	0.352914	-0.166503	0.00177394	0.0989577	0.0644222	-0.0366229	0.494652
C1S	magenta	-0.550681	3.82416e-29	0.819482	3.82036e-86	0.726818	9.81484e-59	0.669464	7.51601e-47	0.138132	0.00967074	-0.30777	4.08772e-09	-0.238096	6.68842e-06	0.209792	7.6564e-05	-0.226816	1.83459e-05	-0.00838229	0.875828	0.269646	3.02721e-07	-0.00791012	0.882771	-0.225543	2.04942e-05	-0.0295159	0.582089	0.359005	4.37406e-12	-0.0953416	0.074854	-0.399205	8.03673e-15	-0.0865858	0.105853	-0.141771	0.00790188	-0.24384	3.92409e-06	-0.230783	1.294e-05	-0.247458	2.78538e-06	0.424824	9.0567e-17	-0.23706	7.35331e-06
SPSB1	magenta	-0.550189	4.3818e-29	0.714664	5.68663e-56	0.503477	6.81614e-24	0.278333	1.20012e-07	0.0683124	0.202336	-0.384453	8.97363e-14	-0.277501	1.31324e-07	0.0392461	0.46424	-0.0799435	0.13553	0.192288	0.000296501	0.198791	0.000181719	0.192643	0.000288807	-0.219069	3.56382e-05	-0.0297616	0.578949	0.180447	0.000694712	0.0147508	0.783324	-0.245943	3.21755e-06	0.118246	0.0269645	-0.0507856	0.343474	-0.043412	0.418146	-0.0705689	0.187791	-0.125938	0.0184205	0.120037	0.0247183	0.0536808	0.316631
HTRA3	magenta	-0.548561	6.86414e-29	0.852945	2.81282e-100	0.520442	1.09724e-25	0.361227	3.15758e-12	0.0381903	0.476354	-0.385376	7.7441e-14	-0.184255	0.000531287	0.12295	0.0214088	-0.215787	4.68887e-05	0.102025	0.0565394	0.228023	1.65081e-05	0.156474	0.00333565	-0.21903	3.57557e-05	0.0106379	0.842802	0.213076	5.86296e-05	-0.0527763	0.324865	-0.23307	1.05507e-05	0.0840316	0.116592	-0.0773213	0.14887	-0.171257	0.00129878	-0.0859447	0.108472	-0.104177	0.051499	0.108359	0.0427721	0.00513694	0.923711
PPP1R18	magenta	-0.548099	7.79232e-29	0.711994	2.1996e-55	0.489967	1.55475e-22	0.563438	1.03604e-30	0.161704	0.00241039	-0.26963	3.03242e-07	-0.308338	3.81546e-09	0.191764	0.000308227	-0.289098	3.64543e-08	0.201826	0.00014382	0.34769	2.21173e-11	0.167901	0.00161984	-0.113458	0.0338481	0.0149301	0.780757	0.278318	1.20218e-07	-0.241539	4.86663e-06	-0.19286	0.000284196	0.191862	0.000305997	0.0102583	0.848342	-0.171357	0.00129014	-0.275288	1.66598e-07	-0.138374	0.00954284	0.281968	8.07113e-08	-0.0383588	0.474409
ZNF469	magenta	-0.548033	7.93525e-29	0.748022	6.25523e-64	0.343988	3.7061e-11	0.344588	3.41025e-11	0.17045	0.00137012	-0.255822	1.23586e-06	-0.21058	7.18441e-05	0.295376	1.77751e-08	-0.192252	0.000297293	0.302123	8.0549e-09	0.207813	8.97475e-05	0.0965522	0.0712187	-0.18563	0.00048162	0.0258676	0.629602	0.198952	0.000179495	-0.0810388	0.130238	0.00160861	0.976078	0.215695	4.72463e-05	0.0451467	0.399774	-0.262159	6.54973e-07	-0.0112858	0.833364	-0.133817	0.0122168	0.0694903	0.194644	0.0873947	0.102621
COL8A1	magenta	-0.546775	1.11961e-28	0.881093	3.30224e-115	0.707614	1.95958e-54	0.41282	7.7722e-16	0.0584945	0.275118	-0.205001	0.000112184	-0.0894582	0.0947266	0.159191	0.00282099	-0.163395	0.00216551	-0.0643783	0.229617	0.0300733	0.574979	-0.136357	0.010655	-0.177965	0.000825069	-0.111737	0.0366655	0.191955	0.000303902	-0.105225	0.0491823	-0.341442	5.26557e-11	-0.137026	0.0102739	-0.196635	0.000214112	-0.132865	0.0128525	-0.271505	2.49017e-07	-0.237214	7.25106e-06	0.20343	0.000126921	-0.21877	3.65463e-05
HTRA1	magenta	-0.546418	1.2343e-28	0.733581	2.44838e-60	0.522071	7.28999e-26	0.260694	7.596e-07	0.170292	0.00138446	-0.370723	7.62135e-13	-0.361019	3.25591e-12	0.129175	0.0155999	-0.201232	0.000150593	0.108504	0.0424942	0.13608	0.0108163	0.262398	6.39263e-07	-0.146021	0.00620547	0.16102	0.00251628	0.129654	0.0152165	-0.104443	0.0509025	-0.209107	8.09074e-05	0.0961485	0.0724146	0.078989	0.140275	-0.288124	4.06912e-08	-0.120986	0.0235953	0.0682197	0.20295	0.0193805	0.717866	0.0101344	0.850152
NNMT	magenta	-0.546273	1.28409e-28	0.771492	2.52636e-70	0.577463	1.6301e-32	0.431072	2.85806e-17	-0.0329441	0.539024	-0.342092	4.81569e-11	-0.158358	0.00297055	0.286321	4.98141e-08	-0.161527	0.00243735	-0.0893462	0.0951424	0.223327	2.48134e-05	0.0649369	0.225592	-0.2033	0.000128221	-0.0534413	0.318798	0.313922	1.92048e-09	-0.150245	0.0048507	-0.324482	5.04125e-10	-0.0505457	0.345761	-0.168581	0.00154946	-0.0933919	0.0810254	-0.207033	9.55103e-05	-0.141429	0.00805471	0.23504	8.83556e-06	-0.179997	0.000716843
FNDC1	magenta	-0.544641	2.00181e-28	0.87493	1.23749e-111	0.612225	2.22243e-37	0.377322	2.76063e-13	0.0577481	0.281301	-0.196704	0.000213001	-0.0851124	0.111948	0.197694	0.000197583	-0.119417	0.0254771	0.00207101	0.969204	0.034805	0.516332	-0.0827447	0.122316	-0.166256	0.00180242	-0.0931972	0.0816638	0.149352	0.00511279	-0.0875815	0.101885	-0.208029	8.82092e-05	-0.0400787	0.454809	-0.122093	0.0223407	-0.182494	0.000601808	-0.234144	9.57968e-06	-0.183967	0.000542265	0.124313	0.0199976	-0.154442	0.00377453
PDPN	magenta	-0.544215	2.24659e-28	0.708997	9.86589e-55	0.42674	6.37508e-17	0.386298	6.67945e-14	0.106963	0.0455354	-0.365357	1.71154e-12	-0.183421	0.000563683	0.41665	3.9511e-16	-0.169282	0.0014798	0.0290281	0.588344	0.204863	0.000113418	0.126002	0.0183615	-0.213661	5.58794e-05	0.0411526	0.442805	0.197143	0.00020604	0.119876	0.024913	-0.162687	0.00226515	-0.0496124	0.354752	0.0053445	0.920638	-0.114277	0.0325744	-0.0302698	0.572483	-0.0703002	0.189481	0.181232	0.000657603	-0.114311	0.0325221
LMCD1	magenta	-0.542076	4.00275e-28	0.726478	1.17818e-58	0.581652	4.5354e-33	0.319512	9.52219e-10	0.0460815	0.390076	-0.263271	5.84904e-07	-0.154304	0.00380625	0.150956	0.00465087	-0.161715	0.00240869	0.0143368	0.789261	-0.0156441	0.770558	-0.0374743	0.484666	-0.23808	6.69841e-06	-0.0869379	0.104436	0.126947	0.0174975	-0.178092	0.000817871	-0.303752	6.63332e-09	-0.0530495	0.322363	-0.168085	0.0016005	-0.0454574	0.396534	-0.216241	4.51535e-05	-0.240071	5.57627e-06	0.215916	4.63903e-05	-0.193136	0.000278423
ANXA6	magenta	-0.541507	4.66281e-28	0.747405	9.01116e-64	0.701049	4.81977e-53	0.52627	2.5159e-26	0.147988	0.00553729	-0.339038	7.31478e-11	-0.27461	1.79115e-07	0.132735	0.012942	-0.268728	3.33172e-07	0.098867	0.0646684	0.110858	0.0381783	0.0636545	0.234908	-0.223877	2.36669e-05	-0.0134378	0.802193	0.113036	0.0345212	-0.179536	0.000740172	-0.368484	1.07007e-12	0.0612624	0.253002	-0.0847132	0.113646	-0.28502	5.75948e-08	-0.391109	3.06636e-14	-0.197926	0.000194122	0.330526	2.28974e-10	-0.137018	0.0102787
DCN	magenta	-0.541337	4.8816e-28	0.839216	4.35365e-94	0.767064	4.63574e-69	0.482891	7.57338e-22	0.111997	0.0362268	-0.294642	1.93499e-08	-0.215364	4.85611e-05	0.160918	0.00253246	-0.248331	2.5624e-06	-0.113442	0.0338743	0.0637116	0.234488	-0.055452	0.300904	-0.251007	1.97991e-06	-0.0444673	0.406912	0.197549	0.000199772	0.0284502	0.595795	-0.500138	1.49557e-23	-0.186073	0.000466535	-0.198539	0.000185259	-0.153911	0.00389762	-0.218	3.89885e-05	-0.228322	1.6081e-05	0.331728	1.95295e-10	-0.278829	1.13731e-07
KIAA1462	magenta	-0.540743	5.72341e-28	0.703075	1.81056e-53	0.583027	2.96881e-33	0.418066	3.07004e-16	0.215962	4.62135e-05	-0.165691	0.00186939	-0.148185	0.005474	0.227626	1.70928e-05	-0.155874	0.00346012	0.113862	0.0332159	0.062615	0.242655	-0.0689743	0.197987	-0.154539	0.00375259	0.0660732	0.21756	0.16876	0.00153137	-0.161843	0.00238926	-0.201227	0.000150662	-0.000367943	0.994527	-0.0247798	0.644082	-0.229678	1.42703e-05	-0.263008	6.00762e-07	-0.174223	0.0010648	0.154983	0.00365289	-0.143749	0.00706691
FBLN2	magenta	-0.5405	6.10791e-28	0.865411	1.8017e-106	0.667768	1.53866e-46	0.418728	2.72711e-16	0.0671563	0.210096	-0.25197	1.80321e-06	-0.145954	0.00622959	0.135939	0.0108993	-0.0878267	0.100926	0.0719533	0.179256	0.0465736	0.385029	-0.0762205	0.154758	-0.281485	8.51077e-08	-0.112142	0.0359842	0.211825	6.49319e-05	-0.0507751	0.343574	-0.329473	2.63043e-10	-0.0331123	0.536953	-0.187368	0.000424988	-0.0824415	0.123696	-0.195612	0.000231312	-0.284808	5.89679e-08	0.242321	4.52423e-06	-0.142174	0.00772492
NTNG2	magenta	-0.538892	9.37967e-28	0.786862	6.09623e-75	0.656661	1.49413e-44	0.498927	1.98495e-23	-0.0347884	0.516533	-0.249133	2.3725e-06	-0.02821	0.598904	0.191169	0.000322051	-0.137423	0.010054	-0.00426025	0.936701	0.0905812	0.0906388	-0.170651	0.00135197	-0.2609	7.43996e-07	-0.122084	0.0223505	0.188747	0.000384548	-0.205718	0.000106015	-0.382924	1.14443e-13	-0.0552967	0.302262	-0.298149	1.28709e-08	-0.212299	6.24713e-05	-0.419025	2.58581e-16	-0.367154	1.30758e-12	0.338116	8.29066e-11	-0.208688	8.36766e-05
ADAMTS12	magenta	-0.538685	9.91288e-28	0.762703	7.65071e-68	0.272746	2.18396e-07	0.265767	4.52843e-07	0.196425	0.000217546	-0.189879	0.000354059	-0.142355	0.00764657	0.328823	2.86487e-10	-0.152844	0.00415596	0.150791	0.00469658	0.212486	6.15252e-05	0.134323	0.0118906	-0.0787481	0.141492	0.0853141	0.111098	0.162629	0.00227348	-0.0550408	0.304508	0.116918	0.0287415	0.125207	0.0191159	0.183103	0.000576506	-0.219769	3.35958e-05	-0.0278727	0.603283	0.0353778	0.509449	-0.128876	0.0158435	0.00497239	0.926148
VASN	magenta	-0.538572	1.02149e-27	0.711199	3.28237e-55	0.533808	3.58811e-27	0.247038	2.89931e-06	0.0242216	0.651564	-0.333417	1.56004e-10	-0.248295	2.57125e-06	0.138146	0.00966315	0.0432532	0.419853	0.218401	3.76984e-05	-0.00512058	0.923953	0.0835672	0.118633	-0.299375	1.11455e-08	-0.0665196	0.214461	0.07924	0.139015	-0.207985	8.8524e-05	-0.261017	7.35228e-07	0.0985132	0.0656361	-0.132972	0.0127796	0.0634014	0.236778	-0.110698	0.0384599	-0.231764	1.18585e-05	0.119023	0.0259696	0.0157183	0.7695
MAP3K3	magenta	-0.53677	1.64652e-27	0.675033	6.92087e-48	0.750961	1.08368e-64	0.578046	1.36562e-32	0.260119	8.04914e-07	-0.197192	0.000205266	-0.253726	1.51901e-06	0.0887692	0.0973066	-0.242204	4.57386e-06	0.189866	0.000354394	0.115634	0.0305541	-0.0764168	0.153695	-0.194529	0.000250926	-0.00257474	0.961719	0.1867	0.000445981	-0.300856	9.36049e-09	-0.442537	3.23334e-18	0.029113	0.587253	-0.144856	0.00663462	-0.179366	0.000748964	-0.400223	6.77326e-15	-0.35716	5.72225e-12	0.404768	3.13395e-15	-0.180206	0.000706472
LGALS1	magenta	-0.536725	1.66651e-27	0.745037	3.62084e-63	0.430906	2.94787e-17	0.299418	1.109e-08	0.038405	0.473877	-0.430721	3.0516e-17	-0.317464	1.23338e-09	0.166415	0.001784	-0.247877	2.67628e-06	0.0324689	0.544898	0.260608	7.66249e-07	0.381297	1.48065e-13	-0.0678723	0.205265	0.122374	0.0220311	0.14048	0.00849326	-0.231856	1.17608e-05	-0.218467	3.74911e-05	0.0930224	0.0822399	0.0527454	0.325149	-0.216546	4.40232e-05	-0.250304	2.11928e-06	0.0995512	0.0628298	-0.0176961	0.741472	-0.0219369	0.682552
ARID5A	magenta	-0.536576	1.73332e-27	0.675579	5.46264e-48	0.538721	9.8164e-28	0.549347	5.52791e-29	0.0729897	0.173057	-0.35019	1.5546e-11	-0.282058	7.99232e-08	0.0772509	0.149241	-0.191378	0.000317132	0.220413	3.18135e-05	0.309256	3.41159e-09	0.168028	0.00160643	-0.212718	6.03694e-05	0.0440043	0.411819	0.276642	1.44067e-07	-0.256022	1.21158e-06	-0.263583	5.66566e-07	0.170962	0.00132445	-0.0901925	0.0920374	-0.256575	1.147e-06	-0.236594	7.67281e-06	-0.159299	0.00280215	0.339023	7.32932e-11	0.0505462	0.345756
ARSI	magenta	-0.536	2.01786e-27	0.776178	1.08126e-71	0.468503	1.69516e-20	0.250707	2.03837e-06	-0.0069449	0.896991	-0.306772	4.61355e-09	-0.103416	0.0532367	0.229744	1.41872e-05	-0.105242	0.0491453	0.0634694	0.236274	0.0492582	0.358201	0.0511856	0.339681	-0.24905	2.3916e-06	-0.0602139	0.26123	0.157137	0.00320263	-0.204894	0.000113139	-0.182334	0.000608653	0.0615983	0.250404	-0.0927649	0.0830951	0.0705506	0.187905	-0.201706	0.000145167	-0.122042	0.0223968	0.0612224	0.253313	-0.0549657	0.30517
AFAP1	magenta	-0.53592	2.06058e-27	0.669178	8.48427e-47	0.585094	1.5636e-33	0.275884	1.56295e-07	0.368525	1.06346e-12	-0.051546	0.336288	-0.286935	4.6507e-08	0.0329541	0.5389	-0.288316	3.98197e-08	0.108056	0.0433592	0.0711883	0.183936	-0.0277373	0.605044	0.0401901	0.453555	0.0772552	0.149218	0.123422	0.0209112	-0.0611336	0.254003	-0.294651	1.93294e-08	0.0278952	0.602991	0.0454223	0.3969	-0.2254	2.07496e-05	-0.13041	0.0146283	-0.0849541	0.112619	0.0636235	0.235136	-0.090072	0.0924747
SERPING1	magenta	-0.535777	2.1399e-27	0.806645	1.7593e-81	0.655428	2.45377e-44	0.639207	1.35698e-41	0.097957	0.0671817	-0.337187	9.4021e-11	-0.249546	2.28002e-06	0.142496	0.00758598	-0.220438	3.17478e-05	0.00384856	0.942807	0.347803	2.17671e-11	0.0961999	0.0722614	-0.18842	0.000393816	0.0202946	0.705165	0.414382	5.90436e-16	-0.237068	7.34831e-06	-0.353987	9.04707e-12	-0.0511094	0.340402	-0.105828	0.0478913	-0.173168	0.00114314	-0.232079	1.15294e-05	-0.191157	0.000322351	0.327806	3.27321e-10	-0.21219	6.30325e-05
ST6GALNAC6	magenta	-0.533629	3.76021e-27	0.693516	1.70883e-51	0.714915	5.00103e-56	0.479665	1.54e-21	0.189625	0.000360703	-0.329462	2.63438e-10	-0.295734	1.70531e-08	0.0730923	0.172452	-0.245158	3.46554e-06	0.131476	0.0138326	0.111855	0.0364662	0.0670737	0.210659	-0.284485	6.11227e-08	0.115481	0.0307757	0.19788	0.00019481	-0.284385	6.18042e-08	-0.454227	3.21369e-19	0.124777	0.0195362	-0.119188	0.0257624	-0.136343	0.0106629	-0.335052	1.25363e-10	-0.218248	3.81857e-05	0.314885	1.70365e-09	-0.120329	0.0243678
PRRX1	magenta	-0.531077	7.30701e-27	0.842955	1.02845e-95	0.601409	8.40699e-36	0.452943	4.15962e-19	0.0881569	0.099646	-0.142106	0.00775474	-0.0924361	0.0841977	0.256783	1.12358e-06	-0.234792	9.03533e-06	-0.0909085	0.0894746	0.103306	0.0534905	-0.119732	0.0250891	-0.0980515	0.066917	-0.0681295	0.203549	0.264979	4.91118e-07	-0.0969505	0.0700543	-0.261036	7.33807e-07	-0.109218	0.0411429	-0.13668	0.0104694	-0.125936	0.0184228	-0.265491	4.65896e-07	-0.176841	0.000891257	0.230113	1.37315e-05	-0.254452	1.41453e-06
POSTN	magenta	-0.53105	7.35807e-27	0.736002	6.35542e-61	0.324789	4.84462e-10	0.286804	4.71925e-08	0.26009	8.07257e-07	-0.19232	0.000295806	-0.252743	1.67234e-06	0.318884	1.03107e-09	-0.226808	1.83596e-05	0.127028	0.0174248	0.225014	2.14546e-05	0.197679	0.000197812	-0.0241326	0.65276	0.156024	0.0034287	0.215313	4.87656e-05	-0.0636925	0.234628	0.0272888	0.610896	0.110087	0.0395489	0.216695	4.34784e-05	-0.30731	4.32218e-09	-0.0280954	0.60039	0.102209	0.0560919	-0.0578973	0.280057	-0.0148023	0.782586
INHBA	magenta	-0.529811	1.01395e-26	0.786984	5.58129e-75	0.342258	4.70697e-11	0.211389	6.72784e-05	-0.000784805	0.988327	-0.229231	1.48447e-05	-0.0974547	0.068603	0.28214	7.9205e-08	-0.0949817	0.0759636	-0.0221784	0.679251	0.106459	0.0465692	0.0744525	0.164582	-0.0594409	0.267413	-0.0464623	0.386168	0.115922	0.0301397	-0.100161	0.061228	-0.0345501	0.519412	0.0285321	0.594736	-0.000842945	0.987463	-0.155418	0.00355769	-0.0971449	0.0694919	0.00370076	0.945	-0.0909519	0.0893211	-0.0432529	0.419857
DKK3	magenta	-0.528693	1.35237e-26	0.771587	2.37169e-70	0.640715	7.66592e-42	0.236194	7.95745e-06	0.145862	0.00626261	-0.273796	1.95356e-07	-0.265522	4.64454e-07	0.0655252	0.221408	-0.134061	0.0120585	0.0502865	0.348243	-0.0241608	0.652382	0.0523146	0.329122	-0.188826	0.000382337	-0.0111424	0.83545	0.0583023	0.276701	-0.0642664	0.23043	-0.35679	6.03745e-12	-0.0200231	0.708928	-0.0601293	0.261902	-0.18564	0.000481278	-0.130488	0.0145687	-0.141878	0.00785456	0.0811853	0.129543	-0.0957848	0.0735061
ISLR	magenta	-0.527836	1.68555e-26	0.877633	3.53899e-113	0.637692	2.40103e-41	0.422357	1.41875e-16	0.0513954	0.337703	-0.307884	4.03145e-09	-0.176294	0.000925159	0.0376821	0.482245	-0.17545	0.000979934	0.0397568	0.458443	0.161874	0.00238462	0.0371334	0.488651	-0.19919	0.000176253	-0.0555639	0.299928	0.234873	8.96997e-06	-0.104442	0.0509051	-0.304011	6.43089e-09	-0.0288581	0.590532	-0.138912	0.00926436	-0.205605	0.000106959	-0.21139	6.72715e-05	-0.188013	0.000405602	0.204403	0.000117596	-0.11176	0.036626
CMTM3	magenta	-0.52776	1.71849e-26	0.860783	4.21548e-104	0.563423	1.04058e-30	0.530652	8.15656e-27	-0.0187166	0.727139	-0.347244	2.35448e-11	-0.180828	0.000676489	0.205161	0.000110783	-0.120377	0.0243109	0.0423907	0.429191	0.193618	0.000268598	0.0910866	0.0888459	-0.245834	3.25083e-06	-0.0306617	0.567519	0.241673	4.80589e-06	-0.206362	0.000100742	-0.22049	3.16081e-05	0.0323829	0.545963	-0.113485	0.0338054	-0.213278	5.76641e-05	-0.250056	2.17076e-06	-0.127549	0.0169663	0.205599	0.000107017	-0.0910826	0.0888602
IGFBP7	magenta	-0.526971	2.10338e-26	0.777245	5.21763e-72	0.645079	1.44203e-42	0.391601	2.82957e-14	0.101447	0.0579585	-0.398906	8.44936e-15	-0.398967	8.36293e-15	0.0334818	0.532416	-0.277582	1.30172e-07	0.00342778	0.949051	0.203336	0.000127857	0.267972	3.60484e-07	-0.107134	0.0451886	0.09575	0.073611	0.155202	0.00360455	-0.0898255	0.0933737	-0.361536	3.01727e-12	0.0384943	0.472848	-0.022919	0.669163	-0.304307	6.20682e-09	-0.171093	0.00131299	0.0312507	0.560096	0.141066	0.00822013	-0.0531424	0.321516
NOX4	magenta	-0.526634	2.29232e-26	0.788167	2.37311e-75	0.477512	2.46281e-21	0.350724	1.44119e-11	-0.0520995	0.331117	-0.260456	7.78086e-07	0.0650871	0.224519	0.279643	1.04093e-07	-0.142762	0.00747308	-0.1643	0.00204398	0.115927	0.0301319	-0.0599106	0.263644	-0.183501	0.000560495	-0.072749	0.174483	0.215697	4.72401e-05	-0.0629121	0.240423	-0.180416	0.000696191	-0.111443	0.0371658	-0.14321	0.00728613	-0.0913783	0.087824	-0.142249	0.00769251	-0.11671	0.0290283	0.0811407	0.129754	-0.196283	0.00021989
MEIS3	magenta	-0.524207	4.2513e-26	0.870124	5.62482e-109	0.695946	5.47144e-52	0.324252	5.19256e-10	-0.0935146	0.0806254	-0.278977	1.11922e-07	-0.0590557	0.270531	0.150536	0.004768	-0.0537563	0.315949	-0.0868595	0.104751	-0.0801964	0.134294	-0.121822	0.0226421	-0.248848	2.43839e-06	-0.121844	0.0226174	0.0950087	0.0758799	-0.123613	0.0207125	-0.379755	1.88729e-13	-0.0736332	0.16929	-0.278641	1.1607e-07	-0.161065	0.00250918	-0.311537	2.57947e-09	-0.237013	7.38532e-06	0.190242	0.000344755	-0.173493	0.00111849
HIC1	magenta	-0.522733	6.17149e-26	0.819207	4.85336e-86	0.734987	1.12087e-60	0.595871	5.12318e-35	0.0389079	0.468102	-0.336726	1.00071e-10	-0.176933	0.000885679	0.0820128	0.125668	-0.177668	0.000842109	0.130134	0.0148406	0.1521	0.00434511	-0.0733602	0.170881	-0.305082	5.65559e-09	-0.087555	0.101989	0.230752	1.29753e-05	-0.084217	0.115785	-0.406998	2.13805e-15	-0.011649	0.828083	-0.279115	1.10258e-07	-0.286114	5.09813e-08	-0.233275	1.03589e-05	-0.38367	1.01652e-13	0.440843	4.48425e-18	-0.109119	0.0413279
NOTCH3	magenta	-0.521959	7.49858e-26	0.673706	1.22775e-47	0.468866	1.56986e-20	0.191203	0.000321256	0.285017	5.76091e-08	-0.102694	0.0549292	-0.334203	1.40467e-10	0.101569	0.057657	-0.0406732	0.448141	0.383521	1.04091e-13	0.0342545	0.522993	0.054698	0.307534	-0.110785	0.0383069	0.0403446	0.451819	0.0792252	0.139089	-0.0887578	0.0973499	-0.104616	0.0505183	0.191578	0.000312499	0.0506305	0.344952	-0.0232979	0.664025	0.0134467	0.802065	-0.211097	6.88936e-05	0.0331034	0.537062	0.0784547	0.142986
SERPINH1	magenta	-0.521754	7.89649e-26	0.601186	9.04776e-36	0.0934974	0.0806811	0.0500354	0.350659	0.172662	0.00118257	-0.370377	8.03349e-13	-0.433235	1.9067e-17	0.209695	7.71642e-05	-0.00418766	0.937777	0.427444	5.59978e-17	0.234643	9.1582e-06	0.536587	1.72823e-27	-0.0613048	0.252673	0.207073	9.52038e-05	0.0399077	0.456737	-0.0633012	0.237521	0.262236	6.49878e-07	0.415315	5.00683e-16	0.366083	1.53539e-12	-0.22835	1.60413e-05	0.141783	0.00789657	0.233922	9.77368e-06	-0.285574	5.41453e-08	0.345891	2.84469e-11
TENM3	magenta	-0.521655	8.09375e-26	0.724992	2.60841e-58	0.604381	3.14161e-36	0.36242	2.64818e-12	-0.0146257	0.785116	-0.187735	0.000413866	0.0355185	0.507765	0.15411	0.00385122	-0.0462402	0.388444	-0.0864069	0.106579	-0.0398278	0.457639	-0.175449	0.000979979	-0.228864	1.53326e-05	-0.1296	0.0152596	0.123687	0.0206358	-0.136413	0.0106224	-0.294944	1.86865e-08	-0.124086	0.0202273	-0.20879	8.29937e-05	-0.0654147	0.22219	-0.362053	2.79556e-12	-0.218395	3.7718e-05	0.198885	0.000180415	-0.20072	0.000156682
PODNL1	magenta	-0.521374	8.68548e-26	0.728378	4.23048e-59	0.325626	4.34753e-10	0.117853	0.0274798	-0.00738992	0.89043	-0.353242	1.0066e-11	-0.105989	0.0475513	0.196988	0.000208477	-0.129645	0.0152235	0.113853	0.0332299	0.0931015	0.0819787	0.144794	0.00665811	-0.220883	3.05711e-05	-0.0154155	0.77382	0.0745159	0.164222	-0.068599	0.200444	-0.0961813	0.0723167	0.0850335	0.112282	-0.0510447	0.341014	0.025801	0.630484	-0.00871995	0.870869	-0.0727937	0.174217	-0.0675015	0.207757	0.0424143	0.428935
HEYL	magenta	-0.521221	9.02656e-26	0.75471	1.11728e-65	0.732092	5.57337e-60	0.412116	8.79386e-16	0.105595	0.0483863	-0.180706	0.000682242	-0.168892	0.00151822	0.0598433	0.264182	-0.0779421	0.145625	0.0371145	0.488872	-0.0470823	0.379854	-0.141345	0.00809265	-0.251818	1.83014e-06	-0.0745812	0.163851	0.0768912	0.151149	-0.0756056	0.158123	-0.358713	4.56447e-12	-0.0308765	0.564806	-0.190629	0.0003351	-0.285919	5.21049e-08	-0.253994	1.47961e-06	-0.299443	1.10577e-08	0.255039	1.33515e-06	-0.18018	0.000707732
CALU	magenta	-0.520481	1.08663e-25	0.569961	1.54005e-31	0.252862	1.653e-06	0.116822	0.028874	0.503052	7.53696e-24	-0.212745	6.02388e-05	-0.460663	8.67602e-20	0.22211	2.75388e-05	-0.237718	6.92453e-06	0.318951	1.02232e-09	0.188063	0.000404155	0.42961	3.75158e-17	0.0528172	0.32449	0.352549	1.11147e-11	0.064899	0.225864	-0.201537	0.000147079	0.106863	0.0457395	0.289571	3.45564e-08	0.499576	1.70581e-23	-0.308889	3.56777e-09	0.00156516	0.976724	0.284281	6.252e-08	-0.256456	1.16065e-06	0.0950084	0.0758807
CALHM2	magenta	-0.518267	1.88753e-25	0.764266	2.82089e-68	0.663815	8.02039e-46	0.525909	2.75814e-26	0.0977808	0.0676775	-0.36354	2.2432e-12	-0.249776	2.23003e-06	0.106624	0.0462275	-0.189607	0.000361163	0.122801	0.021569	0.152224	0.00431291	0.0492494	0.358287	-0.333843	1.4738e-10	-0.0292864	0.585028	0.225098	2.12999e-05	-0.207348	9.31395e-05	-0.324475	5.04521e-10	0.0434146	0.418119	-0.129601	0.0152584	-0.17696	0.000884006	-0.313646	1.98754e-09	-0.186051	0.000467301	0.325362	4.49854e-10	-0.0978427	0.067503
KCND2	magenta	-0.516886	2.65819e-25	0.69197	3.50658e-51	0.485916	3.8666e-22	0.266199	4.3315e-07	0.0460152	0.39076	-0.245181	3.45814e-06	0.00124005	0.981558	0.28902	3.67782e-08	-0.0754332	0.159076	-0.0797558	0.136453	0.0210819	0.694291	-0.0637205	0.234422	-0.198301	0.000188647	0.00387732	0.94238	0.129344	0.0154639	-0.00870301	0.871118	-0.220391	3.18732e-05	-0.101667	0.0574162	-0.0962017	0.072256	-0.0748985	0.16206	-0.151304	0.00455601	-0.154559	0.00374801	0.0805763	0.132453	-0.195888	0.000226561
SPON2	magenta	-0.516561	2.8805e-25	0.785211	1.99138e-74	0.390968	3.13789e-14	0.190727	0.000332703	0.0527863	0.324774	-0.373977	4.63239e-13	-0.251927	1.81079e-06	0.232942	1.06728e-05	-0.114706	0.0319234	0.224129	2.31597e-05	0.114745	0.0318652	0.228406	1.59623e-05	-0.248626	2.49088e-06	0.0345231	0.519738	0.0845718	0.114252	-0.0259223	0.628877	-0.0629672	0.24001	0.196668	0.000213584	0.0286647	0.593024	-0.126478	0.0179212	0.00875853	0.870303	-0.00333127	0.950484	-0.0628707	0.240733	0.129838	0.0150712
CPXM1	magenta	-0.51656	2.88126e-25	0.797315	2.63116e-78	0.465156	3.42145e-20	0.435135	1.33269e-17	0.040659	0.4483	-0.265128	4.83638e-07	-0.159499	0.00276738	0.243112	4.20173e-06	-0.13561	0.0110949	0.126021	0.018343	0.150413	0.00480288	0.0314191	0.557984	-0.219002	3.58422e-05	-0.0521475	0.330672	0.158532	0.00293865	-0.0427975	0.424772	-0.105881	0.0477791	0.0589777	0.271165	-0.0823617	0.124061	-0.201191	0.000151073	-0.145604	0.00635631	-0.177701	0.000840166	0.157045	0.0032208	-0.0418309	0.435316
LHFP	magenta	-0.515056	4.17403e-25	0.805677	3.82612e-81	0.825681	1.56784e-88	0.468071	1.85655e-20	0.0559636	0.296459	-0.2564	1.16713e-06	-0.22447	2.24887e-05	0.0409498	0.445057	-0.187848	0.000410486	-0.0985024	0.0656658	0.00892189	0.867906	-0.07654	0.153031	-0.170274	0.00138612	-0.0469118	0.381584	0.155702	0.00349661	-0.138384	0.00953763	-0.509649	1.55874e-24	-0.11587	0.0302141	-0.239583	5.83349e-06	-0.26198	6.66982e-07	-0.336524	1.02829e-10	-0.220742	3.09394e-05	0.331012	2.14713e-10	-0.232697	1.09095e-05
SLC12A4	magenta	-0.513374	6.30474e-25	0.707201	2.4028e-54	0.659943	3.94416e-45	0.368519	1.06443e-12	0.214617	5.16526e-05	-0.148235	0.00545807	-0.210154	7.43619e-05	0.0824352	0.123725	-0.122563	0.0218254	0.172573	0.00118965	0.0776428	0.147182	-0.0685613	0.200692	-0.208506	8.49022e-05	0.0596962	0.26536	0.219319	3.48965e-05	-0.20098	0.000153564	-0.358822	4.49275e-12	0.0123041	0.818578	-0.117135	0.0284437	-0.171278	0.00129696	-0.223974	2.34704e-05	-0.303124	7.14961e-09	0.219826	3.34342e-05	-0.124983	0.0193339
MARVELD1	magenta	-0.511877	9.08258e-25	0.752367	4.64325e-65	0.65678	1.42428e-44	0.252076	1.78464e-06	0.114621	0.0320518	-0.269485	3.07865e-07	-0.240367	5.426e-06	-0.00749675	0.888856	-0.119445	0.0254427	0.0849564	0.112609	0.0219337	0.682596	0.0244511	0.648483	-0.2023	0.000138621	0.00430149	0.936089	0.129721	0.0151635	-0.155526	0.00353434	-0.355506	7.27016e-12	0.0106403	0.842767	-0.111193	0.0375946	-0.155443	0.00355216	-0.242225	4.56496e-06	-0.160666	0.00257286	0.113577	0.0336613	-0.0484216	0.366433
CSGALNACT2	magenta	-0.509438	1.64007e-24	0.711199	3.28177e-55	0.622949	5.26145e-39	0.449098	8.94718e-19	0.413179	7.29783e-16	0.0849995	0.112427	-0.284548	6.06922e-08	0.143829	0.00703457	-0.302341	7.84877e-09	-0.0318177	0.552997	0.0767489	0.15191	-0.14355	0.0071471	0.053344	0.319681	0.07294	0.173351	0.222887	2.5767e-05	-0.135836	0.0109603	-0.275817	1.57414e-07	-0.118381	0.0267886	0.0554939	0.300538	-0.273915	1.92908e-07	-0.26042	7.80921e-07	-0.151121	0.00460566	0.212505	6.14327e-05	-0.341326	5.35039e-11
FSTL3	magenta	-0.508357	2.12791e-24	0.669887	6.28231e-47	0.478752	1.87991e-21	0.159266	0.00280774	0.0057438	0.914731	-0.277519	1.31067e-07	-0.163645	0.00213129	0.087918	0.100571	0.000649827	0.990335	0.0772601	0.149192	0.0339309	0.526929	0.0802255	0.134152	-0.188336	0.000396216	-0.00757846	0.887653	0.11892	0.0260987	-0.0786764	0.141856	-0.22649	1.88746e-05	0.0520077	0.331971	-0.0840357	0.116574	-0.06052	0.258809	-0.0873238	0.1029	-0.0894925	0.0945997	0.0269516	0.615312	0.0193301	0.718568
SDC2	magenta	-0.50818	2.22035e-24	0.81913	5.1887e-86	0.689146	1.28866e-50	0.352867	1.0621e-11	0.0637258	0.234382	-0.209721	7.70016e-05	-0.225505	2.05617e-05	0.137252	0.0101482	-0.0754374	0.159053	-0.0957816	0.0735156	-0.0407145	0.44768	-0.0222339	0.678492	-0.095041	0.07578	-0.0094012	0.860879	0.0971525	0.06947	-0.0300938	0.574718	-0.344458	3.47242e-11	-0.131847	0.0135644	-0.0947107	0.0768079	-0.324897	4.77786e-10	-0.286981	4.62636e-08	-0.0588426	0.272267	0.158587	0.00292869	-0.171968	0.00123875
TNFAIP6	magenta	-0.507145	2.84646e-24	0.673024	1.64605e-47	0.209874	7.60623e-05	0.26381	5.53565e-07	0.0353336	0.509977	-0.267944	3.61532e-07	-0.0784325	0.143099	0.527625	1.77886e-26	-0.159778	0.00271971	-0.0299762	0.576214	0.234693	9.11677e-06	0.169595	0.00144962	-0.085438	0.110578	0.0581323	0.278106	0.220445	3.17294e-05	-0.181785	0.000632597	0.0634706	0.236265	0.0853017	0.11115	0.113	0.0345793	-0.0839853	0.116794	-0.0700145	0.191291	0.103146	0.053865	-0.114604	0.0320776	-0.0602027	0.261319
COL5A3	magenta	-0.506956	2.97815e-24	0.620343	1.32433e-38	0.192872	0.000283929	0.188815	0.000382657	0.218484	3.74372e-05	-0.185202	0.000496579	-0.235382	8.56558e-06	0.393819	1.9668e-14	-0.211396	6.72428e-05	0.326088	4.09402e-10	0.186782	0.000443342	0.202374	0.000137821	-0.0703825	0.188962	0.157157	0.00319875	0.0907423	0.0900643	-0.0610506	0.254649	0.116164	0.0297942	0.272742	2.18491e-07	0.177537	0.00084969	-0.113728	0.0334238	0.0374696	0.484721	0.0170357	0.750795	-0.0725889	0.175436	0.147794	0.00560042
TSPAN4	magenta	-0.506598	3.24483e-24	0.747715	7.50279e-64	0.626735	1.35506e-39	0.580299	6.87081e-33	-0.0154755	0.772963	-0.440482	4.80763e-18	-0.197479	0.000200843	0.202356	0.000138018	-0.0879911	0.100287	0.0572886	0.285153	0.179477	0.000743206	0.086752	0.105183	-0.355624	7.14754e-12	0.0290309	0.588308	0.188924	0.000379627	-0.210425	7.27474e-05	-0.337829	8.61951e-11	-0.041575	0.438133	-0.189468	0.000364865	-0.220733	3.09624e-05	-0.301158	9.03114e-09	-0.239113	6.09166e-06	0.333812	1.48006e-10	-0.11444	0.0323266
P3H1	magenta	-0.504933	4.82628e-24	0.710409	4.87776e-55	0.379858	1.85688e-13	0.202091	0.000140892	0.0572604	0.285391	-0.287784	4.22746e-08	-0.264989	4.90595e-07	0.251586	1.87179e-06	0.00326823	0.951419	0.193294	0.00027516	0.0233539	0.663267	0.190437	0.000339857	-0.190395	0.000340923	0.0792419	0.139006	0.0190425	0.722582	-0.169136	0.00149404	-0.0278657	0.603373	0.140206	0.00862399	0.0500138	0.350867	-0.2204	3.18489e-05	-0.14894	0.00523769	-0.0647233	0.227125	-0.0274943	0.608211	0.0279707	0.602009
LZTS1	magenta	-0.504067	5.92699e-24	0.761828	1.33277e-67	0.656804	1.41055e-44	0.448628	9.81735e-19	0.116412	0.0294438	-0.121513	0.0229907	-0.137991	0.00974613	0.100273	0.0609364	-0.0972778	0.0691095	0.114241	0.0326296	0.0328095	0.540684	-0.133025	0.0127436	-0.181692	0.000636751	-0.0604042	0.259723	0.152515	0.00423869	-0.158063	0.00302518	-0.250957	1.9896e-06	0.00188657	0.971946	-0.15907	0.00284215	-0.152564	0.00422608	-0.251306	1.92342e-06	-0.29257	2.45579e-08	0.234172	9.55538e-06	-0.137194	0.0101801
BMP1	magenta	-0.502161	9.30095e-24	0.542085	3.99234e-28	0.0883115	0.0990512	0.0266765	0.618925	0.222218	2.72848e-05	-0.202682	0.000134555	-0.334979	1.26588e-10	0.234718	9.09664e-06	-0.0894261	0.0948457	0.37641	3.18097e-13	0.235715	8.31119e-06	0.37347	5.00809e-13	0.0045367	0.932603	0.376972	2.91468e-13	0.084825	0.113169	-0.065203	0.223693	0.200456	0.000159903	0.321352	7.53454e-10	0.282396	7.6998e-08	-0.0627734	0.241464	0.151859	0.00440794	0.181963	0.000624751	-0.284348	6.20592e-08	0.279816	1.02153e-07
CHSY1	magenta	-0.50023	1.46376e-23	0.530073	9.47562e-27	0.286203	5.04745e-08	0.25729	1.06834e-06	0.465593	3.12307e-20	0.0117979	0.82592	-0.358036	5.03845e-12	0.26406	5.39577e-07	-0.132343	0.0132135	0.317295	1.25984e-09	0.12661	0.0178011	0.122988	0.0213685	0.098793	0.0648698	0.202317	0.00013844	0.0817837	0.126732	-0.235108	8.78142e-06	0.12662	0.0177926	0.211441	6.69926e-05	0.344692	3.36133e-11	-0.245306	3.41765e-06	-0.0856845	0.10955	0.045331	0.39785	-0.0634125	0.236696	-0.0310029	0.563214
ITGB5	magenta	-0.498213	2.344e-23	0.547453	9.3019e-29	0.261574	6.94942e-07	-0.00134887	0.979939	0.339958	6.45226e-11	-0.268508	3.40921e-07	-0.382024	1.31991e-13	0.00162899	0.975775	-0.0885432	0.0981648	0.375421	3.70739e-13	0.139679	0.00887973	0.352586	1.10557e-11	-0.0992079	0.0637469	0.185777	0.000476561	0.080648	0.132107	-0.0638863	0.233204	-0.0370419	0.489723	0.247852	2.68256e-06	0.261157	7.24903e-07	-0.0847557	0.113464	0.210543	7.20575e-05	0.0578409	0.280527	-0.260065	8.09351e-07	0.218859	3.62754e-05
LOXL3	magenta	-0.497924	2.50684e-23	0.702203	2.76254e-53	0.449717	7.91343e-19	0.47957	1.57251e-21	0.0852967	0.111171	-0.216904	4.27292e-05	-0.135278	0.0112954	0.347341	2.32261e-11	-0.0306249	0.567984	0.144764	0.00666979	0.0842668	0.115569	-0.00978292	0.855291	-0.277064	1.37659e-07	-0.022575	0.673841	0.103284	0.0535428	-0.159485	0.00276981	-0.0149793	0.780053	0.0619123	0.247993	-0.00853325	0.87361	-0.222493	2.66512e-05	-0.252145	1.77281e-06	-0.130965	0.0142092	0.144658	0.0067103	-0.0581064	0.278321
ADAM12	magenta	-0.497527	2.74904e-23	0.689974	8.8115e-51	0.24401	3.86198e-06	0.334042	1.43516e-10	0.0750533	0.161193	-0.21235	6.2216e-05	-0.074961	0.16171	0.47324	6.1914e-21	-0.132281	0.0132572	0.0702838	0.189585	0.175927	0.000948639	0.0716328	0.181206	-0.132252	0.0132774	0.0388917	0.468287	0.176206	0.000930732	-0.0317381	0.553991	0.0772885	0.149042	0.0965577	0.0712023	0.0666133	0.213815	-0.147472	0.00570605	-0.0859326	0.108522	0.018226	0.734018	0.0404219	0.450953	-0.0268703	0.616378
APCDD1L	magenta	-0.497306	2.89345e-23	0.654939	2.98461e-44	0.56145	1.83676e-30	0.191937	0.000304316	-0.0739037	0.167725	-0.247815	2.69205e-06	0.0827352	0.122359	0.183699	0.000552669	-0.0428309	0.42441	-0.0890529	0.0962377	-0.122361	0.0220454	-0.173201	0.00114066	-0.301068	9.12851e-09	-0.169662	0.00144326	0.0680565	0.204035	-0.206883	9.66576e-05	-0.364191	2.03639e-12	-0.0943344	0.0779925	-0.274209	1.86944e-07	0.0613064	0.25266	-0.318778	1.0449e-09	-0.225185	2.114e-05	0.0913137	0.0880496	-0.174846	0.00102091
CCDC184	magenta	-0.494229	5.88432e-23	0.704105	1.09737e-53	0.648794	3.40207e-43	0.29615	1.62494e-08	-0.240789	5.21748e-06	-0.447809	1.15408e-18	-0.00212459	0.968408	0.179325	0.00075108	0.0883552	0.0988837	-0.14196	0.00781854	-0.0733434	0.170979	-0.0737398	0.168672	-0.396696	1.22171e-14	-0.182408	0.000605501	0.0846356	0.113979	-0.0613985	0.251947	-0.433965	1.66197e-17	-0.103591	0.0528324	-0.359423	4.11487e-12	-0.0444438	0.407159	-0.242461	4.46571e-06	-0.273011	2.12351e-07	0.278741	1.14828e-07	-0.164584	0.00200724
PTGIR	magenta	-0.494015	6.18016e-23	0.735085	1.06121e-60	0.747065	1.10134e-63	0.510474	1.27669e-24	-0.135069	0.0114236	-0.325932	4.1781e-10	0.00240911	0.96418	0.220157	3.25126e-05	-0.117585	0.0278367	-0.142532	0.00757064	0.00511901	0.923977	-0.202734	0.000134011	-0.296599	1.54223e-08	-0.190004	0.000350837	0.167674	0.00164401	-0.0694338	0.195008	-0.499838	1.60467e-23	-0.165296	0.00191756	-0.417826	3.20453e-16	-0.197345	0.000202893	-0.351569	1.27823e-11	-0.357277	5.62564e-12	0.440088	5.18556e-18	-0.247184	2.85925e-06
PRR16	magenta	-0.493876	6.3804e-23	0.693366	1.83249e-51	0.403723	3.74571e-15	0.449183	8.79822e-19	0.11907	0.0259107	-0.296733	1.5184e-08	-0.133716	0.0122834	0.504732	5.06171e-24	-0.176212	0.000930376	-0.0172522	0.747734	0.218494	3.74061e-05	0.0728147	0.174093	-0.194518	0.00025113	0.0353098	0.510263	0.218618	3.70174e-05	0.0543209	0.310887	-0.100904	0.0593209	-0.0723566	0.176824	0.0229461	0.668795	-0.180165	0.000708496	-0.048909	0.361623	-0.0682854	0.202514	0.186003	0.000468884	-0.173061	0.00115139
UNC5B	magenta	-0.492968	7.85574e-23	0.532521	5.02088e-27	0.189023	0.000376893	0.110776	0.0383213	0.329309	2.68794e-10	-0.21002	7.5171e-05	-0.326633	3.81417e-10	0.164811	0.00197817	-0.178771	0.000780451	0.420202	2.09335e-16	0.152454	0.00425416	0.231379	1.22715e-05	-0.18696	0.000437703	0.109244	0.0410948	0.144525	0.00676144	-0.122764	0.021608	0.0443991	0.407632	0.300684	9.55283e-09	0.210194	7.41217e-05	0.0472021	0.378641	0.210263	7.37098e-05	-0.0562009	0.294413	-0.0870949	0.103809	0.125488	0.0188459
HS3ST3A1	magenta	-0.492534	8.674e-23	0.700371	6.67489e-53	0.439785	5.4967e-18	0.450185	7.21155e-19	-0.0809528	0.130648	-0.327048	3.61368e-10	-0.00777839	0.884709	0.331644	1.9749e-10	-0.0852086	0.111542	-0.00153834	0.977122	0.150366	0.00481631	-0.0126647	0.813357	-0.270556	2.75179e-07	-0.128514	0.0161436	0.238325	6.54941e-06	-0.187156	0.00043154	-0.167932	0.00161653	-0.0370559	0.489559	-0.163825	0.00210701	0.0663478	0.21565	-0.21729	4.13731e-05	-0.201218	0.000150768	0.264794	5.00487e-07	-0.139452	0.00899225
TIMP1	magenta	-0.492473	8.79685e-23	0.63444	8.08273e-41	0.311958	2.44898e-09	0.281768	8.25047e-08	0.0862057	0.1074	-0.453351	3.83235e-19	-0.371322	6.95738e-13	0.189339	0.000368304	-0.326088	4.09447e-10	0.0930198	0.0822485	0.334725	1.30973e-10	0.460426	9.10889e-20	-0.0996766	0.0624977	0.155473	0.00354576	0.192852	0.000284362	-0.163929	0.00209302	-0.126194	0.0181823	0.142876	0.00742511	0.115375	0.0309313	-0.182506	0.00060133	-0.0425623	0.427324	0.138864	0.00928892	-0.0450344	0.400948	0.044164	0.410121
FAM26E	magenta	-0.492013	9.7679e-23	0.766291	7.65464e-69	0.650359	1.84046e-43	0.45946	1.11069e-19	0.0679131	0.204992	-0.185879	0.000473081	-0.0848455	0.113081	0.185598	0.000482696	-0.0819463	0.125976	-0.125847	0.0185062	0.0661	0.217373	-0.171263	0.00129821	-0.182472	0.000602765	-0.077677	0.147004	0.218142	3.85271e-05	0.0386988	0.470498	-0.318509	1.08112e-09	-0.218395	3.77167e-05	-0.1849	0.000507417	-0.219548	3.42304e-05	-0.223231	2.50178e-05	-0.238695	6.33094e-06	0.27	2.91707e-07	-0.259118	8.90079e-07
GPX8	magenta	-0.490294	1.44392e-22	0.742086	2.00446e-62	0.526851	2.16894e-26	0.380562	1.66232e-13	0.170154	0.0013972	-0.167683	0.00164299	-0.230273	1.35381e-05	0.213714	5.56385e-05	-0.232198	1.14075e-05	-0.0868649	0.104729	0.123413	0.0209203	0.0139182	0.795274	-0.0582405	0.277212	0.0309288	0.564147	0.258287	9.67265e-07	-0.142906	0.00741238	-0.259993	8.15194e-07	-0.1356	0.011101	-0.0198129	0.711848	-0.174373	0.0010541	-0.126296	0.0180889	-0.091681	0.0867739	0.116311	0.0295859	-0.236725	7.58162e-06
COPZ2	magenta	-0.489074	1.90269e-22	0.796983	3.38946e-78	0.732092	5.57416e-60	0.301067	9.12943e-09	-0.103703	0.0525754	-0.349583	1.69409e-11	-0.12858	0.0160886	0.0726986	0.174782	-0.0779216	0.145731	-0.188762	0.000384137	-0.00997307	0.85251	-0.0114846	0.830473	-0.22638	1.90564e-05	-0.0961596	0.0723816	0.157663	0.00310065	-0.152396	0.00426895	-0.500463	1.38604e-23	-0.158529	0.00293925	-0.277797	1.27188e-07	-0.0591614	0.269673	-0.358735	4.55022e-12	-0.19209	0.000300893	0.170538	0.00136217	-0.238004	6.74544e-06
NUAK1	magenta	-0.488776	2.03463e-22	0.683886	1.39829e-49	0.603034	4.91443e-36	0.303483	6.84984e-09	0.157651	0.00310305	-0.113136	0.0343611	-0.174793	0.00102456	0.123309	0.0210289	0.00942579	0.860519	0.0793493	0.138469	-0.0399313	0.456471	-0.127235	0.017241	-0.141024	0.00823952	0.0203085	0.704972	0.133576	0.012375	-0.0104732	0.845204	-0.249403	2.31166e-06	-0.0595775	0.266313	-0.102332	0.0557961	-0.186461	0.000453712	-0.16468	0.00199493	-0.20314	0.000129825	0.159106	0.00283594	-0.133667	0.0123152
SPHK1	magenta	-0.488153	2.3412e-22	0.585427	1.40923e-33	0.172613	0.00118646	0.210189	7.41503e-05	0.00363822	0.945928	-0.286666	4.79258e-08	-0.124672	0.0196399	0.361383	3.08575e-12	-0.039538	0.460922	0.206898	9.65356e-05	0.192219	0.000298018	0.221551	2.88819e-05	-0.167898	0.00162012	0.0472815	0.37784	0.196351	0.000218776	-0.213543	5.64243e-05	0.0939132	0.0793364	0.223133	2.52287e-05	0.0747424	0.16294	0.0920955	0.0853519	-0.0434016	0.418258	0.0605063	0.258917	-0.0678788	0.205221	0.146134	0.00616551
CTIF	magenta	-0.487818	2.5245e-22	0.566988	3.69075e-31	0.559506	3.20333e-30	0.300791	9.43208e-09	0.258794	9.19466e-07	-0.239784	5.72614e-06	-0.276337	1.48871e-07	0.00456393	0.932199	-0.168829	0.00152447	0.290568	3.086e-08	0.0846024	0.114121	0.0881655	0.0996129	-0.167662	0.00164529	0.122645	0.0217362	0.0958155	0.0734133	-0.19233	0.00029558	-0.325315	4.52585e-10	0.212061	6.36964e-05	-0.0278536	0.60353	-0.234145	9.57922e-06	-0.155556	0.00352785	-0.154812	0.00369101	0.164948	0.00196089	0.0804974	0.132833
RARRES2	magenta	-0.487382	2.78452e-22	0.776554	8.36786e-72	0.576225	2.3708e-32	0.405512	2.7596e-15	-0.0686872	0.199865	-0.449585	8.12344e-19	-0.225352	2.08361e-05	0.214189	5.35085e-05	-0.191102	0.000323647	-0.0251592	0.639016	0.153027	0.00411048	0.161596	0.00242682	-0.24439	3.72606e-06	-0.0498118	0.352818	0.1636	0.00213743	-0.0640565	0.231959	-0.371917	6.35341e-13	-0.0179039	0.738546	-0.176625	0.000904484	-0.19219	0.000298676	-0.197645	0.000198317	-0.112724	0.0350261	0.266881	4.03645e-07	-0.0869575	0.104358
SMIM3	magenta	-0.486097	3.71303e-22	0.640553	8.1522e-42	0.472036	8.00986e-21	0.211609	6.60862e-05	0.0534453	0.318761	-0.288972	3.69782e-08	-0.171008	0.00132037	0.180748	0.000680281	-0.199141	0.000176918	-0.0394726	0.461664	0.0871774	0.103481	0.0875432	0.102035	-0.158944	0.00286454	-0.102911	0.0544155	0.124975	0.0193411	0.0341387	0.5244	-0.269359	3.11933e-07	0.00996068	0.852692	-0.0532356	0.320667	-0.0130201	0.808221	-0.140661	0.00840812	-0.0297558	0.579023	0.018574	0.729137	-0.0697747	0.19282
ARL4C	magenta	-0.48453	5.26549e-22	0.661887	1.77764e-45	0.340414	6.06246e-11	0.446435	1.51207e-18	0.0822171	0.124725	-0.288768	3.78418e-08	-0.173147	0.00114474	0.22122	2.9709e-05	-0.198985	0.000179038	0.102335	0.0557873	0.276402	1.47835e-07	0.165267	0.00192112	-0.169301	0.00147794	0.0290899	0.58755	0.2744	1.83185e-07	-0.357138	5.74033e-12	-0.0646556	0.227613	0.134296	0.0119078	0.0411131	0.443243	-0.0433184	0.419152	-0.182857	0.000586618	-0.043986	0.412013	0.112323	0.0356848	-0.0785491	0.142504
RCN3	magenta	-0.482648	7.99066e-22	0.73149	7.75607e-60	0.389983	3.68352e-14	0.204986	0.000112324	-0.109506	0.040609	-0.381892	1.34776e-13	-0.192385	0.000294383	0.199403	0.000173401	-0.0381095	0.477288	0.0824625	0.1236	0.0632869	0.237628	0.21077	7.0744e-05	-0.198586	0.000184586	0.00125281	0.981368	0.0492844	0.357945	-0.042806	0.42468	-0.0933592	0.0811321	0.129958	0.0149775	-0.0719982	0.178984	-0.200882	0.000154736	-0.126663	0.0177531	-0.00758523	0.887553	0.01547	0.773041	0.0915084	0.0873715
EMP3	magenta	-0.482554	8.15834e-22	0.718475	8.02079e-57	0.533916	3.48817e-27	0.559768	2.97296e-30	-0.097051	0.0697631	-0.487309	2.8301e-22	-0.224873	2.17191e-05	0.251571	1.87455e-06	-0.185232	0.000495531	-0.0537344	0.316147	0.297718	1.35351e-08	0.230302	1.35035e-05	-0.247339	2.81742e-06	-0.00215392	0.967972	0.271364	2.52736e-07	-0.180866	0.000674675	-0.343207	4.12927e-11	-0.0447975	0.403433	-0.148697	0.00531291	-0.166225	0.00180608	-0.347565	2.25066e-11	-0.0633281	0.237321	0.319163	9.95291e-10	-0.119449	0.0254374
TMEM119	magenta	-0.482527	8.20729e-22	0.787231	4.67206e-75	0.699148	1.19847e-52	0.556074	8.4772e-30	0.0270935	0.613452	-0.3522	1.16828e-11	-0.16955	0.00145393	0.118769	0.0262915	-0.172055	0.00123154	0.00913824	0.864733	0.0808576	0.131102	-0.0792982	0.138724	-0.353207	1.01161e-11	-0.0545564	0.30879	0.173395	0.00112585	0.0304234	0.570534	-0.404698	3.17201e-15	-0.112217	0.0358606	-0.263864	5.50506e-07	-0.242597	4.40909e-06	-0.201284	0.000149997	-0.314114	1.87519e-09	0.469514	1.36903e-20	-0.172263	0.00121454
ITGBL1	magenta	-0.480821	1.19524e-21	0.776624	7.97777e-72	0.654565	3.46681e-44	0.391889	2.69961e-14	0.0534404	0.318806	-0.230476	1.32976e-05	-0.0594389	0.267429	0.0464701	0.386088	-0.0647221	0.227134	-0.00769396	0.885952	-0.00379301	0.943631	-0.127175	0.017294	-0.301518	8.65438e-09	-0.0926001	0.0836463	0.128366	0.0162675	-0.0688614	0.198724	-0.313702	1.97375e-09	-0.122487	0.0219083	-0.199712	0.000169334	-0.155694	0.00349836	-0.228305	1.6105e-05	-0.279624	1.04318e-07	0.203737	0.000123904	-0.186548	0.000450902
PLBD2	magenta	-0.479707	1.52584e-21	0.530815	7.81963e-27	0.292839	2.38115e-08	0.264765	5.02012e-07	0.391243	3.00021e-14	-0.212118	6.34004e-05	-0.456564	2.00416e-19	0.153785	0.0039273	-0.11183	0.0365077	0.439796	5.48501e-18	0.239677	5.78324e-06	0.320339	8.57238e-10	-0.0384931	0.472863	0.229124	1.49852e-05	0.140063	0.00869249	-0.100819	0.0595377	0.0343295	0.522084	0.295351	1.78251e-08	0.291919	2.64564e-08	-0.303163	7.11682e-09	0.0278357	0.603763	-0.00216389	0.967824	-0.0376465	0.48266	0.14073	0.00837585
SNAI1	magenta	-0.479331	1.65654e-21	0.599582	1.53227e-35	0.235613	8.3888e-06	0.0966763	0.0708541	-0.0708454	0.186063	-0.37104	7.26255e-13	-0.148833	0.00527058	0.317519	1.22487e-09	0.11174	0.03666	0.156107	0.00341122	0.0268473	0.61668	0.228292	1.61229e-05	-0.244897	3.55205e-06	0.00467171	0.930602	-0.00747842	0.889126	-0.0503368	0.34776	0.11074	0.0383856	0.245481	3.36127e-06	0.0835174	0.118854	-0.141594	0.00798055	-0.0676358	0.206852	0.0911768	0.0885291	-0.115674	0.0304959	0.138099	0.00968824
MEX3B	magenta	-0.476213	3.26399e-21	0.733315	2.83708e-60	0.626859	1.29578e-39	0.330464	2.30863e-10	0.0623448	0.244698	-0.137483	0.0100209	-0.101123	0.0587684	0.0587681	0.272875	-0.0768596	0.151318	0.0248279	0.643438	-0.106204	0.0470997	-0.111298	0.0374144	-0.180688	0.000683128	-0.0108123	0.840259	0.00257697	0.961686	-0.211768	6.52376e-05	-0.270853	2.66708e-07	-0.0134362	0.802215	-0.141067	0.00821974	-0.192022	0.0003024	-0.361081	3.22618e-12	-0.191508	0.000314098	0.162226	0.0023322	-0.139183	0.00912682
CPZ	magenta	-0.475713	3.63631e-21	0.73436	1.58931e-60	0.633749	1.04432e-40	0.422188	1.46274e-16	-0.00484033	0.928104	-0.32007	8.87133e-10	-0.0532086	0.320913	0.102883	0.0544811	-0.0798475	0.136002	0.0135688	0.800304	-0.0059144	0.912208	-0.155846	0.00346599	-0.41402	6.29342e-16	-0.204871	0.000113341	0.1186	0.026507	-0.0201531	0.707125	-0.378896	2.15919e-13	-0.131141	0.0140786	-0.28387	6.54356e-08	-0.0257822	0.630733	-0.191928	0.000304502	-0.35399	9.0425e-12	0.291081	2.91097e-08	-0.15853	0.0029391
MXRA5	magenta	-0.474312	4.91844e-21	0.63521	6.07154e-41	0.351101	1.36616e-11	0.350446	1.49928e-11	0.22607	1.95784e-05	-0.268612	3.37243e-07	-0.211232	6.81433e-05	0.327268	3.51138e-10	-0.21811	3.86299e-05	0.174864	0.00101964	0.260062	8.0953e-07	0.0978163	0.0675774	-0.202237	0.000139303	0.057836	0.280568	0.247462	2.78448e-06	0.0427642	0.425133	-0.0889394	0.0966641	0.075918	0.156407	0.0637651	0.234094	-0.10549	0.0486123	0.0821413	0.125074	-0.131559	0.0137718	0.0838358	0.117449	-0.0301892	0.573506
CD276	magenta	-0.474066	5.1859e-21	0.509822	1.49495e-24	0.138458	0.00949885	0.0353704	0.509538	0.237902	6.80846e-06	-0.285907	5.21724e-08	-0.391999	2.65129e-14	0.194826	0.000245399	-0.017221	0.748175	0.424016	1.04945e-16	0.115664	0.0305098	0.393375	2.11573e-14	-0.147524	0.00568892	0.217196	4.16992e-05	0.00649731	0.903596	-0.150351	0.00482056	0.18694	0.000438322	0.366442	1.45505e-12	0.317946	1.16066e-09	-0.239813	5.71082e-06	0.0960763	0.0726301	0.183851	0.000546725	-0.267909	3.62834e-07	0.310771	2.83396e-09
CCDC71L	magenta	-0.474043	5.21163e-21	0.591271	2.23885e-34	0.378482	2.30341e-13	0.352994	1.04291e-11	0.127113	0.017349	-0.305616	5.30365e-09	-0.2493	2.33479e-06	0.237079	7.34121e-06	-0.14659	0.00600536	0.12666	0.0177559	0.273026	2.1201e-07	0.127788	0.0167588	-0.145649	0.00633998	-0.0144665	0.787399	0.200479	0.000159616	0.0415212	0.438726	-0.139681	0.00887867	0.109421	0.0407665	0.0149312	0.780742	-0.133618	0.0123476	-0.0819342	0.126032	-0.0960297	0.0727696	0.185481	0.00048676	-0.0510249	0.341201
COL16A1	magenta	-0.472933	6.61235e-21	0.677882	2.00134e-48	0.610875	3.52486e-37	0.2226	2.64097e-05	0.103253	0.0536146	-0.120987	0.0235938	-0.127833	0.0167204	0.0169576	0.7519	-0.182502	0.000601489	0.054724	0.307304	-0.0751205	0.160817	-0.154031	0.00386945	-0.159663	0.00273935	-0.103243	0.0536379	0.0745841	0.163835	0.0149022	0.781157	-0.412799	7.80134e-16	-0.0413902	0.440174	-0.237629	6.98113e-06	-0.161949	0.0023734	-0.14629	0.00611014	-0.330015	2.44929e-10	0.142747	0.0074796	-0.135077	0.0114184
XIRP1	magenta	-0.471748	8.51659e-21	0.510625	1.23087e-24	0.0937854	0.0797479	0.245022	3.51044e-06	0.0178251	0.739655	-0.210081	7.47977e-05	0.0426676	0.42618	0.336284	1.0621e-10	-0.0526629	0.325907	0.0822049	0.124781	0.242415	4.48462e-06	0.0968006	0.0704907	-0.159107	0.00283566	-0.0140172	0.793852	0.197966	0.000193539	-0.20959	7.782e-05	0.128594	0.0160764	0.0996523	0.0625619	0.0717474	0.180507	0.0131169	0.806823	-0.011866	0.824932	-0.0197483	0.712746	-0.0509731	0.341693	0.0140217	0.793787
P3H3	magenta	-0.470925	1.01477e-20	0.703583	1.41475e-53	0.566598	4.13683e-31	0.139481	0.00897779	-0.0256132	0.632976	-0.305707	5.24603e-09	-0.10455	0.0506647	0.0465744	0.385021	-0.00969022	0.856648	0.0777475	0.146636	-0.126426	0.0179691	-0.0111035	0.836018	-0.247274	2.8348e-06	-0.033923	0.527026	0.020637	0.700428	0.0243964	0.649217	-0.283368	6.91735e-08	0.0281624	0.599521	-0.167709	0.0016402	-0.202177	0.000139951	-0.159313	0.00279965	-0.181866	0.000629027	0.118573	0.0265411	-0.00837621	0.875917
PPAPDC1A	magenta	-0.467194	2.23306e-20	0.689617	1.0382e-50	0.326506	3.8778e-10	0.0448656	0.402718	-0.0792171	0.13913	-0.24607	3.17882e-06	0.0124876	0.81592	0.186842	0.000441455	-0.0272331	0.611625	-0.0765246	0.153114	-0.0051378	0.923698	0.0566714	0.290383	-0.10989	0.0399047	-0.0320411	0.550212	0.0940502	0.0788972	-0.146575	0.00601041	-0.105372	0.0488657	-0.011916	0.824206	-0.0549715	0.305118	-0.106301	0.0468969	-0.182867	0.0005862	0.0172781	0.747368	-0.163806	0.00210956	-0.0543365	0.310747
GPR176	magenta	-0.46633	2.6766e-20	0.707841	1.75138e-54	0.542678	3.40382e-28	0.392167	2.57945e-14	0.0289509	0.589336	-0.207084	9.5122e-05	-0.0724155	0.176472	0.340753	5.78711e-11	0.0644211	0.229307	-0.0185092	0.730045	-0.0430421	0.422128	-0.135385	0.0112305	-0.235476	8.49363e-06	-0.0849721	0.112543	0.106203	0.0471015	-0.0160026	0.765452	-0.207234	9.3989e-05	-0.101259	0.0584272	-0.152505	0.00424106	-0.127659	0.0168707	-0.207978	8.85683e-05	-0.199334	0.000174313	0.229003	1.51461e-05	-0.172246	0.00121592
FAM20C	magenta	-0.465881	2.94017e-20	0.676112	4.33212e-48	0.626549	1.44941e-39	0.328356	3.04585e-10	0.0832133	0.120207	-0.304449	6.10246e-09	-0.279973	1.00414e-07	0.0506597	0.344673	-0.117491	0.0279629	0.10726	0.044936	0.0658758	0.21894	0.034189	0.523789	-0.241538	4.86667e-06	-0.041782	0.435854	0.141853	0.0078655	-0.0688531	0.198778	-0.380309	1.72994e-13	-0.0301025	0.574608	-0.161042	0.00251279	-0.17245	0.00119948	-0.153092	0.00409462	-0.215074	4.97394e-05	0.231675	1.19531e-05	-0.0472959	0.377693
RNF122	magenta	-0.464192	4.18238e-20	0.609149	6.3351e-37	0.553885	1.56775e-29	0.494927	5.01262e-23	0.0647318	0.227064	-0.328357	3.04527e-10	-0.209818	7.64038e-05	0.10269	0.0549379	-0.195937	0.000225713	0.044305	0.408628	0.193199	0.000277108	0.141213	0.00815269	-0.182022	0.000622161	0.237201	7.25988e-06	0.193747	0.000266031	-0.303666	6.70204e-09	-0.293685	2.16065e-08	0.0403407	0.451863	-0.0847507	0.113486	-0.194527	0.000250947	-0.294751	1.91073e-08	-0.080652	0.132088	0.301854	8.31593e-09	-0.103873	0.0521876
TWIST1	magenta	-0.463114	5.23166e-20	0.683217	1.88684e-49	0.359556	4.03571e-12	0.229689	1.42567e-05	-0.132319	0.0132303	-0.326522	3.86967e-10	-0.0489428	0.361291	0.222979	2.55657e-05	-0.067483	0.207882	-0.0370283	0.489883	0.0906784	0.0902918	0.0876258	0.101711	-0.246306	3.10836e-06	-0.0886153	0.0978906	0.123841	0.0204766	-0.144894	0.00662016	-0.140785	0.00835013	0.0533283	0.319823	-0.137217	0.0101677	0.0233827	0.662876	-0.135848	0.0109531	-0.0828622	0.121785	0.00388653	0.942243	-0.0460821	0.39007
COL10A1	magenta	-0.462594	5.82559e-20	0.76308	6.01654e-68	0.37867	2.23683e-13	0.226712	1.85135e-05	-0.0244981	0.647853	-0.228474	1.58673e-05	-0.0256004	0.633145	0.132119	0.0133712	-0.0986694	0.0652074	-0.0114596	0.830836	0.0971479	0.0694831	0.0302277	0.573017	-0.145139	0.00652824	-0.0931899	0.0816876	0.156138	0.00340494	-0.0920403	0.0855401	-0.0890739	0.096159	0.00404761	0.939854	-0.068599	0.200444	-0.12767	0.0168605	-0.108102	0.043269	-0.0838189	0.117523	-0.0361614	0.500109	-0.0704124	0.188774
DAB2	magenta	-0.462552	5.87663e-20	0.662168	1.58367e-45	0.554681	1.25428e-29	0.52186	7.68782e-26	0.11728	0.0282474	-0.157201	0.00319011	-0.211835	6.48836e-05	0.2834	6.89239e-08	-0.1625	0.00229213	-0.0993464	0.0633755	0.115536	0.0306956	-0.0716997	0.180798	-0.101943	0.0567371	-0.139503	0.00896689	0.182838	0.000587385	0.102045	0.0564905	-0.269537	3.06208e-07	-0.17781	0.000833932	-0.080617	0.132257	-0.260683	7.60494e-07	-0.220684	3.1092e-05	-0.157261	0.00317838	0.215663	4.73711e-05	-0.230688	1.30494e-05
ECM1	magenta	-0.461452	7.37535e-20	0.530542	8.39328e-27	0.226989	1.80709e-05	0.0794969	0.137734	0.140449	0.00850808	-0.3283	3.06819e-10	-0.243071	4.21768e-06	0.242121	4.60965e-06	-0.274483	1.81561e-07	0.126556	0.0178503	0.202485	0.000136635	0.277278	1.34525e-07	-0.185527	0.000485183	0.0993173	0.0634535	0.176731	0.000897968	-0.00912125	0.864982	-0.102511	0.0553655	0.112684	0.0350914	0.0893315	0.095197	0.320253	8.6671e-10	0.168553	0.00155231	0.0192689	0.719422	-0.116041	0.0299692	0.0200495	0.708562
UBTD1	magenta	-0.461184	7.79384e-20	0.6187	2.3594e-38	0.299933	1.04374e-08	0.116832	0.0288598	-0.013979	0.7944	-0.424003	1.05196e-16	-0.290748	3.02334e-08	0.123234	0.0211076	0.00446617	0.933648	0.317697	1.19777e-09	0.145775	0.00629407	0.3461	2.76297e-11	-0.234589	9.20308e-06	0.011016	0.837291	0.073016	0.172902	-0.273202	2.08097e-07	-0.0389847	0.467223	0.308555	3.71576e-09	0.051704	0.334806	-0.0407025	0.447814	-0.0740874	0.166667	0.0281911	0.599148	-0.114192	0.0327058	0.257372	1.05966e-06
ATP10A	magenta	-0.46067	8.66347e-20	0.724539	3.32068e-58	0.649855	2.24436e-43	0.481763	9.71426e-22	0.158101	0.00301804	-0.138169	0.00965115	-0.092075	0.0854217	0.113618	0.0335968	-0.167063	0.00171063	0.0284513	0.59578	0.087912	0.100594	-0.161627	0.00242203	-0.181065	0.000665372	-0.0893391	0.0951688	0.213894	5.48238e-05	-0.194605	0.000249485	-0.330554	2.28116e-10	-0.0647196	0.227152	-0.143172	0.00730182	-0.206164	0.000102329	-0.293655	2.16815e-08	-0.256403	1.16674e-06	0.262706	6.19513e-07	-0.22528	2.09664e-05
LOXL1	magenta	-0.459513	1.09858e-19	0.684271	1.17659e-49	0.5644	7.84244e-31	0.294084	2.06357e-08	0.0896735	0.0939317	-0.306924	4.52909e-09	-0.241075	5.08076e-06	-0.0440453	0.411383	-0.177624	0.000844642	0.107328	0.044799	0.0456237	0.394808	0.1113	0.0374104	-0.191659	0.00031063	0.0550348	0.304561	0.0883654	0.0988444	-0.205834	0.000105047	-0.319459	9.58606e-10	0.00517781	0.923106	-0.103141	0.0538766	-0.200307	0.000161754	-0.153336	0.00403507	-0.176773	0.000895428	0.186737	0.000444779	-0.069737	0.193061
FZD1	magenta	-0.4575	1.6569e-19	0.703869	1.23071e-53	0.600523	1.12531e-35	0.261443	7.04277e-07	0.317778	1.18557e-09	-0.148414	0.00540152	-0.320402	8.50428e-10	0.00774725	0.885168	-0.161193	0.00248911	0.199448	0.000172803	0.0392051	0.464707	0.0390115	0.466917	-0.1411	0.00820457	0.120116	0.0246227	0.12578	0.0185697	-0.103061	0.0540641	-0.291009	2.93507e-08	0.0424963	0.428042	0.0195098	0.716064	-0.170344	0.00137977	-0.135861	0.0109454	-0.190401	0.000340777	0.0970894	0.069652	-0.109397	0.0408099
LBH	magenta	-0.457028	1.82389e-19	0.74378	7.52524e-63	0.619611	1.71343e-38	0.45317	3.97451e-19	-0.0284291	0.596067	-0.246444	3.06805e-06	-0.182047	0.000621059	0.0528139	0.324521	-0.0100867	0.850849	-0.00207753	0.969107	0.0460419	0.390484	-0.0591041	0.270138	-0.210158	7.43346e-05	-0.148512	0.00537063	0.154251	0.00381845	-0.131625	0.0137242	-0.324355	5.12403e-10	-0.0491177	0.359576	-0.212232	6.2815e-05	-0.164646	0.00199928	-0.220988	3.03003e-05	-0.244591	3.6561e-06	0.321767	7.14512e-10	-0.143817	0.00703967
CYGB	magenta	-0.456126	2.19025e-19	0.728643	3.66519e-59	0.576164	2.41525e-32	0.423065	1.24757e-16	-0.0310945	0.56206	-0.418347	2.91977e-16	-0.237825	6.85687e-06	0.0526224	0.32628	-0.128444	0.016202	0.101115	0.0587886	0.136943	0.0103208	0.111568	0.0369525	-0.309505	3.30914e-09	-0.0535761	0.317577	0.127144	0.0173218	-0.0153349	0.77497	-0.333198	1.6063e-10	0.0651486	0.22408	-0.189909	0.000353291	-0.255037	1.33536e-06	-0.0850851	0.112064	-0.217046	4.22255e-05	0.277114	1.36916e-07	-0.0223138	0.677402
MFRP	magenta	-0.455977	2.25711e-19	0.690188	7.98649e-51	0.49129	1.15154e-22	0.175851	0.000953526	-0.174663	0.00103361	-0.500561	1.35458e-23	-0.11459	0.0320987	0.0657139	0.220077	-0.0287741	0.591614	0.0246781	0.645442	0.0497736	0.353188	0.156079	0.00341713	-0.33144	2.02908e-10	-0.127227	0.0172485	0.0721018	0.178358	0.0143846	0.788574	-0.294769	1.9068e-08	0.055473	0.30072	-0.22716	1.78031e-05	-0.135452	0.0111902	-0.0424737	0.428288	-0.134625	0.0116995	0.074792	0.16266	0.0802129	0.134213
PLXDC1	magenta	-0.45501	2.74478e-19	0.724597	3.21921e-58	0.603696	3.94554e-36	0.41702	3.69923e-16	0.0461429	0.389445	-0.0995894	0.0627284	-0.0807204	0.13176	0.208824	8.27657e-05	-0.109921	0.0398487	-0.111158	0.0376553	-0.00898266	0.867014	-0.20668	9.82277e-05	-0.187653	0.000416336	-0.120996	0.0235834	0.147631	0.00565377	-0.0458499	0.392465	-0.30206	8.11537e-09	-0.117755	0.0276107	-0.218797	3.64638e-05	-0.201681	0.000145447	-0.194007	0.00026092	-0.247166	2.86406e-06	0.205338	0.000109241	-0.2467	2.99412e-06
GLIS2	magenta	-0.454168	3.25193e-19	0.749856	2.10111e-64	0.640148	9.50619e-42	0.308688	3.65614e-09	-0.0425655	0.42729	-0.251531	1.88182e-06	-0.167636	0.00164807	0.026985	0.614874	0.121526	0.0229756	0.0919745	0.0857651	-0.0303507	0.571456	-0.0615524	0.250758	-0.276353	1.48605e-07	-0.165257	0.00192232	0.114841	0.0317214	-0.0888326	0.0970668	-0.322444	6.55201e-10	-0.0141677	0.791689	-0.22832	1.60838e-05	-0.177769	0.000836293	-0.217768	3.97525e-05	-0.288199	4.03451e-08	0.20337	0.000127513	-0.0484768	0.365886
CTHRC1	magenta	-0.453227	3.92882e-19	0.805913	3.16664e-81	0.35878	4.52029e-12	0.253057	1.6219e-06	-0.0434915	0.417295	-0.287757	4.24053e-08	-0.147841	0.00558501	0.219687	3.38303e-05	-0.0758101	0.156998	-0.0129252	0.809592	0.142854	0.0074343	0.159803	0.00271547	-0.131187	0.0140445	-0.00548442	0.918568	0.164343	0.00203847	-0.125475	0.018859	-0.0177261	0.741049	0.051552	0.336231	0.0033296	0.950508	-0.138075	0.0097012	-0.0990999	0.0640375	0.0568853	0.288563	-0.0640696	0.231863	-0.0282508	0.598375
KAL1	magenta	-0.450834	6.33872e-19	0.737702	2.44376e-61	0.457388	1.69531e-19	0.444943	2.02484e-18	0.133333	0.0125366	-0.144726	0.00668428	-0.0586561	0.273791	0.237148	7.29476e-06	-0.176818	0.000892651	-0.0232245	0.665019	0.133876	0.0121785	-0.0501154	0.349888	-0.1334	0.0124922	-0.043203	0.420394	0.219809	3.34834e-05	-0.111089	0.0377748	-0.135292	0.0112871	-0.0670581	0.210766	-0.0280851	0.600524	-0.160665	0.00257295	-0.115859	0.0302288	-0.172812	0.00117079	0.104784	0.0501473	-0.229349	1.46903e-05
SYNDIG1	magenta	-0.448698	9.68371e-19	0.813083	8.9449e-84	0.633868	9.99285e-41	0.442843	3.04721e-18	-0.0550909	0.304067	-0.291385	2.812e-08	-0.0370177	0.490007	0.0709004	0.18572	-0.112522	0.0353568	-0.0791491	0.13947	0.0472255	0.378405	-0.104794	0.0501251	-0.27924	1.08769e-07	-0.151202	0.00458373	0.183665	0.000553998	-0.0257766	0.630807	-0.359191	4.25653e-12	-0.153343	0.00403336	-0.276356	1.48562e-07	-0.165832	0.00185244	-0.215203	4.92129e-05	-0.303976	6.45755e-09	0.32181	7.10662e-10	-0.244242	3.77856e-06
PLAU	magenta	-0.448406	1.02578e-18	0.466164	2.77106e-20	-0.0743493	0.16517	0.141418	0.00805973	0.151339	0.00454656	-0.309318	3.38561e-09	-0.230555	1.32042e-05	0.536146	1.94171e-27	-0.114463	0.032292	0.238367	6.52449e-06	0.310021	3.1069e-09	0.377516	2.67826e-13	-0.0989814	0.064358	0.0984174	0.0659002	0.147441	0.00571627	0.0416466	0.437344	0.295185	1.81728e-08	0.248925	2.42048e-06	0.317335	1.25347e-09	-0.00838863	0.875735	0.272049	2.35127e-07	0.212502	6.14462e-05	-0.204127	0.000120172	0.176348	0.000921789
ADAMTS16	magenta	-0.446502	1.49232e-18	0.649251	2.84489e-43	0.395001	1.61819e-14	0.21183	6.49055e-05	-0.0171091	0.749757	-0.24586	3.24278e-06	0.0340609	0.525347	0.157484	0.00313519	-0.0356472	0.506227	-0.0274665	0.608574	0.00426587	0.936617	-0.0563057	0.293512	-0.223455	2.45418e-05	-0.00854011	0.87351	0.102063	0.0564457	-0.0975446	0.068347	-0.143096	0.00733345	-0.075943	0.15627	-0.112243	0.0358176	-0.101098	0.0588317	-0.135185	0.011352	-0.141856	0.00786431	0.0339785	0.526349	-0.10953	0.0405648
C10orf10	magenta	-0.445566	1.79283e-18	0.634266	8.62182e-41	0.555043	1.13312e-29	0.364587	1.91972e-12	0.0918233	0.0862835	-0.253505	1.55232e-06	-0.212392	6.19993e-05	0.0890621	0.096203	-0.246592	3.0251e-06	0.0138302	0.796541	0.18921	0.00037179	0.0363818	0.497498	-0.203955	0.000121805	-0.0302945	0.572169	0.336348	1.05299e-10	-0.0793309	0.138561	-0.411683	9.48485e-16	-0.0568266	0.289062	-0.185507	0.000485858	-0.0722098	0.177707	-0.0358837	0.503408	-0.222994	2.55334e-05	0.203834	0.00012297	-0.13966	0.00888936
IGFBP3	magenta	-0.441458	3.98323e-18	0.625875	1.84739e-39	0.334435	1.3616e-10	0.268339	3.46985e-07	0.138507	0.0094734	-0.276578	1.45065e-07	-0.232904	1.07095e-05	0.196542	0.000215624	-0.161779	0.00239903	0.120077	0.0246702	0.167171	0.00169871	0.191908	0.000304968	-0.159176	0.00282365	0.0988956	0.0645906	0.19504	0.00024149	-0.0692238	0.196365	-0.0671649	0.210038	0.140133	0.00865896	0.0943179	0.0780448	-0.185285	0.000493655	0.0558002	0.297875	0.0144437	0.787727	0.0271413	0.612825	0.00403259	0.940077
NREP	magenta	-0.441383	4.04105e-18	0.707544	2.02787e-54	0.591893	1.83681e-34	0.259102	8.91497e-07	-0.026777	0.617603	-0.154999	0.00364926	-0.135389	0.0112283	-0.016725	0.755193	-0.00672599	0.90022	-0.153988	0.00387953	-0.0598812	0.263879	-0.037249	0.487297	-0.0695799	0.194068	-0.0123328	0.818163	0.0602442	0.26099	-0.172723	0.00117779	-0.278747	1.1475e-07	-0.182673	0.000594291	-0.133001	0.0127601	-0.21856	3.71993e-05	-0.36282	2.49595e-12	-0.0802891	0.133843	0.0727089	0.174721	-0.201162	0.00015142
C3orf80	magenta	-0.43996	5.31453e-18	0.673159	1.55333e-47	0.515307	3.92404e-25	0.27535	1.65498e-07	-0.0528358	0.32432	-0.293192	2.28659e-08	-0.091136	0.0886721	0.170885	0.0013312	-0.0433293	0.419035	-0.0376785	0.482288	0.00959257	0.858077	-0.0369994	0.490222	-0.252073	1.78515e-06	-0.0525109	0.327308	0.14967	0.00501815	-0.0581505	0.277956	-0.247234	2.84559e-06	-0.0580226	0.279016	-0.192925	0.000282824	-0.0508097	0.343244	-0.153843	0.00391372	-0.188898	0.000380354	0.154841	0.00368447	-0.106696	0.0460795
PDGFC	magenta	-0.436356	1.05758e-17	0.67331	1.45544e-47	0.580852	5.79891e-33	0.287444	4.39232e-08	0.141497	0.0080241	-0.127689	0.0168442	-0.18951	0.000363728	0.0524852	0.327545	-0.0580666	0.278651	-0.070043	0.19111	0.00287444	0.957267	-0.0454322	0.396797	-0.0908269	0.0897638	0.0257824	0.630731	0.1905	0.00033829	-0.114081	0.0328767	-0.352344	1.14455e-11	-0.185564	0.000483904	-0.0821867	0.124865	-0.120482	0.0241863	-0.142702	0.00749851	-0.117476	0.0279829	0.115147	0.0312664	-0.209952	7.55817e-05
FAM19A5	magenta	-0.435523	1.23851e-17	0.75266	3.88933e-65	0.616548	5.00046e-38	0.207192	9.43063e-05	-0.0462594	0.388247	-0.263531	5.69582e-07	-0.11179	0.036576	-0.0158553	0.767548	-0.0274879	0.608296	-0.035125	0.512481	-0.0588968	0.271825	-0.0616891	0.249706	-0.20726	9.37985e-05	-0.12829	0.0163313	0.0421081	0.432278	0.0251728	0.638835	-0.344021	3.68953e-11	-0.103925	0.0520688	-0.228389	1.59862e-05	-0.145523	0.00638574	-0.0973841	0.0688048	-0.22694	1.81492e-05	0.125216	0.0191079	-0.113759	0.0333761
CHN1	magenta	-0.433127	1.94563e-17	0.6734	1.40044e-47	0.646559	8.12983e-43	0.374044	4.5847e-13	-0.0197442	0.712802	-0.0807831	0.131459	-0.0781628	0.144484	0.242799	4.3264e-06	0.014003	0.794056	-0.191658	0.000310645	-0.100973	0.0591466	-0.219499	3.43709e-05	-0.133921	0.0121495	-0.0846432	0.113946	0.0875323	0.102078	-0.100386	0.0606443	-0.333154	1.61588e-10	-0.191909	0.000304949	-0.213726	5.55835e-05	-0.11873	0.0263411	-0.420737	1.90114e-16	-0.184158	0.000534951	0.282159	7.90391e-08	-0.304742	5.89168e-09
FAM198B	magenta	-0.429717	3.67789e-17	0.640713	7.67321e-42	0.602641	5.59725e-36	0.359405	4.12555e-12	0.166233	0.0018051	-0.0654044	0.222262	-0.189595	0.000361488	0.192602	0.000289682	-0.0984465	0.0658199	-0.125154	0.0191676	-0.00524721	0.922079	-0.145897	0.00625014	-0.0119492	0.823725	-0.121711	0.0227664	0.163259	0.00218431	0.131951	0.0134905	-0.283291	6.97657e-08	-0.227612	1.71128e-05	-0.0712904	0.183306	-0.249152	2.36823e-06	-0.195046	0.000241373	-0.0844348	0.114842	0.16614	0.00181601	-0.206537	9.93461e-05
LRRC15	magenta	-0.429616	3.74728e-17	0.66593	3.32608e-46	0.26177	6.81313e-07	0.259653	8.43544e-07	0.078672	0.141879	-0.267978	3.60237e-07	-0.102018	0.0565552	0.236172	7.97314e-06	-0.0964539	0.0715083	0.150311	0.00483206	0.115561	0.0306603	0.0940644	0.078852	-0.230093	1.37556e-05	0.0113037	0.833104	0.111592	0.0369113	0.0117323	0.826873	0.00478773	0.928883	0.0688241	0.198968	0.0297693	0.578851	-0.159012	0.0028524	-0.00463765	0.931107	-0.0744262	0.164731	0.0414065	0.439993	0.00105659	0.984286
RNF144A	magenta	-0.429078	4.14047e-17	0.646771	7.48747e-43	0.598703	2.04196e-35	0.258997	9.00903e-07	0.071397	0.18265	-0.12413	0.0201826	-0.137103	0.0102311	0.141983	0.00780839	0.00561044	0.916703	-0.0419043	0.434511	-0.0740887	0.16666	-0.125413	0.0189181	-0.188638	0.000387618	0.0305675	0.56871	0.153581	0.00397604	-0.0398198	0.45773	-0.289126	3.63382e-08	-0.140941	0.00827768	-0.14302	0.007365	-0.0847068	0.113674	-0.208116	8.75993e-05	-0.184045	0.000539256	0.13755	0.00998399	-0.16086	0.00254167
TNFSF12	magenta	-0.428374	4.71678e-17	0.677003	2.93933e-48	0.716607	2.10259e-56	0.557448	5.74982e-30	-0.00583301	0.913412	-0.383778	9.99232e-14	-0.256021	1.21176e-06	-0.0250485	0.640492	-0.152724	0.00418597	-0.00198963	0.970414	0.216656	4.36218e-05	0.0638925	0.233159	-0.287627	4.30272e-08	-0.0131704	0.806049	0.272328	2.28294e-07	-0.103503	0.0530358	-0.533601	3.78742e-27	-0.0872294	0.103275	-0.266864	4.04375e-07	-0.249505	2.28923e-06	-0.285526	5.44394e-08	-0.248897	2.42704e-06	0.402081	4.95009e-15	-0.117053	0.0285565
C1QTNF6	magenta	-0.428246	4.82985e-17	0.635504	5.4437e-41	0.128338	0.0162909	0.172436	0.00120063	0.0433725	0.41857	-0.222128	2.74959e-05	-0.200733	0.00015652	0.309144	3.45849e-09	-0.0415157	0.438787	0.221839	2.81834e-05	0.172316	0.00121026	0.202132	0.000140438	-0.115138	0.03128	0.061438	0.251642	0.125293	0.0190334	-0.0899846	0.0927926	0.191198	0.000321364	0.226873	1.82558e-05	0.128125	0.0164707	-0.081136	0.129776	0.0304138	0.570655	0.0707682	0.186544	-0.133457	0.0124538	0.14144	0.00804974
BMP8A	magenta	-0.426835	6.26415e-17	0.584332	1.98113e-33	0.284725	5.95111e-08	0.338254	8.13691e-11	0.199439	0.000172912	-0.203341	0.000127805	-0.11151	0.0370511	0.241359	4.94842e-06	-0.0737574	0.16857	0.305781	5.19952e-09	0.144679	0.00670197	-0.0133075	0.804072	-0.278248	1.21122e-07	0.00224419	0.96663	0.139398	0.00901919	0.0615242	0.250976	0.0293809	0.583817	0.147903	0.00556479	0.0200901	0.707999	-0.192285	0.000296569	0.0868382	0.104836	-0.254992	1.34129e-06	0.109694	0.0402631	0.0216416	0.686598
MFAP2	magenta	-0.423542	1.14409e-16	0.69176	3.86497e-51	0.367894	1.16976e-12	0.0645487	0.228384	-0.233258	1.03744e-05	-0.331644	1.97489e-10	-0.0650951	0.224462	0.110837	0.0382146	0.2358	8.24708e-06	-0.0277458	0.604934	-0.104942	0.0497996	0.0691827	0.196632	-0.267243	3.88823e-07	-0.10379	0.0523772	-0.0484132	0.366517	-0.0458729	0.392228	-0.0589041	0.271765	0.0106745	0.842269	-0.134338	0.0118811	-0.0409339	0.445234	-0.152089	0.00434795	-0.0364247	0.496991	-0.0628395	0.240967	0.0152697	0.775901
DOK5	magenta	-0.423228	1.21134e-16	0.757134	2.51529e-66	0.685347	7.24902e-50	0.449808	7.77314e-19	-0.165105	0.00194128	-0.30667	4.67032e-09	0.0186103	0.728628	0.156163	0.00339959	-0.129607	0.0152537	-0.239366	5.95132e-06	-0.0139586	0.794694	-0.171937	0.00124126	-0.276083	1.52994e-07	-0.199819	0.00016794	0.154454	0.00377191	-0.0371223	0.488781	-0.433291	1.88677e-17	-0.246222	3.1334e-06	-0.370427	7.9721e-13	-0.211809	6.50194e-05	-0.278121	1.22805e-07	-0.279111	1.10304e-07	0.326665	3.79811e-10	-0.296324	1.5923e-08
DKK2	magenta	-0.421484	1.66141e-16	0.65704	1.28196e-44	0.497734	2.6197e-23	0.294987	1.85924e-08	0.0114922	0.830362	-0.192184	0.000298803	-0.0509683	0.341738	0.00777784	0.884717	-0.083392	0.11941	-0.0579088	0.279961	0.0392727	0.463937	-0.0474239	0.376402	-0.112852	0.0348187	-0.0662886	0.21606	0.124251	0.0200595	-0.0957637	0.0735696	-0.232832	1.07782e-05	-0.135807	0.0109771	-0.13077	0.0143553	-0.211297	6.77845e-05	-0.184392	0.000526127	-0.141194	0.00816132	0.12886	0.015857	-0.157897	0.0030563
SFXN3	magenta	-0.4141	6.20511e-16	0.519666	1.33219e-25	0.26931	3.13563e-07	0.102868	0.0545171	0.234952	8.90584e-06	-0.140874	0.00830888	-0.317847	1.17529e-09	0.00731272	0.891568	-0.131657	0.013701	0.265834	4.49752e-07	0.174199	0.00106655	0.185856	0.000473872	-0.0372129	0.48772	0.0663798	0.215428	0.151119	0.00460625	0.0680043	0.204383	-0.063285	0.237641	0.180034	0.000714962	0.137381	0.010077	-0.218721	3.66993e-05	0.0695809	0.194062	0.0488739	0.361968	-0.109933	0.0398282	0.195763	0.000228699
RAB3IL1	magenta	-0.412005	8.96522e-16	0.717711	1.19095e-56	0.557835	5.15236e-30	0.318499	1.08246e-09	-0.141337	0.00809648	-0.311839	2.48517e-09	-0.1632	0.0021926	0.110603	0.0386268	0.15175	0.00443672	0.0582717	0.276954	0.0192152	0.720171	0.0234119	0.662482	-0.279186	1.09409e-07	-0.128146	0.016453	0.121945	0.0225051	-0.082335	0.124183	-0.214433	5.24423e-05	0.0585201	0.274908	-0.18255	0.000599445	-0.203493	0.000126294	-0.276724	1.42804e-07	-0.164706	0.0019916	0.149581	0.0050445	0.0155147	0.772403
FSCN1	magenta	-0.403623	3.80983e-15	0.550293	4.25841e-29	0.29033	3.17058e-08	0.120498	0.0241663	0.0658987	0.21878	-0.245852	3.24527e-06	-0.220637	3.12174e-05	0.159402	0.00278417	-0.0606021	0.258163	0.253308	1.58244e-06	-0.0110357	0.837005	0.183177	0.000573493	-0.158023	0.00303255	0.0585804	0.274413	-0.0167999	0.754132	-0.258878	9.11761e-07	0.0272138	0.611876	0.262509	6.32085e-07	0.0818403	0.126468	0.086085	0.107895	-0.0731528	0.172097	-0.0316174	0.5555	-0.0158557	0.767543	0.0929469	0.0824899
TNFSF4	magenta	-0.398723	8.7124e-15	0.673109	1.58723e-47	0.381141	1.51752e-13	0.548451	7.07329e-29	0.0550159	0.304727	-0.171875	0.00124643	-0.069412	0.195149	0.203052	0.000130726	-0.0829273	0.121491	-0.0187461	0.726726	0.241833	4.73505e-06	-0.0272281	0.61169	-0.155874	0.00346013	-0.0553011	0.302223	0.264316	5.25627e-07	-0.0901307	0.0922616	-0.0489784	0.360942	-0.0628105	0.241185	-0.0293711	0.583942	-0.242139	4.60176e-06	-0.164307	0.00204313	-0.125007	0.0193106	0.235453	8.51083e-06	-0.161147	0.00249636
2021-09-04	magenta	-0.39763	1.04574e-14	0.702036	2.99344e-53	0.759759	4.90634e-67	0.440764	4.5532e-18	-0.152331	0.00428549	-0.209234	8.00808e-05	-0.0384147	0.473765	0.0366034	0.494882	-0.0481439	0.369192	-0.24488	3.55774e-06	-0.0864907	0.106239	-0.231543	1.20941e-05	-0.238971	6.17209e-06	-0.191167	0.000322103	0.124532	0.0197787	-0.14562	0.00635046	-0.506217	3.55383e-24	-0.204422	0.000117417	-0.406633	2.27684e-15	-0.228242	1.61939e-05	-0.406779	2.22022e-15	-0.328173	3.11961e-10	0.383697	1.01224e-13	-0.310612	2.88975e-09
DIRC1	magenta	-0.389726	3.84081e-14	0.592427	1.54893e-34	0.374464	4.29764e-13	0.297161	1.44454e-08	-0.0269368	0.615507	-0.212619	6.0862e-05	0.0471277	0.379394	0.372316	5.97702e-13	-0.119537	0.0253281	-0.126146	0.0182273	0.0265399	0.620722	-0.0517193	0.334663	-0.126367	0.0180235	-0.0247207	0.644872	0.0808142	0.13131	-0.0453706	0.397438	-0.165913	0.00184283	-0.105956	0.0476201	-0.112912	0.0347215	-0.0433114	0.419227	-0.228284	1.61343e-05	-0.0989027	0.0645714	0.096029	0.0727716	-0.231509	1.21303e-05
TMEM158	magenta	-0.388904	4.38813e-14	0.539572	7.82563e-28	0.211151	6.85939e-05	0.102128	0.0562875	-0.0609042	0.255793	-0.33678	9.93444e-11	-0.16703	0.00171426	0.286065	5.12592e-08	-0.0611164	0.254136	0.138757	0.00934424	0.0694143	0.195134	0.190364	0.000341705	-0.160293	0.00263368	-0.0107576	0.841057	0.0135896	0.800005	-0.0712887	0.183317	-0.0309941	0.563324	0.15504	0.0036404	-0.0141449	0.792017	0.0526841	0.325713	-0.0158198	0.768055	0.0146773	0.784376	0.0365167	0.495904	0.103617	0.0527735
FOXC2	magenta	-0.387304	5.68201e-14	0.641686	5.2977e-42	0.575061	3.36658e-32	0.1914	0.000316633	-0.0782201	0.144189	-0.156059	0.0034214	-0.0438745	0.413201	-0.0588457	0.272241	-0.0412608	0.441606	-0.0609025	0.255805	-0.088134	0.0997345	-0.10949	0.0406387	-0.182012	0.000622616	-0.181171	0.000660433	0.0569779	0.287777	-0.146721	0.00595984	-0.322762	6.29042e-10	-0.0373928	0.485617	-0.244706	3.61692e-06	-0.0332189	0.535642	-0.26623	4.31752e-07	-0.214483	5.22279e-05	0.0904662	0.0910511	-0.135599	0.0111015
KIF26B	magenta	-0.385183	7.98676e-14	0.462452	6.00015e-20	0.232681	1.09255e-05	0.0308534	0.565097	0.191265	0.000319796	-0.0632431	0.237953	-0.121818	0.0226463	0.153244	0.00405736	-0.117484	0.0279722	0.189903	0.000353428	-0.0525872	0.326605	-0.00337212	0.949877	-0.0579857	0.279322	0.00625233	0.907214	-0.0300831	0.574854	-0.101101	0.0588244	0.0410611	0.44382	0.107006	0.0454485	0.0828513	0.121834	-0.170039	0.00140781	0.0198985	0.710658	-0.0561537	0.29482	-0.130175	0.0148092	0.0634694	0.236274
WNT2	magenta	-0.384197	9.34824e-14	0.581962	4.12241e-33	0.0533122	0.31997	0.243151	4.18639e-06	0.0428537	0.424164	-0.309926	3.14312e-09	-0.0924104	0.0842843	0.377577	2.65286e-13	-0.0960289	0.072772	0.163942	0.00209127	0.296189	1.61757e-08	0.251536	1.88088e-06	-0.152055	0.00435671	0.0407493	0.447291	0.135876	0.0109361	0.0694702	0.194774	0.23234	1.12636e-05	0.172183	0.00122107	0.169381	0.00147017	-0.157599	0.00311301	0.137028	0.0102729	0.116598	0.0291841	-0.114234	0.0326403	0.146159	0.00615653
FMO1	magenta	-0.381082	1.53158e-13	0.59527	6.22118e-35	0.513792	5.69084e-25	0.478921	1.81179e-21	-0.0735801	0.169598	-0.195391	0.000235199	0.0759033	0.156487	0.189996	0.000351038	-0.107864	0.0437344	-0.172761	0.00117478	0.067785	0.20585	-0.164707	0.0019915	-0.179368	0.000748858	-0.0933179	0.0812674	0.149594	0.00504055	-0.01693	0.752291	-0.278773	1.14427e-07	-0.213614	5.60974e-05	-0.233579	1.00796e-05	-0.0734262	0.170495	-0.326075	4.10093e-10	-0.238714	6.31996e-06	0.320504	8.39503e-10	-0.263119	5.94006e-07
APBA2	magenta	-0.380795	1.60254e-13	0.642295	4.19898e-42	0.441651	3.83742e-18	0.461954	6.64934e-20	-0.0608379	0.256311	-0.234562	9.2255e-06	-0.00904845	0.866049	0.274329	1.84582e-07	0.0260177	0.627614	0.0427337	0.425464	0.0365122	0.495957	-0.132835	0.0128731	-0.297996	1.31034e-08	-0.14234	0.00765315	0.123439	0.0208932	-0.0411116	0.44326	-0.178279	0.000807407	0.00278497	0.958596	-0.205817	0.000105185	-0.0858041	0.109053	-0.161884	0.00238309	-0.290617	3.06873e-08	0.356281	6.49972e-12	-0.14205	0.00777902
COL11A1	magenta	-0.379891	1.84717e-13	0.622475	6.22668e-39	0.112448	0.0354783	0.13684	0.0103785	0.0261071	0.626432	-0.175238	0.000994103	-0.0389006	0.468185	0.193033	0.00028056	-0.018112	0.73562	0.125685	0.0186589	0.178593	0.000790096	0.16536	0.00190967	-0.0712718	0.183421	0.00832683	0.876643	0.127743	0.0167975	-0.0957531	0.0736018	0.195056	0.00024119	0.157716	0.00309058	0.138778	0.00933301	-0.177992	0.000823528	-0.0155331	0.772141	0.105185	0.0492709	-0.218694	3.67835e-05	0.101371	0.0581496
RGS16	magenta	-0.379263	2.03871e-13	0.486526	3.37326e-22	0.098234	0.0664084	0.233414	1.02299e-05	0.0175603	0.743386	-0.272971	2.13249e-07	-0.165827	0.00185308	0.356995	5.86137e-12	-0.111571	0.0369459	0.113876	0.0331933	0.258058	9.89605e-07	0.268263	3.4972e-07	-0.025574	0.633496	0.0815493	0.127827	0.110912	0.0380837	-0.0280444	0.601052	0.158501	0.00294424	0.19632	0.000219282	0.157039	0.00322206	-0.175583	0.000971101	-0.0393115	0.463496	0.177841	0.00083215	-0.0476149	0.374481	0.133352	0.0125238
WDR86	magenta	-0.374507	4.26916e-13	0.624845	2.67346e-39	0.513407	6.25418e-25	0.34645	2.63117e-11	-0.0301262	0.574307	-0.143189	0.007295	-0.0400391	0.455255	0.163695	0.0021246	0.0162083	0.762526	0.0216196	0.6869	-0.00872894	0.870737	-0.171597	0.0012697	-0.25436	1.42734e-06	-0.0510454	0.341008	0.132002	0.0134538	-0.0902683	0.0917633	-0.320667	8.22246e-10	-0.0583192	0.276562	-0.265554	4.62913e-07	-0.150931	0.00465779	-0.223948	2.35223e-05	-0.32145	7.44127e-10	0.243738	3.96181e-06	-0.139474	0.00898147
REM1	magenta	-0.371687	6.58042e-13	0.627045	1.21168e-39	0.735438	8.71432e-61	0.525952	2.72806e-26	-0.120106	0.0246354	-0.254769	1.37115e-06	-0.0158116	0.768172	0.0971941	0.0693502	-0.142319	0.00766195	-0.193636	0.000268235	0.00386802	0.942518	-0.205865	0.000104782	-0.282861	7.31561e-08	-0.156519	0.00332642	0.138953	0.00924337	-0.0896407	0.0940525	-0.505644	4.07433e-24	-0.217665	4.00978e-05	-0.40334	3.99785e-15	-0.141855	0.00786488	-0.37786	2.53861e-13	-0.341941	4.91663e-11	0.457861	1.53956e-19	-0.301456	8.71822e-09
FOXS1	magenta	-0.367566	1.22901e-12	0.702506	2.38511e-53	0.555916	8.86299e-30	0.352598	1.10367e-11	-0.128384	0.0162519	-0.295241	1.8054e-08	-0.123919	0.020397	-0.0232323	0.664913	-0.106886	0.045691	-0.0185989	0.728787	0.0531702	0.321263	-0.00489107	0.927352	-0.220471	3.16598e-05	-0.0975853	0.0682311	0.0812829	0.129081	-0.0690588	0.197437	-0.287556	4.33753e-08	0.00219007	0.967435	-0.266386	4.24865e-07	-0.252553	1.70372e-06	-0.210131	7.44978e-05	-0.190785	0.000331292	0.186874	0.000440429	-0.0563291	0.293311
SUGCT	magenta	-0.362083	2.78334e-12	0.61901	2.11603e-38	0.476712	2.92971e-21	0.157985	0.00303971	-0.287222	4.50315e-08	-0.256304	1.17822e-06	0.171049	0.0013168	0.0868964	0.104603	0.111646	0.0368183	-0.253062	1.62106e-06	-0.186732	0.000444945	-0.142309	0.0076663	-0.250271	2.12615e-06	-0.196382	0.00021826	-0.00136424	0.979711	-0.210669	7.13237e-05	-0.278219	1.21514e-07	-0.177811	0.000833853	-0.301825	8.34441e-09	0.0565113	0.29175	-0.320463	8.43802e-10	-0.149772	0.0049879	0.0904994	0.0909319	-0.216561	4.39668e-05
COMP	magenta	-0.359137	4.29088e-12	0.655887	2.0407e-44	0.536449	1.79237e-27	0.183187	0.00057309	-0.157964	0.00304362	-0.23839	6.51098e-06	0.0241889	0.652004	-0.0229639	0.668553	0.107712	0.0440343	-0.073109	0.172354	-0.135828	0.0109646	-0.124833	0.0194808	-0.307424	4.26304e-09	-0.215582	4.76897e-05	0.0218505	0.683735	-0.099519	0.0629154	-0.262356	6.41943e-07	-0.121942	0.0225078	-0.270059	2.899e-07	-0.00694775	0.896949	-0.240933	5.14851e-06	-0.251744	1.84329e-06	0.108613	0.042284	-0.145961	0.00622723
GPR1	magenta	-0.349877	1.62503e-11	0.587249	7.97448e-34	0.421477	1.66354e-16	0.230437	1.33426e-05	-0.133101	0.0126926	-0.252328	1.74141e-06	0.160888	0.00253722	0.178959	0.000770352	-0.00370946	0.94487	-0.15506	0.00363577	-0.0373857	0.4857	-0.129065	0.0156894	-0.303434	6.89e-09	-0.142155	0.00773308	0.0755448	0.158459	-0.168582	0.00154929	-0.224494	2.2441e-05	-0.150192	0.00486595	-0.217871	3.94126e-05	0.268605	3.37497e-07	-0.28851	3.89597e-08	-0.181748	0.00063425	0.0940431	0.07892	-0.209241	8.00406e-05
FZD8	magenta	-0.341702	5.08066e-11	0.640232	9.20926e-42	0.571506	9.74172e-32	0.299588	1.08697e-08	0.0380775	0.477658	-0.279155	1.09776e-07	-0.170846	0.00133467	-0.089109	0.0960274	-0.0418877	0.434693	0.136199	0.0107463	0.017452	0.744914	-0.00447247	0.933555	-0.229545	1.4439e-05	-0.0540441	0.313362	0.085397	0.11075	-0.0335707	0.531327	-0.324722	4.88734e-10	0.0143171	0.789543	-0.188148	0.000401671	-0.297143	1.44745e-08	-0.106829	0.045809	-0.301517	8.6549e-09	0.240082	5.57089e-06	-0.0361848	0.499832
FKBP10	magenta	-0.339494	6.87384e-11	0.477534	2.45095e-21	0.264876	4.9631e-07	-0.0333832	0.533625	-0.0766616	0.152378	-0.206577	9.9031e-05	-0.157118	0.00320639	0.173782	0.00109695	0.18504	0.000502355	0.0758714	0.156662	-0.147045	0.00584938	0.0863502	0.10681	-0.150879	0.00467236	-0.110438	0.0389188	-0.0656091	0.220815	-0.0348413	0.515894	-0.0130373	0.807971	0.112825	0.0348625	0.00445179	0.933861	-0.00632997	0.906067	-0.0693292	0.195683	0.0260778	0.62682	-0.121765	0.0227053	0.124205	0.0201059
MMP11	magenta	-0.332604	1.73856e-10	0.537282	1.43819e-27	0.0490912	0.359835	0.0316123	0.555564	-0.0132885	0.804347	-0.209346	7.93649e-05	-0.0932592	0.0814599	0.052622	0.326284	0.0141984	0.791247	0.160214	0.00264659	0.183166	0.000573952	0.246025	3.19243e-06	-0.0754904	0.15876	-0.0049553	0.926401	0.119059	0.0259233	-0.0137652	0.797477	0.194924	0.000243603	0.175506	0.000976193	0.127697	0.0168375	-0.112755	0.0349764	0.157168	0.00319658	0.0796058	0.137194	-0.246649	3.00885e-06	0.175881	0.000951632
KDELC1	magenta	-0.320622	8.2694e-10	0.540618	5.91893e-28	0.302855	7.38273e-09	0.108543	0.0424186	0.0431781	0.420662	-0.160902	0.00253501	-0.139714	0.00886254	0.136536	0.0105518	0.178332	0.000804469	0.0943084	0.078075	-0.0360207	0.501779	0.11892	0.026099	-0.0742511	0.16573	0.0891409	0.095908	-0.0344117	0.521086	-0.0694855	0.194675	0.110071	0.0395776	0.0751694	0.160544	0.128712	0.0159786	-0.224382	2.26589e-05	-0.156095	0.00341373	0.0961185	0.072504	-0.151872	0.0044045	0.0370174	0.490011
ADAMTS14	magenta	-0.312695	2.23602e-09	0.51313	6.69149e-25	0.216672	4.3563e-05	0.0671059	0.210439	0.0959041	0.0731464	-0.0453738	0.397405	-0.131762	0.0136252	0.210806	7.05354e-05	-0.0479468	0.371157	0.198441	0.000186654	-0.0343371	0.521991	-0.0160928	0.764169	-0.123404	0.0209301	-0.01832	0.732699	0.0144743	0.787287	0.0171463	0.749231	0.0757217	0.157484	0.162552	0.0022846	0.0299286	0.57682	-0.12534	0.0189881	0.0462661	0.388179	-0.0814199	0.128435	-0.0525301	0.327131	0.0684246	0.201593
GUCA1A	magenta	-0.291512	2.77138e-08	0.422289	1.43616e-16	0.0450046	0.40126	0.0793068	0.138681	-0.197357	0.000202712	-0.245822	3.25447e-06	0.165327	0.00191375	0.288436	3.92836e-08	0.103184	0.0537759	-0.0648612	0.226135	0.0478024	0.372602	0.0823047	0.124323	-0.199944	0.000166334	-0.0752746	0.159957	0.0492072	0.3587	-0.0701982	0.190126	0.107173	0.0451094	0.0192082	0.720269	-0.0276283	0.606464	0.0388742	0.468487	-0.0399536	0.456219	0.0361211	0.500587	-0.139049	0.00919455	-0.0152569	0.776083
CORIN	magenta	-0.291348	2.82384e-08	0.568324	2.49452e-31	0.452118	4.90599e-19	0.114718	0.0319058	-0.0863107	0.106971	-0.106578	0.0463238	0.0853505	0.110945	0.0266472	0.61931	0.0790294	0.140071	-0.154962	0.00365751	-0.168775	0.00152987	-0.199591	0.000170911	-0.199675	0.000169808	-0.153521	0.00399027	0.0149163	0.780955	0.0345213	0.51976	-0.235422	8.53525e-06	-0.182533	0.000600179	-0.222498	2.66402e-05	-0.0763688	0.153954	-0.124509	0.0198013	-0.207088	9.509e-05	0.0101523	0.849891	-0.196836	0.000210889
EPYC	magenta	-0.2495	2.29024e-06	0.497119	3.0217e-23	0.146468	0.00604771	0.179974	0.000717967	-0.0645631	0.22828	-0.185086	0.000500707	0.062008	0.247261	0.163599	0.00213753	-0.0947943	0.0765466	-0.0426898	0.42594	0.125582	0.0187563	0.0737879	0.168393	-0.10083	0.0595079	0.0186833	0.727606	0.146217	0.0061361	-0.149791	0.00498227	0.0277292	0.605149	0.0423782	0.429328	-0.00537028	0.920257	-0.102162	0.0562055	-0.116802	0.0289015	0.0246829	0.645378	-0.0470711	0.379968	-0.0273882	0.609597
