# Supplementary material for: TGFβ-Associated Signature Predicts Prognosis and Tumor Microenvironment Infiltration Characterization in Gastric Carcinoma
Source: Front Genet. 2022 May 18;13:818378. doi: 10.3389/fgene.2022.818378 (PMC9157556; doi:10.3389/fgene.2022.818378)
Supplement: Supplementary file 15 [file Table13.XLSX]

## Sheet: ICIs
The correlations between the immune checkpoint genes and the risk score
risk.score	ICI genes	r	p.value	relation
risk.score	ADORA2A	0.133491	0.0124317	1.Positive Relation
risk.score	BTLA	0.0731368	0.172191	1.Positive Relation
risk.score	C10orf54	0.175785	0.000957818	1.Positive Relation
risk.score	CD200	0.511292	0	1.Positive Relation
risk.score	CD200R1	0.0276825	0.605758	1.Positive Relation
risk.score	CD274	0.134128	0.0120157	1.Positive Relation
risk.score	CD276	0.410194	1.33227e-15	1.Positive Relation
risk.score	CD80	0.244622	3.64553e-06	1.Positive Relation
risk.score	CD86	0.362883	2.47291e-12	1.Positive Relation
risk.score	CEACAM1	-0.0298513	0.577805	2.Negative Relation
risk.score	CTLA4	0.115297	0.0310458	1.Positive Relation
risk.score	HAVCR2	0.35771	5.28266e-12	1.Positive Relation
risk.score	IDO1	0.0586258	0.27404	1.Positive Relation
risk.score	KIR3DL1	0.103755	0.052457	1.Positive Relation
risk.score	LAG3	0.111962	0.0362862	1.Positive Relation
risk.score	LAIR1	0.354296	8.65441e-12	1.Positive Relation
risk.score	LGALS3	0.0101835	0.849435	1.Positive Relation
risk.score	PDCD1	0.0945335	0.077364	1.Positive Relation
risk.score	PVR	0.050037	0.350643	1.Positive Relation
risk.score	PVRL2	-0.0385925	0.47172	2.Negative Relation
risk.score	TIGIT	0.0927142	0.0832643	1.Positive Relation
risk.score	VTCN1	-0.0849543	0.112618	2.Negative Relation
