# Supplementary material for: TGFβ-Associated Signature Predicts Prognosis and Tumor Microenvironment Infiltration Characterization in Gastric Carcinoma
Source: Front Genet. 2022 May 18;13:818378. doi: 10.3389/fgene.2022.818378 (PMC9157556; doi:10.3389/fgene.2022.818378)
Supplement: Supplementary file 16 [file Table7.XLSX]

## Sheet: BP
ID	Description	GeneRatio	BgRatio	pvalue	p.adjust	qvalue	geneID	Count
GO:0030198	extracellular matrix organization	62/210	395/18866	5.35971e-54	8.51432e-51	6.9317e-51	7057/7077/1292/1281/6678/1293/4313/165/1278/1289/1290/2200/1462/633/5054/4015/4323/83716/84168/1277/285590/1303/1291/11117/9509/2335/4060/2191/80781/30008/4327/7040/7045/1513/23213/22801/1295/5654/10630/1634/2199/84628/81792/10631/871/50509/649/3693/84695/8038/7076/1307/1300/4016/170690/4237/6624/2303/1301/1311/4320/140766	62
GO:0043062	extracellular structure organization	62/210	396/18866	6.30457e-54	8.51432e-51	6.9317e-51	7057/7077/1292/1281/6678/1293/4313/165/1278/1289/1290/2200/1462/633/5054/4015/4323/83716/84168/1277/285590/1303/1291/11117/9509/2335/4060/2191/80781/30008/4327/7040/7045/1513/23213/22801/1295/5654/10630/1634/2199/84628/81792/10631/871/50509/649/3693/84695/8038/7076/1307/1300/4016/170690/4237/6624/2303/1301/1311/4320/140766	62
GO:0030199	collagen fibril organization	20/210	55/18866	1.21919e-25	1.09768e-22	8.93644e-23	1281/165/1278/1289/1290/4015/1277/1303/11117/9509/4060/871/50509/84695/4016/2303/1301/1311/4320/140766	20
GO:0001503	ossification	34/210	412/18866	4.85874e-20	2.66755e-17	2.17171e-17	6678/4313/1278/9902/1290/1462/4015/4323/1277/285590/1291/9260/1009/7424/6320/7040/6591/1513/22801/10272/649/22856/338773/6615/56975/7291/1893/8321/115908/3486/353500/2303/1301/1311	34
GO:0032963	collagen metabolic process	21/210	113/18866	4.93807e-20	2.66755e-17	2.17171e-17	5159/4313/1278/1289/9902/4323/1277/11117/9509/7431/2191/4327/7040/1513/871/64175/57333/10536/114757/4320/140766	21
GO:0061448	connective tissue development	26/210	262/18866	1.80607e-17	8.13032e-15	6.61908e-15	5159/1289/633/4015/1277/285590/4060/7040/7045/6591/1513/23213/309/81792/5396/871/649/22856/7076/6615/1893/353500/2303/1301/1311/1833	26
GO:0051216	cartilage development	21/210	197/18866	6.18527e-15	2.38663e-12	1.94301e-12	633/1277/4060/7040/7045/6591/1513/23213/309/81792/5396/871/649/22856/7076/6615/1893/353500/1301/1311/1833	21
GO:0022617	extracellular matrix disassembly	14/210	82/18866	3.27667e-13	1.10629e-10	9.00653e-11	7077/4313/4323/285590/2191/4327/7040/1513/5654/10630/649/7076/6624/4320	14
GO:0060348	bone development	19/210	204/18866	1.46875e-12	4.40787e-10	3.58855e-10	6678/2200/633/4015/4323/1277/285590/8111/23213/309/871/64175/22856/338773/56975/7291/56034/1311/1833	19
GO:0035987	endodermal cell differentiation	11/210	46/18866	2.37121e-12	6.40465e-10	5.21417e-10	4313/1289/1290/4323/1303/1291/2335/1295/3624/3693/1301	11
GO:0071559	response to transforming growth factor beta	20/210	258/18866	1.11454e-11	2.73669e-09	2.22801e-09	7057/1281/1278/2200/4015/1277/2615/11117/7040/94031/5654/114990/10631/27122/50507/3693/25878/1601/9315/7472	20
GO:0007178	transmembrane receptor protein serine/threonine kinase signaling pathway	23/210	359/18866	1.48979e-11	3.09533e-09	2.51998e-09	7057/1281/1278/2200/11167/4015/2615/11117/7431/7040/23213/94031/5654/114990/3624/27122/10272/3693/1601/8321/9315/353500/1311	23
GO:0031589	cell-substrate adhesion	23/210	359/18866	1.48979e-11	3.09533e-09	2.51998e-09	7057/1281/5054/4323/84168/1277/11117/558/2335/7070/22801/1295/10630/2199/84628/81792/3956/10631/50509/3693/9358/1307/5328	23
GO:0001706	endoderm formation	11/210	55/18866	1.94871e-11	3.75962e-09	3.0608e-09	4313/1289/1290/4323/1303/1291/2335/1295/3624/3693/1301	11
GO:0071560	cellular response to transforming growth factor beta stimulus	19/210	252/18866	6.04373e-11	1.08827e-08	8.8599e-09	7057/1281/1278/2200/4015/1277/2615/11117/7040/94031/5654/114990/10631/27122/50507/3693/1601/9315/7472	19
GO:0090287	regulation of cellular response to growth factor stimulus	20/210	310/18866	3.01181e-10	4.81071e-08	3.91652e-08	7057/2200/11167/4015/11117/7424/7040/23213/94031/5654/1634/81792/114990/27122/10272/56975/1601/8321/9315/55816	20
GO:0032964	collagen biosynthetic process	10/210	53/18866	3.02785e-10	4.81071e-08	3.91652e-08	5159/1289/1277/11117/7431/7040/871/57333/10536/114757	10
GO:0001649	osteoblast differentiation	17/210	231/18866	9.30839e-10	1.39678e-07	1.13715e-07	9902/1462/4015/1277/285590/1291/9260/7424/6591/22801/338773/6615/56975/7291/8321/115908/3486	17
GO:0007492	endoderm development	11/210	79/18866	1.16585e-09	1.65734e-07	1.34928e-07	4313/1289/1290/4323/1303/1291/2335/1295/3624/3693/1301	11
GO:0001704	formation of primary germ layer	13/210	127/18866	1.73296e-09	2.34036e-07	1.90534e-07	4313/1289/1290/4323/1303/1291/2335/1295/3624/3693/6615/2303/1301	13
GO:0030574	collagen catabolic process	9/210	47/18866	2.08767e-09	2.68514e-07	2.18603e-07	4313/9902/4323/9509/2191/4327/1513/4320/140766	9
GO:0090092	regulation of transmembrane receptor protein serine/threonine kinase signaling pathway	17/210	254/18866	3.94902e-09	4.84832e-07	3.94713e-07	7057/2200/11167/4015/11117/7040/23213/94031/5654/114990/3624/27122/10272/1601/8321/9315/353500	17
GO:0007179	transforming growth factor beta receptor signaling pathway	15/210	202/18866	8.28986e-09	9.73518e-07	7.92564e-07	7057/1281/1278/2200/4015/2615/11117/7040/94031/5654/114990/27122/3693/1601/9315	15
GO:0002062	chondrocyte differentiation	11/210	108/18866	3.35904e-08	3.6291e-06	2.95454e-06	7040/7045/6591/23213/309/81792/871/22856/1893/1301/1311	11
GO:0006024	glycosaminoglycan biosynthetic process	11/210	108/18866	3.35904e-08	3.6291e-06	2.95454e-06	5159/1462/633/4060/337876/7040/1634/55454/6383/22856/9955	11
GO:0048705	skeletal system morphogenesis	15/210	228/18866	4.20809e-08	4.37156e-06	3.55899e-06	5159/4313/4323/1277/285590/309/5396/871/649/22856/338773/7291/2303/1301/1311	15
GO:0007160	cell-matrix adhesion	15/210	230/18866	4.72412e-08	4.72587e-06	3.84744e-06	7057/1281/5054/4323/11117/2335/7070/22801/81792/10631/50509/3693/9358/1307/5328	15
GO:0006023	aminoglycan biosynthetic process	11/210	115/18866	6.47323e-08	6.24436e-06	5.08368e-06	5159/1462/633/4060/337876/7040/1634/55454/6383/22856/9955	11
GO:0033627	cell adhesion mediated by integrin	9/210	71/18866	9.05892e-08	8.43729e-06	6.869e-06	2200/5054/6591/22801/3693/9358/1307/5328/2303	9
GO:0043687	post-translational protein modification	18/210	363/18866	1.39185e-07	1.25313e-05	1.0202e-05	2200/1462/11167/3487/4240/2335/11098/54587/80176/3956/3490/813/10272/6383/64175/7076/56975/3486	18
GO:0010810	regulation of cell-substrate adhesion	14/210	217/18866	1.53267e-07	1.3354e-05	1.08718e-05	7057/5054/4323/1277/11117/2335/7070/1295/10630/2199/3956/10631/1307/5328	14
GO:0017015	regulation of transforming growth factor beta receptor signaling pathway	11/210	127/18866	1.80138e-07	1.52047e-05	1.23785e-05	7057/2200/4015/11117/7040/94031/5654/114990/27122/1601/9315	11
GO:0007369	gastrulation	13/210	189/18866	2.05899e-07	1.6307e-05	1.32759e-05	4313/1289/1290/4323/1303/1291/2335/1295/3624/3693/6615/2303/1301	13
GO:0002576	platelet degranulation	11/210	129/18866	2.11309e-07	1.6307e-05	1.32759e-05	7057/6678/5054/2335/7424/7040/710/3671/7076/5919/1893	11
GO:1903844	regulation of cellular response to transforming growth factor beta stimulus	11/210	129/18866	2.11309e-07	1.6307e-05	1.32759e-05	7057/2200/4015/11117/7040/94031/5654/114990/27122/1601/9315	11
GO:0048762	mesenchymal cell differentiation	14/210	229/18866	2.96376e-07	2.22364e-05	1.81032e-05	1277/2335/7040/6591/10630/309/114990/26508/84695/6615/7291/1601/2303/7472	14
GO:0030206	chondroitin sulfate biosynthetic process	6/210	26/18866	3.38579e-07	2.47163e-05	2.01221e-05	1462/633/337876/1634/55454/22856	6
GO:0071772	response to BMP	12/210	168/18866	4.07749e-07	2.82393e-05	2.29902e-05	2200/11167/7040/23213/94031/5654/81792/26508/10272/8321/353500/1311	12
GO:0071773	cellular response to BMP stimulus	12/210	168/18866	4.07749e-07	2.82393e-05	2.29902e-05	2200/11167/7040/23213/94031/5654/81792/26508/10272/8321/353500/1311	12
GO:0085029	extracellular matrix assembly	7/210	44/18866	5.17653e-07	3.41019e-05	2.77632e-05	1278/4015/84168/11117/30008/7040/84628	7
GO:1903053	regulation of extracellular matrix organization	7/210	44/18866	5.17653e-07	3.41019e-05	2.77632e-05	165/84168/11117/2191/7040/10630/6624	7
GO:0003180	aortic valve morphogenesis	6/210	28/18866	5.43844e-07	3.49744e-05	2.84734e-05	11117/7040/6591/26508/6615/7291	6
GO:0006029	proteoglycan metabolic process	9/210	90/18866	7.15824e-07	4.49638e-05	3.6606e-05	1462/633/337876/23213/1634/81792/55454/22856/1301	9
GO:0060021	roof of mouth development	9/210	91/18866	7.86804e-07	4.82991e-05	3.93214e-05	2615/6591/9242/5396/3624/84695/6615/7291/8321	9
GO:0060485	mesenchyme development	15/210	290/18866	9.39186e-07	5.53601e-05	4.507e-05	5159/1277/2335/7040/6591/10630/309/114990/26508/84695/6615/7291/1601/2303/7472	15
GO:0090288	negative regulation of cellular response to growth factor stimulus	12/210	182/18866	9.59839e-07	5.53601e-05	4.507e-05	7057/2200/11117/7040/23213/94031/5654/1634/81792/114990/10272/8321	12
GO:0071230	cellular response to amino acid stimulus	8/210	69/18866	9.63319e-07	5.53601e-05	4.507e-05	1281/4313/1278/1290/1277/1291/1307/56034	8
GO:0050650	chondroitin sulfate proteoglycan biosynthetic process	6/210	31/18866	1.03367e-06	5.81657e-05	4.7354e-05	1462/633/337876/1634/55454/22856	6
GO:0001837	epithelial to mesenchymal transition	11/210	152/18866	1.10012e-06	6.06415e-05	4.93696e-05	1277/7040/6591/10630/114990/26508/84695/6615/7291/1601/7472	11
GO:0002063	chondrocyte development	6/210	32/18866	1.26046e-06	6.67552e-05	5.43469e-05	23213/871/22856/1893/1301/1311	6
GO:0003176	aortic valve development	6/210	32/18866	1.26046e-06	6.67552e-05	5.43469e-05	11117/7040/6591/26508/6615/7291	6
GO:0001654	eye development	17/210	384/18866	1.50874e-06	7.83676e-05	6.38009e-05	5159/1289/1290/2200/285590/7431/5176/7070/1295/3624/56917/55714/7291/83552/4237/2303/7472	17
GO:0030203	glycosaminoglycan metabolic process	11/210	158/18866	1.61216e-06	8.21593e-05	6.68878e-05	5159/1462/633/4060/337876/7040/1634/55454/6383/22856/9955	11
GO:0150063	visual system development	17/210	388/18866	1.73698e-06	8.68811e-05	7.0732e-05	5159/1289/1290/2200/285590/7431/5176/7070/1295/3624/56917/55714/7291/83552/4237/2303/7472	17
GO:0071229	cellular response to acid chemical	8/210	76/18866	2.03235e-06	9.9807e-05	8.12553e-05	1281/4313/1278/1290/1277/1291/1307/56034	8
GO:0048880	sensory system development	17/210	394/18866	2.13813e-06	0.000103126	8.39577e-05	5159/1289/1290/2200/285590/7431/5176/7070/1295/3624/56917/55714/7291/83552/4237/2303/7472	17
GO:0045765	regulation of angiogenesis	17/210	403/18866	2.89775e-06	0.000137313	0.00011179	7057/6678/5054/11117/27286/5176/7424/7058/23213/1634/4215/8038/8877/7291/1893/8742/2303	17
GO:1905314	semi-lunar valve development	6/210	37/18866	3.08712e-06	0.000143764	0.000117042	11117/7040/6591/26508/6615/7291	6
GO:0060541	respiratory system development	12/210	204/18866	3.17552e-06	0.000145374	0.000118352	6678/5159/4015/4323/83716/9509/9242/10630/10272/84695/57333/7472	12
GO:0007229	integrin-mediated signaling pathway	9/210	108/18866	3.33588e-06	0.00015017	0.000122257	1281/2335/7070/22801/3693/84695/7076/9358/1307	9
GO:0006022	aminoglycan metabolic process	11/210	172/18866	3.6897e-06	0.000163375	0.000133008	5159/1462/633/4060/337876/7040/1634/55454/6383/22856/9955	11
GO:0030204	chondroitin sulfate metabolic process	6/210	39/18866	4.25292e-06	0.000185276	0.000150838	1462/633/337876/1634/55454/22856	6
GO:0030324	lung development	11/210	177/18866	4.86362e-06	0.000208518	0.00016976	6678/5159/4015/4323/83716/9509/10630/10272/84695/57333/7472	11
GO:0048771	tissue remodeling	11/210	178/18866	5.13407e-06	0.000216674	0.000176399	4313/633/4323/558/7040/1513/50507/7076/338773/115908/2303	11
GO:0030323	respiratory tube development	11/210	181/18866	6.02581e-06	0.000250396	0.000203853	6678/5159/4015/4323/83716/9509/10630/10272/84695/57333/7472	11
GO:0050654	chondroitin sulfate proteoglycan metabolic process	6/210	44/18866	8.78519e-06	0.000357143	0.000290758	1462/633/337876/1634/55454/22856	6
GO:0042730	fibrinolysis	5/210	26/18866	8.85914e-06	0.000357143	0.000290758	7057/5054/2191/710/5328	5
GO:0030509	BMP signaling pathway	10/210	155/18866	9.51277e-06	0.000377853	0.000307619	2200/11167/7040/23213/94031/5654/10272/8321/353500/1311	10
GO:0048592	eye morphogenesis	10/210	156/18866	1.00669e-05	0.00039013	0.000317614	1289/1290/2200/7070/1295/55714/7291/83552/4237/7472	10
GO:0060349	bone morphogenesis	8/210	94/18866	1.01107e-05	0.00039013	0.000317614	4323/1277/309/871/22856/338773/7291/1311	8
GO:1901342	regulation of vasculature development	17/210	444/18866	1.0409e-05	0.00039598	0.000322377	7057/6678/5054/11117/27286/5176/7424/7058/23213/1634/4215/8038/8877/7291/1893/8742/2303	17
GO:0090596	sensory organ morphogenesis	13/210	269/18866	1.05614e-05	0.000396199	0.000322555	1289/1290/2200/7070/1295/5396/55714/7291/83552/115908/4237/7472/1301	13
GO:0050673	epithelial cell proliferation	17/210	453/18866	1.34929e-05	0.000499239	0.000406442	7057/6678/4323/3487/2191/5176/7424/7040/6591/23213/1295/5654/7291/1893/3486/8742/7472	17
GO:1903054	negative regulation of extracellular matrix organization	4/210	14/18866	1.36835e-05	0.000499447	0.000406611	84168/11117/2191/7040	4
GO:1901888	regulation of cell junction assembly	11/210	200/18866	1.54919e-05	0.000557914	0.000454211	7057/4323/27286/7070/6591/7058/84628/6615/1307/8321/79953	11
GO:0010712	regulation of collagen metabolic process	6/210	49/18866	1.66162e-05	0.00059053	0.000480764	5159/11117/7431/2191/7040/114757	6
GO:0001101	response to acid chemical	9/210	132/18866	1.71948e-05	0.000603158	0.000491045	1281/4313/1278/1290/1277/1291/80781/1307/56034	9
GO:0060840	artery development	8/210	102/18866	1.84614e-05	0.000631633	0.000514227	1281/5159/4015/5396/4854/4016/2303/1311	8
GO:0050651	dermatan sulfate proteoglycan biosynthetic process	4/210	15/18866	1.84968e-05	0.000631633	0.000514227	1462/633/1634/55454	4
GO:0010718	positive regulation of epithelial to mesenchymal transition	6/210	50/18866	1.87081e-05	0.000631633	0.000514227	1277/7040/10630/6615/7291/1601	6
GO:1900047	negative regulation of hemostasis	6/210	51/18866	2.10073e-05	0.000700504	0.000570296	7057/5054/2191/710/5328/1311	6
GO:0045766	positive regulation of angiogenesis	11/210	208/18866	2.23177e-05	0.000735122	0.00059848	7057/5054/27286/7424/4215/8038/8877/7291/1893/8742/2303	11
GO:0003179	heart valve morphogenesis	6/210	52/18866	2.35288e-05	0.000765678	0.000623357	11117/7040/6591/26508/6615/7291	6
GO:0050655	dermatan sulfate proteoglycan metabolic process	4/210	16/18866	2.44477e-05	0.00078611	0.00063999	1462/633/1634/55454	4
GO:0060317	cardiac epithelial to mesenchymal transition	5/210	32/18866	2.56874e-05	0.000816256	0.000664533	6591/26508/6615/7291/7472	5
GO:0030278	regulation of ossification	11/210	212/18866	2.66136e-05	0.000835851	0.000680486	9260/7424/7040/6591/22856/338773/56975/7291/1893/115908/1311	11
GO:0001667	ameboidal-type cell migration	17/210	481/18866	2.89687e-05	0.000899363	0.000732192	7057/6678/85360/27286/2335/2191/5176/7424/7040/309/1634/4215/7076/7291/114757/8742/2303	17
GO:0010715	regulation of extracellular matrix disassembly	4/210	17/18866	3.16918e-05	0.000972723	0.000791916	2191/7040/10630/6624	4
GO:0060350	endochondral bone morphogenesis	6/210	55/18866	3.25875e-05	0.000988977	0.000805149	4323/1277/309/871/338773/1311	6
GO:0018149	peptide cross-linking	5/210	34/18866	3.4858e-05	0.00104613	0.000851678	7057/1281/633/2335/1634	5
GO:1903510	mucopolysaccharide metabolic process	8/210	113/18866	3.88099e-05	0.00114109	0.00092899	1462/633/4060/337876/7040/1634/55454/22856	8
GO:1900046	regulation of hemostasis	7/210	83/18866	3.88673e-05	0.00114109	0.00092899	7057/5054/2191/10630/710/5328/1311	7
GO:0043200	response to amino acid	8/210	114/18866	4.1345e-05	0.00120078	0.000977586	1281/4313/1278/1290/1277/1291/1307/56034	8
GO:0016485	protein processing	11/210	223/18866	4.2302e-05	0.00121551	0.000989573	7057/165/5054/4323/9509/715/56265/8532/5328/1311/10699	11
GO:0030282	bone mineralization	8/210	117/18866	4.97943e-05	0.00141573	0.00115258	1278/4015/7040/338773/56975/7291/1893/1311	8
GO:0003170	heart valve development	6/210	61/18866	5.9051e-05	0.0016443	0.00133866	11117/7040/6591/26508/6615/7291	6
GO:0006027	glycosaminoglycan catabolic process	6/210	61/18866	5.9051e-05	0.0016443	0.00133866	1462/633/4060/7040/1634/6383	6
GO:1904018	positive regulation of vasculature development	11/210	235/18866	6.79335e-05	0.00187233	0.00152431	7057/5054/27286/7424/4215/8038/8877/7291/1893/8742/2303	11
GO:1903055	positive regulation of extracellular matrix organization	4/210	21/18866	7.69596e-05	0.00209482	0.00170544	11117/7040/10630/6624	4
GO:0030166	proteoglycan biosynthetic process	6/210	64/18866	7.75571e-05	0.00209482	0.00170544	1462/633/337876/1634/55454/22856	6
GO:0030510	regulation of BMP signaling pathway	7/210	93/18866	8.0749e-05	0.00215944	0.00175805	2200/11167/23213/94031/5654/10272/8321	7
GO:0001822	kidney development	12/210	283/18866	8.23303e-05	0.00218014	0.0017749	5159/2200/5176/23213/1634/4854/26508/10272/84662/170690/2303/55083	12
GO:0031214	biomineral tissue development	9/210	163/18866	9.00939e-05	0.00233984	0.00190492	1278/4015/1277/7040/338773/56975/7291/1893/1311	9
GO:0110148	biomineralization	9/210	163/18866	9.00939e-05	0.00233984	0.00190492	1278/4015/1277/7040/338773/56975/7291/1893/1311	9
GO:0006026	aminoglycan catabolic process	6/210	67/18866	0.000100415	0.00258307	0.00210293	1462/633/4060/7040/1634/6383	6
GO:0010812	negative regulation of cell-substrate adhesion	6/210	68/18866	0.000109122	0.00278055	0.00226371	7057/5054/4323/1277/3956/10631	6
GO:0072001	renal system development	12/210	292/18866	0.000110683	0.00279398	0.00227464	5159/2200/5176/23213/1634/4854/26508/10272/84662/170690/2303/55083	12
GO:0051604	protein maturation	12/210	293/18866	0.000114298	0.00285852	0.00232719	7057/165/5054/4323/9509/715/871/56265/8532/5328/1311/10699	12
GO:0010717	regulation of epithelial to mesenchymal transition	7/210	99/18866	0.000119957	0.00297252	0.00242	1277/7040/10630/114990/6615/7291/1601	7
GO:0090101	negative regulation of transmembrane receptor protein serine/threonine kinase signaling pathway	8/210	133/18866	0.000122948	0.00301894	0.00245779	2200/11117/7040/94031/5654/114990/10272/8321	8
GO:0032965	regulation of collagen biosynthetic process	5/210	44/18866	0.000124301	0.00302466	0.00246245	5159/11117/7431/7040/114757	5
GO:0007162	negative regulation of cell adhesion	12/210	301/18866	0.000147052	0.00354059	0.00288248	7057/5054/4323/1277/2615/7040/7045/6591/3956/10631/84695/7292	12
GO:0070482	response to oxygen levels	14/210	396/18866	0.000148125	0.00354059	0.00288248	7057/5159/4313/4323/1277/7424/10630/114990/10631/50507/3751/7291/114757/5328	14
GO:0048251	elastic fiber assembly	3/210	10/18866	0.000154012	0.003649	0.00297074	4015/11117/30008	3
GO:0045992	negative regulation of embryonic development	4/210	25/18866	0.000157086	0.00368947	0.00300369	1289/1290/23213/6615	4
GO:1903010	regulation of bone development	4/210	26/18866	0.000184036	0.00428519	0.00348868	2200/4015/8111/338773	4
GO:0048844	artery morphogenesis	6/210	75/18866	0.000188207	0.00434485	0.00353725	1281/5159/5396/4854/2303/1311	6
GO:0060415	muscle tissue morphogenesis	6/210	76/18866	0.000202466	0.00463441	0.00377298	1281/7040/8321/2303/7472/1301	6
GO:0061314	Notch signaling involved in heart development	3/210	11/18866	0.00021003	0.00476714	0.00388104	6591/26508/6615	3
GO:0030500	regulation of bone mineralization	6/210	77/18866	0.000217563	0.00489699	0.00398675	7040/338773/56975/7291/1893/1311	6
GO:0002683	negative regulation of immune system process	15/210	463/18866	0.000223044	0.00497886	0.00405341	7057/1281/2200/2615/11117/558/7070/8111/7040/5654/710/3624/10272/84695/7292	15
GO:0030195	negative regulation of blood coagulation	5/210	50/18866	0.000229741	0.00508632	0.00414089	7057/5054/2191/710/5328	5
GO:0006929	substrate-dependent cell migration	4/210	28/18866	0.000247697	0.00541121	0.00440539	2335/7424/6591/22801	4
GO:0043536	positive regulation of blood vessel endothelial cell migration	6/210	79/18866	0.000250412	0.00541121	0.00440539	7057/27286/7424/7040/4215/2303	6
GO:0007568	aging	12/210	319/18866	0.000251221	0.00541121	0.00440539	7077/5159/5054/5176/1634/4215/710/50507/7076/9891/7291/1311	12
GO:0048146	positive regulation of fibroblast proliferation	5/210	51/18866	0.00025243	0.00541121	0.00440539	5159/2335/8877/56034/7472	5
GO:0030514	negative regulation of BMP signaling pathway	5/210	52/18866	0.000276781	0.0058154	0.00473446	2200/94031/5654/10272/8321	5
GO:0072132	mesenchyme morphogenesis	5/210	52/18866	0.000276781	0.0058154	0.00473446	6591/26508/6615/7291/2303	5
GO:0030208	dermatan sulfate biosynthetic process	3/210	12/18866	0.000277744	0.0058154	0.00473446	1462/633/1634	3
GO:0060351	cartilage development involved in endochondral bone morphogenesis	4/210	29/18866	0.000284839	0.00591807	0.00481804	1277/309/871/1311	4
GO:0030193	regulation of blood coagulation	6/210	82/18866	0.000306867	0.00632707	0.00515102	7057/5054/2191/10630/710/5328	6
GO:0048644	muscle organ morphogenesis	6/210	83/18866	0.00032775	0.00670645	0.00545988	1281/7040/8321/2303/7472/1301	6
GO:0001655	urogenital system development	12/210	330/18866	0.000341682	0.00693896	0.00564917	5159/2200/5176/23213/1634/4854/26508/10272/84662/170690/2303/55083	12
GO:0014031	mesenchymal cell development	6/210	84/18866	0.00034973	0.00704941	0.00573909	2335/6591/309/26508/7291/2303	6
GO:0030205	dermatan sulfate metabolic process	3/210	13/18866	0.000358109	0.00711307	0.00579091	1462/633/1634	3
GO:0050819	negative regulation of coagulation	5/210	55/18866	0.000360609	0.00711307	0.00579091	7057/5054/2191/710/5328	5
GO:0043010	camera-type eye development	12/210	332/18866	0.000360789	0.00711307	0.00579091	5159/2200/7431/5176/7070/1295/3624/55714/7291/83552/2303/7472	12
GO:0043542	endothelial cell migration	11/210	286/18866	0.000376272	0.00732453	0.00596307	7057/6678/27286/2191/5176/7424/7040/1634/4215/8742/2303	11
GO:0034329	cell junction assembly	14/210	434/18866	0.000376938	0.00732453	0.00596307	7057/4323/27286/2335/1009/7070/6591/7058/84628/6615/1307/8321/79953/6624	14
GO:0032496	response to lipopolysaccharide	12/210	334/18866	0.000380793	0.00734659	0.00598103	6678/5054/558/7431/2687/7040/1634/10417/5739/4016/7292/2326	12
GO:0044273	sulfur compound catabolic process	5/210	56/18866	0.000392418	0.00751717	0.0061199	1462/633/4060/2687/1634	5
GO:0014910	regulation of smooth muscle cell migration	6/210	86/18866	0.000397143	0.00755412	0.00614998	5159/5054/10631/50507/5328/3486	6
GO:0030512	negative regulation of transforming growth factor beta receptor signaling pathway	6/210	87/18866	0.000422659	0.00798323	0.00649933	2200/11117/7040/94031/5654/114990	6
GO:0050818	regulation of coagulation	6/210	88/18866	0.000449436	0.00836281	0.00680836	7057/5054/2191/10630/710/5328	6
GO:0030207	chondroitin sulfate catabolic process	3/210	14/18866	0.000452044	0.00836281	0.00680836	1462/633/1634	3
GO:0051917	regulation of fibrinolysis	3/210	14/18866	0.000452044	0.00836281	0.00680836	7057/5054/2191	3
GO:0031638	zymogen activation	5/210	58/18866	0.000462342	0.00849514	0.00691609	7057/5054/4323/715/5328	5
GO:0061311	cell surface receptor signaling pathway involved in heart development	4/210	33/18866	0.000473961	0.0086498	0.007042	7040/6591/26508/6615	4
GO:1903845	negative regulation of cellular response to transforming growth factor beta stimulus	6/210	89/18866	0.000477517	0.00865621	0.00704722	2200/11117/7040/94031/5654/114990	6
GO:0007596	blood coagulation	12/210	343/18866	0.000482841	0.00869435	0.00707827	7057/1281/1278/5054/1277/558/2335/2191/10630/710/5328/1311	12
GO:0001952	regulation of cell-matrix adhesion	7/210	125/18866	0.000503944	0.00901425	0.00733871	7057/5054/4323/7070/10631/1307/5328	7
GO:0043516	regulation of DNA damage response signal transduction by p53 class mediator	4/210	34/18866	0.000532509	0.00946254	0.00770367	6591/3090/6615/7291	4
GO:0007599	hemostasis	12/210	348/18866	0.000548885	0.00962389	0.00783504	7057/1281/1278/5054/1277/558/2335/2191/10630/710/5328/1311	12
GO:0048568	embryonic organ development	14/210	451/18866	0.000551667	0.00962389	0.00783504	5159/2200/4323/7040/5396/5919/6615/7291/115908/56034/4237/2303/7472/1301	14
GO:0001946	lymphangiogenesis	3/210	15/18866	0.000560431	0.00962389	0.00783504	7424/10630/2303	3
GO:0018158	protein oxidation	3/210	15/18866	0.000560431	0.00962389	0.00783504	4015/84695/4016	3
GO:0043518	negative regulation of DNA damage response signal transduction by p53 class mediator	3/210	15/18866	0.000560431	0.00962389	0.00783504	6591/6615/7291	3
GO:0050817	coagulation	12/210	349/18866	0.000562967	0.00962389	0.00783504	7057/1281/1278/5054/1277/558/2335/2191/10630/710/5328/1311	12
GO:0030336	negative regulation of cell migration	12/210	350/18866	0.000577352	0.00980773	0.0079847	7057/1281/5054/11117/5176/7070/7040/23213/1634/7076/114757/3486	12
GO:0003203	endocardial cushion morphogenesis	4/210	35/18866	0.000596019	0.0100615	0.00819134	6591/26508/6615/7291	4
GO:0014909	smooth muscle cell migration	6/210	93/18866	0.000603774	0.0101291	0.00824638	5159/5054/10631/50507/5328/3486	6
GO:0060393	regulation of pathway-restricted SMAD protein phosphorylation	5/210	62/18866	0.000629886	0.010502	0.00854991	11117/7040/3624/1601/353500	5
GO:0048706	embryonic skeletal system development	7/210	130/18866	0.000637197	0.0105587	0.00859609	4323/1277/23213/5396/7291/2303/1301	7
GO:0003007	heart morphogenesis	10/210	258/18866	0.000651355	0.0107275	0.00873351	1289/7040/6591/26508/6615/7291/8321/2303/7472/1301	10
GO:0007517	muscle organ development	13/210	407/18866	0.000666521	0.0108024	0.00879445	1281/1293/4015/7040/9242/22801/1634/26508/7291/8321/2303/7472/1301	13
GO:0045667	regulation of osteoblast differentiation	7/210	131/18866	0.000666923	0.0108024	0.00879445	9260/7424/6591/338773/56975/7291/115908	7
GO:0002237	response to molecule of bacterial origin	12/210	356/18866	0.000670314	0.0108024	0.00879445	6678/5054/558/7431/2687/7040/1634/10417/5739/4016/7292/2326	12
GO:0070167	regulation of biomineral tissue development	6/210	95/18866	0.000675897	0.0108024	0.00879445	7040/338773/56975/7291/1893/1311	6
GO:0110149	regulation of biomineralization	6/210	95/18866	0.000675897	0.0108024	0.00879445	7040/338773/56975/7291/1893/1311	6
GO:0019511	peptidyl-proline hydroxylation	3/210	16/18866	0.000684119	0.0108059	0.00879732	283208/64175/10536	3
GO:1901201	regulation of extracellular matrix assembly	3/210	16/18866	0.000684119	0.0108059	0.00879732	84168/11117/7040	3
GO:0010595	positive regulation of endothelial cell migration	7/210	132/18866	0.000697738	0.0108936	0.00886872	7057/6678/27286/7424/7040/4215/2303	7
GO:0042476	odontogenesis	7/210	132/18866	0.000697738	0.0108936	0.00886872	1278/5054/1277/5654/3624/56975/7291	7
GO:0032835	glomerulus development	5/210	64/18866	0.000728962	0.0113157	0.00921235	5159/23213/4854/26508/2303	5
GO:0060389	pathway-restricted SMAD protein phosphorylation	5/210	65/18866	0.000782654	0.0120797	0.00983437	11117/7040/3624/1601/353500	5
GO:0030178	negative regulation of Wnt signaling pathway	9/210	219/18866	0.000799271	0.0122661	0.0099861	3487/6591/27122/3090/164284/1601/8321/115908/27123	9
GO:0003198	epithelial to mesenchymal transition involved in endocardial cushion formation	3/210	17/18866	0.000823925	0.0125024	0.0101785	6591/26508/6615	3
GO:0048535	lymph node development	3/210	17/18866	0.000823925	0.0125024	0.0101785	57124/7040/10630	3
GO:2000146	negative regulation of cell motility	12/210	365/18866	0.000833103	0.012571	0.0102344	7057/1281/5054/11117/5176/7070/7040/23213/1634/7076/114757/3486	12
GO:1904888	cranial skeletal system development	5/210	68/18866	0.000961501	0.0144278	0.0117461	4323/285590/5396/7291/2303	5
GO:0036035	osteoclast development	3/210	18/18866	0.000980631	0.0146336	0.0119136	2200/8111/56975	3
GO:0030111	regulation of Wnt signaling pathway	12/210	375/18866	0.00105149	0.0155889	0.0126913	1277/3487/7040/6591/23213/27122/3090/164284/1601/8321/115908/27123	12
GO:0045785	positive regulation of cell adhesion	13/210	428/18866	0.00105619	0.0155889	0.0126913	11117/2335/7070/1295/10630/2199/3956/10272/80381/1307/7292/2303/55083	13
GO:0045598	regulation of fat cell differentiation	7/210	143/18866	0.00111696	0.0163076	0.0132764	84935/285590/7040/6591/5919/168455/4320	7
GO:0072006	nephron development	7/210	143/18866	0.00111696	0.0163076	0.0132764	5159/23213/4854/26508/170690/2303/55083	7
GO:1902106	negative regulation of leukocyte differentiation	6/210	105/18866	0.00114193	0.0165825	0.0135002	2200/8111/3624/10272/84695/7292	6
GO:0060973	cell migration involved in heart development	3/210	19/18866	0.00115499	0.0166825	0.0135816	5159/6591/7291	3
GO:0014812	muscle cell migration	6/210	106/18866	0.00119941	0.0171408	0.0139547	5159/5054/10631/50507/5328/3486	6
GO:0034446	substrate adhesion-dependent cell spreading	6/210	106/18866	0.00119941	0.0171408	0.0139547	84168/558/2335/10630/84628/10631	6
GO:0045600	positive regulation of fat cell differentiation	5/210	72/18866	0.00124511	0.0177002	0.0144102	84935/285590/6591/5919/168455	5
GO:0001953	negative regulation of cell-matrix adhesion	4/210	43/18866	0.00131062	0.018534	0.0150889	7057/5054/4323/10631	4
GO:0036303	lymph vessel morphogenesis	3/210	20/18866	0.00134772	0.0189593	0.0154352	7424/10630/2303	3
GO:0016525	negative regulation of angiogenesis	8/210	192/18866	0.00142114	0.01971	0.0160464	7057/6678/5054/11117/5176/7058/23213/1634	8
GO:0044272	sulfur compound biosynthetic process	8/210	192/18866	0.00142114	0.01971	0.0160464	1462/633/4060/337876/2687/1634/55454/22856	8
GO:1905521	regulation of macrophage migration	4/210	44/18866	0.00142925	0.01971	0.0160464	7057/4323/11117/5919	4
GO:0010594	regulation of endothelial cell migration	9/210	238/18866	0.00143027	0.01971	0.0160464	7057/6678/27286/5176/7424/7040/1634/4215/2303	9
GO:0090100	positive regulation of transmembrane receptor protein serine/threonine kinase signaling pathway	6/210	110/18866	0.00145178	0.0199048	0.016205	7057/7040/23213/3624/1601/353500	6
GO:0035924	cellular response to vascular endothelial growth factor stimulus	5/210	75/18866	0.00149521	0.0203968	0.0166055	5159/7424/1634/81792/8877	5
GO:0060070	canonical Wnt signaling pathway	11/210	339/18866	0.0015129	0.0204586	0.0166558	1277/3487/7040/6591/27122/1601/8321/115908/27123/7472/8325	11
GO:2000181	negative regulation of blood vessel morphogenesis	8/210	194/18866	0.00151756	0.0204586	0.0166558	7057/6678/5054/11117/5176/7058/23213/1634	8
GO:0016331	morphogenesis of embryonic epithelium	7/210	151/18866	0.00153004	0.0204586	0.0166558	7424/7040/23213/7291/8321/115908/7472	7
GO:0061041	regulation of wound healing	7/210	151/18866	0.00153004	0.0204586	0.0166558	7057/5054/2191/10630/710/5328/2303	7
GO:0001974	blood vessel remodeling	4/210	45/18866	0.00155517	0.0205476	0.0167282	633/558/7040/2303	4
GO:0003197	endocardial cushion development	4/210	45/18866	0.00155517	0.0205476	0.0167282	6591/26508/6615/7291	4
GO:0030728	ovulation	3/210	21/18866	0.00155951	0.0205476	0.0167282	4327/3624/7130	3
GO:0050678	regulation of epithelial cell proliferation	12/210	395/18866	0.00163237	0.0214031	0.0174248	7057/6678/5176/7424/7040/6591/23213/5654/7291/1893/8742/7472	12
GO:0033002	muscle cell proliferation	9/210	244/18866	0.00169702	0.0221109	0.018001	7057/5159/4313/2771/4854/5739/3486/2303/7472	9
GO:0040013	negative regulation of locomotion	12/210	397/18866	0.00170273	0.0221109	0.018001	7057/1281/5054/11117/5176/7070/7040/23213/1634/7076/114757/3486	12
GO:0060395	SMAD protein signal transduction	5/210	78/18866	0.00178046	0.022804	0.0185653	7431/7040/3624/1601/353500	5
GO:0061045	negative regulation of wound healing	5/210	78/18866	0.00178046	0.022804	0.0185653	7057/5054/2191/710/5328	5
GO:0001935	endothelial cell proliferation	8/210	199/18866	0.00178143	0.022804	0.0185653	7057/6678/4323/7424/23213/1893/8742/7472	8
GO:0055093	response to hyperoxia	3/210	22/18866	0.00179103	0.0228187	0.0185773	5159/1277/10630	3
GO:0051271	negative regulation of cellular component movement	12/210	400/18866	0.00181294	0.0229894	0.0187162	7057/1281/5054/11117/5176/7070/7040/23213/1634/7076/114757/3486	12
GO:0010862	positive regulation of pathway-restricted SMAD protein phosphorylation	4/210	48/18866	0.00197895	0.0246632	0.0200789	7040/3624/1601/353500	4
GO:0033628	regulation of cell adhesion mediated by integrin	4/210	48/18866	0.00197895	0.0246632	0.0200789	5054/6591/5328/2303	4
GO:0048701	embryonic cranial skeleton morphogenesis	4/210	48/18866	0.00197895	0.0246632	0.0200789	4323/5396/7291/2303	4
GO:0030168	platelet activation	7/210	158/18866	0.00198146	0.0246632	0.0200789	1281/1278/1277/558/2335/10630/1311	7
GO:0014032	neural crest cell development	5/210	80/18866	0.00199155	0.0246751	0.0200886	2335/6591/309/7291/2303	5
GO:0031639	plasminogen activation	3/210	23/18866	0.0020429	0.0250813	0.0204192	7057/5054/5328	3
GO:1903077	negative regulation of protein localization to plasma membrane	3/210	23/18866	0.0020429	0.0250813	0.0204192	7040/1601/131578	3
GO:0060537	muscle tissue development	12/210	409/18866	0.00217928	0.0266346	0.0216838	1281/5159/4015/7040/9242/1634/50507/26508/7291/2303/7472/1301	12
GO:0052547	regulation of peptidase activity	13/210	466/18866	0.00224396	0.0273016	0.0222268	7057/7077/1293/5054/84168/2335/5176/5118/710/871/7076/57333/1893	13
GO:1901343	negative regulation of vasculature development	8/210	207/18866	0.00227777	0.0275886	0.0224605	7057/6678/5054/11117/5176/7058/23213/1634	8
GO:0003272	endocardial cushion formation	3/210	24/18866	0.00231573	0.027799	0.0226319	6591/26508/6615	3
GO:0030325	adrenal gland development	3/210	24/18866	0.00231573	0.027799	0.0226319	5159/27122/10272	3
GO:0048145	regulation of fibroblast proliferation	5/210	83/18866	0.00234169	0.0279863	0.0227843	5159/2335/8877/56034/7472	5
GO:0001666	response to hypoxia	11/210	359/18866	0.00236794	0.0281754	0.0229382	7057/4313/4323/7424/114990/10631/50507/3751/7291/114757/5328	11
GO:0010811	positive regulation of cell-substrate adhesion	6/210	122/18866	0.00245521	0.0288325	0.0234732	11117/2335/7070/1295/2199/1307	6
GO:0009100	glycoprotein metabolic process	12/210	415/18866	0.00245563	0.0288325	0.0234732	1462/633/9945/337876/23213/117248/1634/81792/30815/55454/22856/1301	12
GO:0048144	fibroblast proliferation	5/210	84/18866	0.00246776	0.0288325	0.0234732	5159/2335/8877/56034/7472	5
GO:0048864	stem cell development	5/210	84/18866	0.00246776	0.0288325	0.0234732	2335/6591/309/7291/2303	5
GO:0002762	negative regulation of myeloid leukocyte differentiation	4/210	51/18866	0.00247654	0.0288325	0.0234732	2200/8111/3624/10272	4
GO:1904376	negative regulation of protein localization to cell periphery	3/210	25/18866	0.00261009	0.0302569	0.0246328	7040/1601/131578	3
GO:0002685	regulation of leukocyte migration	8/210	212/18866	0.00263927	0.0304644	0.0248018	7057/5054/4323/11117/7424/7070/5919/1893	8
GO:0010631	epithelial cell migration	11/210	365/18866	0.00268971	0.0309145	0.0251682	7057/6678/27286/2191/5176/7424/7040/1634/4215/8742/2303	11
GO:0090132	epithelium migration	11/210	368/18866	0.00286336	0.0327709	0.0266795	7057/6678/27286/2191/5176/7424/7040/1634/4215/8742/2303	11
GO:0001945	lymph vessel development	3/210	26/18866	0.00292653	0.0329357	0.0268137	7424/10630/2303	3
GO:0032967	positive regulation of collagen biosynthetic process	3/210	26/18866	0.00292653	0.0329357	0.0268137	5159/7431/7040	3
GO:0072012	glomerulus vasculature development	3/210	26/18866	0.00292653	0.0329357	0.0268137	5159/4854/2303	3
GO:1905523	positive regulation of macrophage migration	3/210	26/18866	0.00292653	0.0329357	0.0268137	7057/4323/5919	3
GO:0036293	response to decreased oxygen levels	11/210	371/18866	0.00304595	0.0341373	0.027792	7057/4313/4323/7424/114990/10631/50507/3751/7291/114757/5328	11
GO:0007601	visual perception	8/210	218/18866	0.00313068	0.034942	0.0284471	1277/4060/80781/7045/83552/1301/6004/2978	8
GO:0014033	neural crest cell differentiation	5/210	89/18866	0.00317316	0.0352703	0.0287144	2335/6591/309/7291/2303	5
GO:0090130	tissue migration	11/210	374/18866	0.0032378	0.0355658	0.028955	7057/6678/27286/2191/5176/7424/7040/1634/4215/8742/2303	11
GO:0003416	endochondral bone growth	3/210	27/18866	0.00326558	0.0355658	0.028955	309/1893/1311	3
GO:0010714	positive regulation of collagen metabolic process	3/210	27/18866	0.00326558	0.0355658	0.028955	5159/7431/7040	3
GO:0018126	protein hydroxylation	3/210	27/18866	0.00326558	0.0355658	0.028955	283208/64175/10536	3
GO:2000353	positive regulation of endothelial cell apoptotic process	3/210	27/18866	0.00326558	0.0355658	0.028955	7057/57124/80781	3
GO:0048660	regulation of smooth muscle cell proliferation	7/210	173/18866	0.00329196	0.0357092	0.0290717	7057/5159/4313/2771/4854/5739/3486	7
GO:0046849	bone remodeling	5/210	91/18866	0.00349233	0.0373815	0.0304332	7040/1513/50507/338773/115908	5
GO:0050953	sensory perception of light stimulus	8/210	222/18866	0.00349595	0.0373815	0.0304332	1277/4060/80781/7045/83552/1301/6004/2978	8
GO:0003206	cardiac chamber morphogenesis	6/210	131/18866	0.00349693	0.0373815	0.0304332	7040/26508/8321/2303/7472/1301	6
GO:0048659	smooth muscle cell proliferation	7/210	175/18866	0.00350732	0.0373815	0.0304332	7057/5159/4313/2771/4854/5739/3486	7
GO:0010466	negative regulation of peptidase activity	9/210	272/18866	0.00351533	0.0373815	0.0304332	7057/7077/1293/5054/5176/710/871/7076/1893	9
GO:0010634	positive regulation of epithelial cell migration	7/210	176/18866	0.00361894	0.0376865	0.0306814	7057/6678/27286/7424/7040/4215/2303	7
GO:0010894	negative regulation of steroid biosynthetic process	3/210	28/18866	0.00362772	0.0376865	0.0306814	6591/27122/6615	3
GO:0030194	positive regulation of blood coagulation	3/210	28/18866	0.00362772	0.0376865	0.0306814	7057/5054/10630	3
GO:0061437	renal system vasculature development	3/210	28/18866	0.00362772	0.0376865	0.0306814	5159/4854/2303	3
GO:0061440	kidney vasculature development	3/210	28/18866	0.00362772	0.0376865	0.0306814	5159/4854/2303	3
GO:1900048	positive regulation of hemostasis	3/210	28/18866	0.00362772	0.0376865	0.0306814	7057/5054/10630	3
GO:1905517	macrophage migration	4/210	57/18866	0.00371714	0.0384674	0.0313172	7057/4323/11117/5919	4
GO:1903035	negative regulation of response to wounding	5/210	93/18866	0.00383394	0.0395247	0.032178	7057/5054/2191/710/5328	5
GO:0044706	multi-multicellular organism process	8/210	226/18866	0.00389345	0.039984	0.0325519	4313/85360/285590/3490/7076/1307/10699/1833	8
GO:0045995	regulation of embryonic development	6/210	134/18866	0.0039081	0.039984	0.0325519	1289/1290/23213/6615/8321/7472	6
GO:0007566	embryo implantation	4/210	58/18866	0.00395824	0.0400011	0.0325658	4313/85360/3490/7076	4
GO:0051055	negative regulation of lipid biosynthetic process	4/210	58/18866	0.00395824	0.0400011	0.0325658	6591/27122/8877/6615	4
GO:0045778	positive regulation of ossification	5/210	94/18866	0.00401343	0.0400011	0.0325658	9260/7040/338773/56975/115908	5
GO:0001958	endochondral ossification	3/210	29/18866	0.00401344	0.0400011	0.0325658	4323/1277/338773	3
GO:0036075	replacement ossification	3/210	29/18866	0.00401344	0.0400011	0.0325658	4323/1277/338773	3
GO:0036296	response to increased oxygen levels	3/210	29/18866	0.00401344	0.0400011	0.0325658	5159/1277/10630	3
GO:0050820	positive regulation of coagulation	3/210	29/18866	0.00401344	0.0400011	0.0325658	7057/5054/10630	3
GO:0060562	epithelial tube morphogenesis	10/210	331/18866	0.00407896	0.0405047	0.0329758	4323/7040/81792/7291/8321/115908/170690/2303/55083/7472	10
GO:0048608	reproductive structure development	12/210	443/18866	0.00414909	0.0410502	0.0334199	5159/4323/558/5176/4327/23213/5654/1634/3624/10272/6615/7472	12
GO:0048008	platelet-derived growth factor receptor signaling pathway	4/210	59/18866	0.0042097	0.0414298	0.033729	5159/4015/5739/56034	4
GO:1905330	regulation of morphogenesis of an epithelium	7/210	181/18866	0.00421814	0.0414298	0.033729	6591/23213/81792/1601/8321/115908/7472	7
GO:0014706	striated muscle tissue development	11/210	389/18866	0.00434805	0.0425511	0.0346418	5159/4015/7040/9242/1634/50507/26508/7291/2303/7472/1301	11
GO:0045939	negative regulation of steroid metabolic process	3/210	30/18866	0.00442318	0.0428882	0.0349163	6591/27122/6615	3
GO:0061458	reproductive system development	12/210	447/18866	0.00445349	0.0428882	0.0349163	5159/4323/558/5176/4327/23213/5654/1634/3624/10272/6615/7472	12
GO:0018208	peptidyl-proline modification	4/210	60/18866	0.00447173	0.0428882	0.0349163	283208/64175/10536/60681	4
GO:0035904	aorta development	4/210	60/18866	0.00447173	0.0428882	0.0349163	1281/5159/4015/4016	4
GO:2000242	negative regulation of reproductive process	4/210	60/18866	0.00447173	0.0428882	0.0349163	5176/23213/7076/6615	4
GO:1903034	regulation of response to wounding	7/210	183/18866	0.00447777	0.0428882	0.0349163	7057/5054/2191/10630/710/5328/2303	7
GO:0048704	embryonic skeletal system morphogenesis	5/210	97/18866	0.0045879	0.0437091	0.0355846	4323/5396/7291/2303/1301	5
GO:0001936	regulation of endothelial cell proliferation	7/210	184/18866	0.00461203	0.0437091	0.0355846	7057/6678/7424/23213/1893/8742/7472	7
GO:0090090	negative regulation of canonical Wnt signaling pathway	7/210	184/18866	0.00461203	0.0437091	0.0355846	3487/6591/27122/1601/8321/115908/27123	7
GO:0090303	positive regulation of wound healing	4/210	61/18866	0.00474453	0.0448077	0.036479	7057/5054/10630/2303	4
GO:0048010	vascular endothelial growth factor receptor signaling pathway	5/210	98/18866	0.00479175	0.0450849	0.0367047	11117/558/7424/23213/2303	5
GO:0060325	face morphogenesis	3/210	31/18866	0.00485735	0.0450849	0.0367047	4313/83716/1277	3
GO:0061037	negative regulation of cartilage development	3/210	31/18866	0.00485735	0.0450849	0.0367047	6591/1513/81792	3
GO:0098868	bone growth	3/210	31/18866	0.00485735	0.0450849	0.0367047	309/1893/1311	3
GO:1905476	negative regulation of protein localization to membrane	3/210	31/18866	0.00485735	0.0450849	0.0367047	7040/1601/131578	3
GO:0007044	cell-substrate junction assembly	5/210	99/18866	0.00500195	0.046268	0.0376679	7057/4323/2335/7070/1307	5
GO:2000351	regulation of endothelial cell apoptotic process	4/210	62/18866	0.0050283	0.0463531	0.0377371	7057/5054/57124/80781	4
GO:0002687	positive regulation of leukocyte migration	6/210	142/18866	0.00517928	0.0475825	0.038738	7057/5054/4323/7424/7070/5919	6
GO:0051918	negative regulation of fibrinolysis	2/210	10/18866	0.00523224	0.0475834	0.0387388	7057/5054	2
GO:0060346	bone trabecula formation	2/210	10/18866	0.00523224	0.0475834	0.0387388	4313/1277	2
GO:1901203	positive regulation of extracellular matrix assembly	2/210	10/18866	0.00523224	0.0475834	0.0387388	11117/7040	2
GO:0071295	cellular response to vitamin	3/210	32/18866	0.00531638	0.04762	0.0387685	1277/6591/10631	3
GO:0051893	regulation of focal adhesion assembly	4/210	63/18866	0.00532323	0.04762	0.0387685	7057/4323/7070/1307	4
GO:0055008	cardiac muscle tissue morphogenesis	4/210	63/18866	0.00532323	0.04762	0.0387685	7040/2303/7472/1301	4
GO:0090109	regulation of cell-substrate junction assembly	4/210	63/18866	0.00532323	0.04762	0.0387685	7057/4323/7070/1307	4
GO:1902105	regulation of leukocyte differentiation	9/210	290/18866	0.00532441	0.04762	0.0387685	2200/4323/558/8111/7040/3624/10272/84695/7292	9
GO:0050921	positive regulation of chemotaxis	6/210	144/18866	0.00553954	0.0492469	0.0400931	7057/5159/5054/7424/7040/5919	6
GO:0048545	response to steroid hormone	10/210	346/18866	0.00554279	0.0492469	0.0400931	7057/6678/4015/1277/5176/7040/3490/26508/1601/81606	10

## Sheet: CC
ID	Description	GeneRatio	BgRatio	pvalue	p.adjust	qvalue	geneID	Count
GO:0062023	collagen-containing extracellular matrix	61/221	427/19559	6.20439e-50	1.46424e-47	1.27353e-47	7057/7077/1292/1281/6678/23452/1293/4313/165/1278/1289/1290/2200/1462/633/5054/1277/1303/1291/11117/27286/4240/9509/2335/4060/80781/5176/30008/7040/7045/7058/23213/5118/1295/5654/309/1634/2199/84628/3956/710/10631/3490/871/79883/6383/50509/64175/7076/5919/25878/1307/1300/1893/4016/115908/131578/4237/7472/1301/1311	61
GO:0005788	endoplasmic reticulum lumen	42/221	308/19559	3.09746e-33	3.655e-31	3.17897e-31	7057/1292/1281/1293/1278/1289/1290/2200/1462/11167/1277/3487/1303/1291/4240/2335/283208/80781/11098/51148/54587/1295/3956/340075/3490/871/813/10272/6383/50509/64175/7076/493869/57333/1307/56975/1300/3486/56034/2326/1301/60681	42
GO:0005581	collagen trimer	21/221	87/19559	1.95186e-22	1.53547e-20	1.33549e-20	1292/1281/1293/1278/1289/1290/4015/1277/1303/1291/11117/4060/80781/1295/1634/50509/1307/1300/115908/114904/1301	21
GO:0005583	fibrillar collagen trimer	9/221	12/19559	5.44736e-16	2.57115e-14	2.23628e-14	1281/1278/1289/1290/1277/4060/50509/1307/1301	9
GO:0098643	banded collagen fibril	9/221	12/19559	5.44736e-16	2.57115e-14	2.23628e-14	1281/1278/1289/1290/1277/4060/50509/1307/1301	9
GO:0098644	complex of collagen trimers	10/221	21/19559	8.75098e-15	3.44205e-13	2.99376e-13	1281/1278/1289/1290/1277/4060/1295/50509/1307/1301	10
GO:0005604	basement membrane	13/221	103/19559	1.50162e-10	5.06261e-09	4.40325e-09	6678/1289/2200/2335/80781/5176/30008/7045/7058/1295/84628/7076/4016	13
GO:0005925	focal adhesion	20/221	415/19559	5.70591e-08	1.62024e-06	1.40922e-06	5159/9902/4323/91179/9260/7431/2191/7070/10867/22801/309/60312/50507/7106/3693/9358/165904/1601/8321/5328	20
GO:0031093	platelet alpha granule lumen	9/221	67/19559	6.17889e-08	1.62024e-06	1.40922e-06	7057/6678/5054/2335/7424/7040/710/3671/7076	9
GO:0030055	cell-substrate junction	20/221	423/19559	7.79026e-08	1.7176e-06	1.4939e-06	5159/9902/4323/91179/9260/7431/2191/7070/10867/22801/309/60312/50507/7106/3693/9358/165904/1601/8321/5328	20
GO:0031091	platelet alpha granule	10/221	91/19559	8.00577e-08	1.7176e-06	1.4939e-06	7057/6678/5054/2335/7424/7040/7058/710/3671/7076	10
GO:0043202	lysosomal lumen	8/221	96/19559	1.32225e-05	0.000260042	0.000226174	5159/1462/633/4060/1513/1634/6383/196463	8
GO:0005796	Golgi lumen	8/221	103/19559	2.21595e-05	0.000402279	0.000349886	1462/633/4323/4060/7040/1634/6383/4320	8
GO:0034774	secretory granule lumen	13/221	322/19559	8.0545e-05	0.00135776	0.00118092	7057/7077/6678/5054/83716/2335/7424/7040/710/3671/7076/5919/1893	13
GO:0060205	cytoplasmic vesicle lumen	13/221	326/19559	9.11805e-05	0.00142986	0.00124364	7057/7077/6678/5054/83716/2335/7424/7040/710/3671/7076/5919/1893	13
GO:0031983	vesicle lumen	13/221	328/19559	9.69399e-05	0.00142986	0.00124364	7057/7077/6678/5054/83716/2335/7424/7040/710/3671/7076/5919/1893	13
GO:0008305	integrin complex	4/221	31/19559	0.000392815	0.0054532	0.00474297	11117/22801/3693/9358	4
GO:0098636	protein complex involved in cell adhesion	4/221	36/19559	0.000703627	0.00887935	0.0077229	11117/22801/3693/9358	4
GO:0071437	invadopodium	3/221	16/19559	0.000714863	0.00887935	0.0077229	2191/10630/6624	3
GO:0005775	vacuolar lumen	8/221	173/19559	0.00080285	0.00947363	0.00823977	5159/1462/633/4060/1513/1634/6383/196463	8
GO:0031258	lamellipodium membrane	3/221	22/19559	0.00187007	0.0210161	0.0182789	84168/2191/10630	3

## Sheet: MF
GO analysis of the TGFβ-pathway-related genes in the magenta module
ID	Description	GeneRatio	BgRatio	pvalue	p.adjust	qvalue	geneID	Count
GO:0005201	extracellular matrix structural constituent	39/215	169/18352	1.20439e-39	3.93835e-37	3.3089e-37	7057/1292/1281/6678/1293/165/1278/1289/1290/2200/1462/633/1277/1303/1291/11117/27286/4240/2335/4060/80781/30008/7045/7058/5118/1295/1634/2199/10631/3490/50509/25878/1307/1300/1893/115908/4237/1301/1311	39
GO:0005518	collagen binding	20/215	70/18352	9.36677e-23	1.53147e-20	1.2867e-20	7057/1292/6678/165/9902/4015/84168/1291/2335/4060/7045/1513/5118/22801/1634/871/50509/64175/131578/1311	20
GO:0030020	extracellular matrix structural constituent conferring tensile strength	15/215	41/18352	3.18434e-19	3.47093e-17	2.91619e-17	1292/1281/1293/1278/1289/1290/1277/1303/1291/80781/1295/50509/1307/1300/1301	15
GO:0005178	integrin binding	17/215	144/18352	1.09207e-12	8.92771e-11	7.50083e-11	7057/7077/1281/1289/2200/4323/11117/4240/2335/2191/7070/7045/7106/3693/9358/1307/1311	17
GO:0005539	glycosaminoglycan binding	19/215	232/18352	3.45186e-11	2.25752e-09	1.89671e-09	7057/1289/2200/1462/633/11167/83716/2335/7058/23213/5118/309/1634/10631/7130/50509/1301/1311/1833	19
GO:0050840	extracellular matrix binding	11/215	57/18352	5.08218e-11	2.76979e-09	2.3271e-09	7057/6678/633/57124/7045/1634/2199/3956/1893/131578/1301	11
GO:0019838	growth factor binding	15/215	136/18352	6.5326e-11	3.05166e-09	2.56392e-09	7057/1281/5159/1278/1289/1277/2615/3487/1291/27286/94031/5654/114990/3490/3486	15
GO:0048407	platelet-derived growth factor binding	6/215	11/18352	1.06088e-09	4.33633e-08	3.64327e-08	1281/5159/1278/1289/1277/1291	6
GO:0008237	metallopeptidase activity	13/215	189/18352	3.68143e-07	1.33759e-05	1.1238e-05	4313/165/4323/9509/4327/81792/56265/649/8038/8532/170690/4320/140766	13
GO:0004222	metalloendopeptidase activity	10/215	108/18352	5.63012e-07	1.72757e-05	1.45146e-05	4313/4323/9509/4327/81792/649/8038/170690/4320/140766	10
GO:0001968	fibronectin binding	6/215	27/18352	5.81141e-07	1.72757e-05	1.45146e-05	7057/1513/10272/84695/3486/131578	6
GO:0008201	heparin binding	12/215	169/18352	7.45086e-07	2.03036e-05	1.70586e-05	7057/1289/2200/11167/83716/2335/7058/5118/10631/50509/1301/1311	12
GO:0004175	endopeptidase activity	19/215	440/18352	1.11882e-06	2.81425e-05	2.36446e-05	4313/4323/9509/2191/11098/4327/715/1513/716/94031/5654/81792/649/8038/5328/170690/4320/140766/10699	19
GO:0043394	proteoglycan binding	6/215	36/18352	3.50203e-06	8.17975e-05	6.87241e-05	7057/1289/2335/1513/50509/1311	6
GO:0002020	protease binding	10/215	137/18352	4.96527e-06	0.000108243	9.09428e-05	7077/1281/1278/5054/1277/2335/2191/7076/1893/1311	10
GO:1901681	sulfur compound binding	13/215	262/18352	1.36989e-05	0.00027997	0.000235224	7057/1289/2200/11167/83716/2335/7058/5118/309/10631/50509/1301/1311	13
GO:0005520	insulin-like growth factor binding	5/215	29/18352	1.98927e-05	0.000382643	0.000321486	3487/94031/5654/3490/3486	5
GO:0030021	extracellular matrix structural constituent conferring compression resistance	4/215	22/18352	0.000113541	0.00206266	0.00173299	1462/633/4060/1634	4
GO:0004252	serine-type endopeptidase activity	9/215	169/18352	0.000174084	0.00299608	0.00251723	4313/2191/11098/715/716/94031/5654/5328/10699	9
GO:0097493	structural molecule activity conferring elasticity	3/215	11/18352	0.000244094	0.00399093	0.00335308	2200/11117/2199	3
GO:0031543	peptidyl-proline dioxygenase activity	3/215	12/18352	0.00032265	0.00502413	0.00422114	283208/64175/10536	3
GO:0043236	laminin binding	4/215	29/18352	0.000345724	0.00513872	0.00431742	7057/3956/1893/131578	4
GO:0008236	serine-type peptidase activity	9/215	187/18352	0.00036905	0.00524693	0.00440834	4313/2191/11098/715/716/94031/5654/5328/10699	9
GO:0017147	Wnt-protein binding	4/215	30/18352	0.000395275	0.00538562	0.00452486	164284/8321/115908/8325	4
GO:0017171	serine hydrolase activity	9/215	191/18352	0.000430722	0.00563385	0.00473341	4313/2191/11098/715/716/94031/5654/5328/10699	9
GO:0008083	growth factor activity	8/215	162/18352	0.000658066	0.00827645	0.00695366	7424/6320/7040/3624/649/7076/56034/353500	8
GO:0016641	oxidoreductase activity acting on the CH-NH2 group of donors oxygen as acceptor	3/215	16/18352	0.000793351	0.00960837	0.0080727	4015/84695/4016	3
GO:0061134	peptidase regulator activity	9/215	229/18352	0.0015568	0.0170063	0.0142883	7077/1293/5054/2335/5176/5118/710/871/7076	9
GO:0016638	oxidoreductase activity acting on the CH-NH2 group of donors	3/215	20/18352	0.00156021	0.0170063	0.0142883	4015/84695/4016	3
GO:0031418	L-ascorbic acid binding	3/215	20/18352	0.00156021	0.0170063	0.0142883	283208/64175/10536	3
GO:0005125	cytokine activity	9/215	235/18352	0.00185821	0.0196011	0.0164683	7040/3624/123920/649/7076/8742/353500/7292/7472	9
GO:0008376	acetylgalactosaminyltransferase activity	4/215	47/18352	0.00220279	0.0225097	0.0189121	337876/117248/55454/22856	4
GO:0050431	transforming growth factor beta binding	3/215	23/18352	0.00236195	0.0234048	0.0196641	7057/2615/114990	3
GO:0072341	modified amino acid binding	5/215	90/18352	0.00413513	0.0397702	0.0334139	7057/4240/558/309/50507	5
GO:0030246	carbohydrate binding	9/215	267/18352	0.00434282	0.0405744	0.0340895	9902/1462/57124/283208/6320/117248/3956/64175/10536	9
GO:0004181	metallocarboxypeptidase activity	3/215	29/18352	0.00462835	0.0419052	0.0352077	165/56265/8532	3
GO:0001786	phosphatidylserine binding	4/215	58/18352	0.00474157	0.0419052	0.0352077	7057/4240/558/309	4
GO:0048018	receptor ligand activity	13/215	487/18352	0.00501679	0.0431708	0.036271	2200/7424/6320/7040/3624/123920/649/7076/56034/8742/353500/7292/7472	13
GO:0008238	exopeptidase activity	5/215	95/18352	0.00520202	0.043617	0.0366458	165/4323/2191/56265/8532	5
GO:0030546	signaling receptor activator activity	13/215	492/18352	0.00545465	0.0445918	0.0374648	2200/7424/6320/7040/3624/123920/649/7076/56034/8742/353500/7292/7472	13
GO:0004866	endopeptidase inhibitor activity	7/215	183/18352	0.00588636	0.0461566	0.0387795	7077/1293/5054/5176/710/871/7076	7
GO:0004867	serine-type endopeptidase inhibitor activity	5/215	98/18352	0.00592837	0.0461566	0.0387795	1293/5054/5176/710/871	5
