# Supplementary material for: TGFβ-Associated Signature Predicts Prognosis and Tumor Microenvironment Infiltration Characterization in Gastric Carcinoma
Source: Front Genet. 2022 May 18;13:818378. doi: 10.3389/fgene.2022.818378 (PMC9157556; doi:10.3389/fgene.2022.818378)
Supplement: Supplementary file 17 [file Table8.XLSX]

## Sheet: prognostic genes
Univariate Cox regression analysis filtered 101 genes with prognostic values in the magenta module
Symbol	Hazard.Ratio	CI	P.Value
ADAM12	1.01	1.002 - 1.018	0.011
ADAMTS12	1.01	1.002 - 1.018	0.02
AEBP1	1.006	1 - 1.012	0.034
ANTXR1	1.008	1.001 - 1.014	0.02
APCDD1L	1.018	1.002 - 1.034	0.032
AXL	1.012	1.004 - 1.02	0.003
BGN	1.006	1 - 1.012	0.042
C10orf10	1.008	1.001 - 1.015	0.021
C11orf96	1.007	1.001 - 1.014	0.029
CCDC184	1.023	1 - 1.047	0.049
CDH11	1.011	1.002 - 1.019	0.01
CHSY3	1.02	1.003 - 1.039	0.024
CMTM3	1.011	1.002 - 1.02	0.018
COL10A1	1.005	1.001 - 1.009	0.029
COL1A2	1.006	1 - 1.011	0.045
COL3A1	1.006	1 - 1.011	0.037
COL5A2	1.008	1.001 - 1.015	0.019
COL8A1	1.007	1.001 - 1.013	0.034
COPZ2	1.01	1.001 - 1.018	0.022
CPZ	1.031	1.011 - 1.051	0.002
CRISPLD2	1.008	1 - 1.016	0.038
CTGF	1.008	1.001 - 1.014	0.016
CTHRC1	1.008	1.002 - 1.014	0.006
CTSK	1.008	1.001 - 1.015	0.021
CYR61	1.008	1.002 - 1.014	0.007
DAB2	1.014	1.005 - 1.024	0.004
DCN	1.007	1.001 - 1.013	0.026
DIRC1	1.025	1.002 - 1.049	0.03
DOK5	1.014	1 - 1.029	0.046
EFEMP2	1.009	1 - 1.017	0.039
EPYC	1.01	1.001 - 1.02	0.025
FAM198B	1.012	1.003 - 1.021	0.009
FAM26E	1.014	1.001 - 1.028	0.04
FAP	1.011	1.002 - 1.02	0.014
FBN1	1.01	1.003 - 1.018	0.004
FKBP10	1.008	1.002 - 1.013	0.005
FN1	1.005	1 - 1.01	0.035
FNDC1	1.007	1.002 - 1.012	0.007
FOXS1	1.009	1.001 - 1.018	0.028
FSTL1	1.009	1.001 - 1.016	0.022
GALNT15	1.015	1.004 - 1.026	0.006
GFPT2	1.009	1.001 - 1.018	0.031
GGT5	1.01	1.002 - 1.018	0.019
GLT8D2	1.014	1.005 - 1.023	0.004
GPR1	1.029	1.007 - 1.051	0.01
GPR176	1.014	1.003 - 1.026	0.01
GPX8	1.013	1.004 - 1.022	0.004
HEYL	1.009	1.001 - 1.016	0.021
HTRA1	1.009	1.002 - 1.016	0.017
HTRA3	1.008	1.002 - 1.014	0.013
IGFBP7	1.008	1.001 - 1.015	0.023
INHBA	1.008	1.001 - 1.015	0.025
ISLR	1.005	1 - 1.01	0.044
ITGBL1	1.008	1 - 1.016	0.045
KAL1	1.013	1.002 - 1.024	0.017
KCND2	1.043	1.018 - 1.069	0.001
KIAA1462	1.011	1.002 - 1.02	0.018
LBH	1.013	1.003 - 1.022	0.01
LHFP	1.009	1.002 - 1.017	0.013
LOX	1.011	1.004 - 1.018	0.003
LOXL3	1.019	1.002 - 1.037	0.029
LRRC32	1.009	1.002 - 1.017	0.016
LUM	1.007	1.001 - 1.014	0.014
MARVELD1	1.01	1.001 - 1.018	0.023
MEDAG	1.007	1 - 1.014	0.037
MFAP2	1.008	1.002 - 1.015	0.014
MXRA8	1.007	1.001 - 1.013	0.018
NNMT	1.009	1.002 - 1.015	0.01
NOX4	1.031	1.012 - 1.051	0.001
NREP	1.014	1.004 - 1.024	0.006
NTM	1.012	1 - 1.024	0.043
NUAK1	1.014	1.001 - 1.028	0.03
OLFML2B	1.009	1.002 - 1.016	0.008
P3H3	1.009	1 - 1.019	0.046
P4HA3	1.018	1.005 - 1.032	0.008
PDGFC	1.012	1.001 - 1.023	0.037
PDGFRB	1.008	1.001 - 1.016	0.032
PLXDC1	1.015	1.001 - 1.029	0.038
POSTN	1.007	1.001 - 1.013	0.014
PRRX1	1.008	1.001 - 1.016	0.032
PRSS23	1.01	1.002 - 1.018	0.012
RAB31	1.009	1.001 - 1.017	0.027
RNF144A	1.018	1.007 - 1.03	0.002
SDC2	1.013	1.005 - 1.022	0.003
SEPT4	1.026	1.007 - 1.046	0.009
SERPINE1	1.011	1.005 - 1.016	0
SERPINF1	1.008	1.002 - 1.014	0.01
SNAI2	1.01	1.002 - 1.019	0.015
SPARC	1.008	1.002 - 1.015	0.01
SRPX2	1.013	1.005 - 1.022	0.003
SUGCT	1.024	1.008 - 1.041	0.004
TENM3	1.012	1.002 - 1.022	0.018
THBS1	1.008	1.002 - 1.014	0.006
THBS2	1.006	1.001 - 1.011	0.027
THY1	1.008	1 - 1.015	0.039
TIMP2	1.009	1.002 - 1.016	0.012
TUBA1A	1.006	1 - 1.013	0.041
VCAN	1.011	1.004 - 1.018	0.002
VEGFC	1.014	1.002 - 1.026	0.018
VGLL3	1.016	1.006 - 1.026	0.002
VIM	1.01	1.002 - 1.019	0.014
